# Supplementary material for: sciMET-cap: high-throughput single-cell methylation analysis with a reduced sequencing burden
Source: Genome Biol. 2024 Jul 10;25:186. doi: 10.1186/s13059-024-03306-7 (PMC11234687; doi:10.1186/s13059-024-03306-7)
Supplement: Supplementary file 3 — Additional file 3. sciMET-cap metadata for PBMC capture comparison dataset. [file 13059_2024_3306_MOESM3_ESM.txt]

cellID	noCap.raw_reads	noCap.trim_reads	noCap.aligned_reads	noCap.unique_reads	noCap.aligned_onTarget	noCap.unique_onTarget	noCap.aligned_enrichment	noCap.unique_enrichment	noCap.unique_CGs	noCap.unique_CHs	noCap.mCG_pct	noCap.mCH_pct	noCap.unique_CG_onTarget	noCap.target_CG_covPct	noCap.target_mCG_pct	custBlock.raw_reads	custBlock.trim_reads	custBlock.aligned_reads	custBlock.unique_reads	custBlock.aligned_onTarget	custBlock.unique_onTarget	custBlock.aligned_enrichment	custBlock.unique_enrichment	custBlock.unique_CGs	custBlock.unique_CHs	custBlock.mCG_pct	custBlock.mCH_pct	custBlock.unique_CG_onTarget	custBlock.target_CG_covPct	custBlock.target_mCG_pct	stdBlock.raw_reads	stdBlock.trim_reads	stdBlock.aligned_reads	stdBlock.unique_reads	stdBlock.aligned_onTarget	stdBlock.unique_onTarget	stdBlock.aligned_enrichment	stdBlock.unique_enrichment	stdBlock.unique_CGs	stdBlock.unique_CHs	stdBlock.mCG_pct	stdBlock.mCH_pct	stdBlock.unique_CG_onTarget	stdBlock.target_CG_covPct	stdBlock.target_mCG_pct	wash67.raw_reads	wash67.trim_reads	wash67.aligned_reads	wash67.unique_reads
AGGAGATTCGGGTACCGGCTAATGATTC	45238	43426	75663	71510	3014	2833	1.000	0.994	34291	901355	83.79	0.58	3696	0.08	52.57	59820	55917	95797	77283	28599	18700	7.493	6.073	54153	940411	66.68	0.55	28931	0.63	49.62	61235	57384	99120	79790	27926	18138	7.071	5.706	54273	967642	68.50	0.56	27341	0.60	51.07	51635	47679	83471	64947
TTCATAGACGCTTGCGTAACAGAATTGT	362565	289573	432576	409729	25932	24447	1.505	1.498	149080	3161705	68.21	0.51	26572	0.58	45.66	247528	204251	319205	240720	155309	99486	12.212	10.373	215024	2191071	50.64	0.47	162724	3.56	43.41	230467	190411	299115	227629	141940	92246	11.910	10.171	202820	2087265	51.41	0.45	151143	3.30	43.83	238705	196790	320430	209412
TTCATAGACGGGTACCGGCTGACGTCTT	341269	322950	547839	514396	27957	26241	1.281	1.280	244987	5813978	73.96	0.53	34249	0.75	48.82	473278	437098	728295	571078	237172	149690	8.174	6.579	418208	6395844	59.93	0.51	235812	5.15	46.54	462940	429413	721719	566654	227400	144068	7.908	6.381	413324	6382695	60.89	0.50	226845	4.96	47.07	467309	428086	728690	536967
CATGCCTTCGGTAGTAGTCCAGAAGCTT	37427	35894	61832	58471	2110	1985	0.856	0.852	24857	688681	67.35	0.43	2303	0.05	52.71	40208	37718	64459	52635	17675	11952	6.882	5.699	31814	605240	58.80	0.43	16217	0.35	49.49	41989	39318	67444	55036	17730	11776	6.598	5.370	32225	626690	59.89	0.41	15675	0.34	50.81	42519	39190	67805	52942
TGCGTCGTCCTTGGTCGAATATCAGAAC	146773	132318	215170	202484	10906	10305	1.272	1.277	88021	2057606	82.67	0.54	13455	0.29	48.09	166391	147214	238821	178502	98584	59478	10.361	8.363	143661	1871441	59.41	0.52	96791	2.11	46.06	162983	144037	235694	176911	95002	57891	10.117	8.213	141835	1856956	60.42	0.52	93788	2.05	46.84	113487	100347	168467	120099
ACTTCTGCCAAGATAGAGGTACGTTCCA	471716	429940	709740	658045	36590	34008	1.294	1.297	282956	6581931	83.95	0.55	41592	0.91	52.17	431771	388659	647483	460016	293836	161615	11.390	8.818	369600	4755941	61.08	0.53	249459	5.45	48.44	418322	376291	633456	449930	282220	155381	11.182	8.668	359333	4647319	62.00	0.51	239099	5.22	49.21	503954	445846	759555	473711
ACTTCTGCCAACGAGGAGCCTGTTATTG	464849	425882	699596	652467	35579	33261	1.276	1.279	270744	6299896	82.79	0.58	39037	0.85	52.77	480460	437008	711701	553238	232541	141596	8.201	6.424	380167	5608491	66.79	0.55	213549	4.67	50.97	469282	425360	695949	543732	218331	134273	7.874	6.198	365974	5488545	67.90	0.53	201022	4.39	52.01	578119	516910	856319	615099
TCTCTCAATTACGAGGAGCCGTCGGAGC	222113	206062	341934	320643	16576	15638	1.217	1.224	135204	3230957	81.76	0.58	18522	0.40	52.27	291497	263045	426946	333016	134009	82840	7.878	6.244	215470	3361802	64.80	0.56	121108	2.65	48.91	292548	263566	431717	337350	131099	80882	7.622	6.018	216919	3400292	66.04	0.55	118218	2.58	49.83	261295	230774	379628	285270
TCGAATAGCCAGATAGAGGTGGACAATG	70949	66566	112526	105505	4000	3762	0.892	0.895	43216	1146893	81.86	0.54	4405	0.10	54.26	56043	52498	88472	68116	32742	20336	9.289	7.493	47635	756976	63.37	0.54	28623	0.63	50.01	56716	52752	89209	69121	31705	19747	8.920	7.170	47202	760616	64.45	0.52	27685	0.60	50.96	57309	51842	88537	63147
CATGCCTTCGAGATAGAGGTCGTTAGAA	122002	112032	184194	175107	9593	9158	1.307	1.313	76748	1782023	76.89	0.54	10891	0.24	51.37	116080	106609	177210	137640	79504	53246	11.261	9.710	119702	1508497	58.24	0.51	84158	1.84	49.06	110750	101826	170875	133121	75473	50877	11.086	9.593	114561	1461452	59.38	0.49	79099	1.73	49.92	106355	95775	161999	118153
TTCATAGACGGGTACCGGCTGGCTTAAG	253542	226707	361332	341262	19837	18803	1.378	1.383	143385	3193905	75.89	0.54	22984	0.50	48.27	303013	267310	424757	331599	151893	96839	8.975	7.330	250469	3314914	58.36	0.51	156445	3.42	45.10	289267	255688	409922	319460	144580	92219	8.852	7.245	243355	3201517	58.91	0.50	150311	3.28	45.41	308207	268453	436580	316949
TCGAATAGCCGGTACCGGCTTAGGTGTG	189738	158538	244770	233304	14703	13973	1.508	1.503	98357	2053969	72.43	0.59	16998	0.37	47.24	187625	155703	240024	193798	90607	62948	9.475	8.152	157939	1880084	56.54	0.54	105110	2.30	46.12	174891	143520	222620	180585	81933	57465	9.237	7.987	148397	1770285	57.70	0.53	96888	2.12	46.91	218859	177609	281658	208085
ACTTCTGCCATTGGTCGAATGCCGTATT	451692	391722	624178	584185	33721	31537	1.356	1.355	234981	5262107	72.89	0.52	36456	0.80	48.82	379138	324543	522545	387176	230673	139268	11.080	9.028	309102	3737716	56.18	0.49	215991	4.72	47.41	367733	315375	513623	382149	221110	134489	10.805	8.833	302460	3690245	56.85	0.48	208048	4.55	47.77	364798	304688	501233	335938
ATCCAACTACTGAGCCGCGGTATCGACA	36418	34994	61125	57328	2264	2106	0.930	0.922	25028	692393	72.09	0.48	2531	0.06	52.98	33461	31460	53736	44752	12592	9029	5.881	5.064	27781	532805	61.10	0.44	13178	0.29	47.22	32975	31027	53378	44504	11816	8537	5.556	4.815	27081	533100	62.25	0.44	12320	0.27	48.51	31224	29224	50733	41479
TTCATAGACGTGAGCCGCGGGTATGGCA	177951	166910	284841	266258	13832	12920	1.219	1.218	125074	2992179	82.66	0.56	17026	0.37	53.40	238494	212879	351104	279949	98594	64401	7.048	5.774	184736	2984212	66.40	0.55	98676	2.16	49.11	246932	220413	366362	291942	98226	63979	6.729	5.500	188107	3104045	68.11	0.53	96144	2.10	50.38	262997	232787	391917	297705
ACTTCTGCCAACGAGGAGCCTTCCTGTT	99974	96927	167699	154752	5668	5227	0.848	0.848	61394	1735847	84.03	0.56	5627	0.12	56.67	94841	90930	153930	121997	38074	22800	6.208	4.691	65034	1337991	72.25	0.52	29099	0.64	54.90	97704	93846	160607	127204	37476	22300	5.857	4.400	67192	1397006	73.10	0.54	28382	0.62	54.97	99039	94068	162086	123225
TCTCTCAATTAGATAGAGGTCTGCTTCC	34662	33710	58624	54186	2006	1843	0.859	0.854	22945	643916	76.32	0.48	2183	0.05	53.41	27067	26270	45841	34520	16896	9899	9.251	7.197	24184	415892	62.36	0.46	13924	0.30	50.88	26281	25484	44874	33589	16493	9701	9.225	7.249	23248	407829	63.33	0.47	13245	0.29	52.22	21511	20587	36435	25493
ACTTCTGCCATTGATGCCTCCATTAATC	450573	393180	619674	578554	33042	30847	1.338	1.338	224017	5027850	81.50	0.50	35207	0.77	51.45	369138	323119	517180	384883	215140	126192	10.441	8.229	294645	3658041	60.81	0.46	197043	4.31	48.53	344210	302143	488878	366123	199360	119108	10.235	8.165	281710	3520758	61.82	0.45	185516	4.05	49.26	300320	261752	433103	293701
TCTCTCAATTTGAGCCGCGGACACTGAC	210260	198535	334665	313377	15626	14668	1.172	1.175	142294	3540923	84.02	0.57	18367	0.40	53.59	250433	226407	369747	298275	102874	70344	6.983	5.919	198626	3246615	67.53	0.56	106922	2.34	50.66	261651	236532	390415	313570	103969	70687	6.684	5.658	204494	3396084	68.62	0.54	106843	2.33	51.25	243553	217535	363499	282788
TCTAATGAAGAGATAGAGGTCTTATCGG	174802	168420	289198	268724	12113	11270	1.051	1.053	121861	3150823	85.59	0.53	13907	0.30	56.37	116887	114791	201569	148716	89791	54101	11.181	9.131	129247	1933923	65.57	0.50	81533	1.78	53.00	148401	142576	248835	186143	94912	56577	9.573	7.629	139939	2220593	66.89	0.49	83315	1.82	53.00	154446	146260	256945	176253
ACTTCTGCCAAGATAGAGGTAGAATTGT	674952	590738	941066	873300	49671	46072	1.325	1.324	350322	7957234	71.86	0.54	53505	1.17	49.49	520826	458017	750154	523055	359978	195107	12.044	9.362	426841	5174742	56.09	0.51	298153	6.51	47.64	494698	434647	718294	503503	340911	187546	11.912	9.349	413195	4994776	56.61	0.49	287064	6.27	48.16	602714	520623	869968	529501
TCGAATAGCCCTTGCGTAACCGGAACTG	140523	124872	200282	189690	11191	10537	1.402	1.394	83673	1857661	83.91	0.57	13373	0.29	52.27	156158	136410	220170	167968	93556	59104	10.665	8.832	139905	1712572	60.29	0.53	97051	2.12	48.27	156158	136187	221107	169484	91657	58335	10.404	8.639	138847	1722469	61.69	0.53	94425	2.06	49.35	153181	131688	218397	149544
ACTTCTGCCAGGTACCGGCTGCCACAGG	316319	297399	490865	458753	24030	22459	1.229	1.229	180107	4269770	75.16	0.51	25126	0.55	53.14	326791	300057	484671	376327	152910	92698	7.919	6.182	235928	3557762	62.06	0.50	133823	2.92	49.91	312929	287276	467401	364471	144541	88503	7.762	6.095	229643	3455989	62.85	0.49	127689	2.79	50.24	399727	366771	611376	433745
TGCGTCGTCCCTTGCGTAACTTATAACC	225494	210249	350837	329790	19093	17968	1.366	1.367	153398	3545652	73.85	0.52	23391	0.51	50.34	277897	255982	428243	324735	175219	106355	10.269	8.220	265325	3542773	58.01	0.49	171777	3.75	47.56	268184	247418	417942	317794	167741	102329	10.074	8.082	258329	3475735	58.98	0.49	164085	3.59	48.38	218363	199269	342418	241178
ACTTCTGCCAACGAGGAGCCGCATGAAT	176532	166968	286264	264625	11595	10818	1.017	1.026	111027	2901447	76.29	0.56	12936	0.28	50.93	224137	202665	337700	264172	87653	51215	6.515	4.866	146130	2680726	63.75	0.56	71329	1.56	47.78	237552	214456	360053	281517	87131	50479	6.074	4.501	150781	2837807	65.16	0.54	69413	1.52	48.60	241999	214348	360407	268831
ACTTCTGCCAACGAGGAGCCATCGTCTC	384403	356768	590613	550706	28761	26846	1.222	1.224	232778	5451865	71.55	0.57	32024	0.70	49.43	445768	402501	655078	503554	214709	126453	8.226	6.303	330129	4984086	58.96	0.54	186403	4.07	46.76	452191	408369	669924	514825	210636	123783	7.892	6.035	330816	5076350	60.25	0.53	179926	3.93	47.87	507388	452250	747850	532649
GAGTTCGATTTTGGTCGAATGAAGTTCC	54323	52227	91692	84900	3671	3435	1.005	1.015	38407	1022450	83.34	0.59	4842	0.11	49.40	44254	42141	74184	55435	30340	18418	10.265	8.339	44639	678699	61.12	0.57	28537	0.62	47.16	43287	41338	73416	55068	28856	17622	9.865	8.032	43878	671958	61.05	0.56	27527	0.60	46.34	41066	38655	69447	46823
TCTAATGAAGTTGATGCCTCACGTTCCA	236840	214372	351150	328999	18839	17633	1.347	1.345	144647	3287234	80.61	0.52	22395	0.49	47.56	225758	203723	337394	252978	143825	87608	10.699	8.692	210525	2679914	58.33	0.48	140814	3.08	45.24	221169	199978	333011	250255	137851	84502	10.390	8.475	207122	2680604	60.05	0.47	135159	2.95	46.49	182535	162562	276774	190760
TTCATATCAAGGTACCGGCTGCCTAACA	435324	371559	575522	543022	31983	30130	1.395	1.393	202675	4426540	64.05	0.55	33160	0.72	43.56	421415	355645	549637	427419	200062	126627	9.136	7.436	312348	3896963	51.81	0.49	200077	4.37	42.31	393492	333573	520009	405859	186379	119370	8.996	7.382	296339	3722501	52.85	0.49	186795	4.08	43.29	502986	422966	674188	469750
TTCATAGACGGGTACCGGCTAATGATTC	214881	197746	326635	307669	17503	16462	1.345	1.343	140812	3170346	83.56	0.56	21711	0.47	51.44	266069	242602	399295	311306	141308	89857	8.882	7.245	245386	3366570	64.16	0.53	148717	3.25	48.66	260171	238244	396012	308564	137266	86992	8.700	7.076	241470	3359219	65.32	0.52	143320	3.13	49.65	276782	249587	419808	302924
TGCGTCGTCCTTGGTCGAATTGCGAGAC	163805	144502	230857	217703	12605	11861	1.370	1.367	91734	2087483	74.95	0.52	14172	0.31	47.47	174781	151047	242875	180571	108657	66277	11.229	9.212	153063	1831843	54.59	0.50	108546	2.37	44.64	167445	144773	234503	175896	101833	63537	10.899	9.066	147442	1791302	55.69	0.48	103037	2.25	45.68	120949	103972	172601	122231
TCGAATAGCCGGTACCGGCTTGGTCGAT	96541	89150	148480	140603	7325	6956	1.238	1.242	63426	1513259	79.53	0.58	8628	0.19	53.50	115715	104729	171914	138317	57212	38239	8.353	6.939	99785	1490189	62.78	0.55	58710	1.28	48.89	119765	107351	176599	142340	56256	37764	7.995	6.659	100209	1512081	63.68	0.55	57606	1.26	49.59	125769	110661	184453	138992
CATGCCTTCGCTTGCGTAACGATAGCGA	32989	31091	53817	50963	1983	1891	0.925	0.931	21659	594622	72.72	0.55	2233	0.05	49.35	24450	23120	39939	32826	13474	9558	8.468	7.308	23405	396480	58.87	0.52	13706	0.30	47.70	27026	24954	43253	35398	13635	9515	7.912	6.747	23442	411799	60.37	0.51	13151	0.29	48.89	21593	19583	34451	26783
TTCATATCAAAGATAGAGGTAGTTGTGC	246421	230315	391003	364758	18926	17727	1.215	1.220	170647	4139470	74.71	0.48	22808	0.50	51.09	273665	249137	421652	310263	174569	101560	10.391	8.216	243341	3473598	58.24	0.46	155263	3.39	47.41	268022	243277	415548	306629	168578	98600	10.182	8.071	239309	3429427	59.01	0.45	150649	3.29	47.96	202835	182388	315493	223348
TGCGTCGTCCGTAGTAGTCCCTGCCAAT	49739	48453	85754	79787	3680	3446	1.077	1.084	35683	974063	75.97	0.57	4312	0.09	49.58	47922	46088	81063	63165	28582	17817	8.850	7.080	44972	744033	58.99	0.54	26805	0.59	45.80	47398	45566	81089	63430	27204	17220	8.420	6.814	43598	744468	59.29	0.54	25272	0.55	45.50	47557	45262	81239	58816
TGCGTCGTCCACGAGGAGCCGTTCCAAT	125096	117683	199438	187866	8732	8211	1.099	1.097	82461	2070225	72.70	0.54	10393	0.23	50.40	148965	135746	223593	180955	63576	41762	7.137	5.793	117151	1961255	61.70	0.52	62489	1.37	48.80	147701	134879	224534	181469	62585	40984	6.996	5.669	117196	1970438	62.31	0.52	60845	1.33	49.37	194449	176515	297482	222113
CATGCCTTCGTTGGTCGAATCAGTCTAT	197994	178161	291975	277873	15630	14887	1.344	1.345	122465	2781241	82.46	0.48	18019	0.39	53.11	193537	174507	290139	226922	128622	87572	11.127	9.686	199953	2459299	60.27	0.48	140347	3.07	49.54	183950	166015	278967	219142	121229	83266	10.907	9.537	192868	2382914	61.08	0.46	133870	2.93	49.98	133753	119334	203896	154217
TCGAATAGCCACGAGGAGCCTCGAATAG	223405	187499	291716	277919	16993	16237	1.462	1.466	114367	2436403	76.18	0.57	19326	0.42	48.43	251785	212962	332620	268147	123189	83932	9.296	7.856	213963	2610344	57.38	0.53	139606	3.05	44.66	244983	204648	320657	260289	113059	77950	8.850	7.517	204495	2529496	58.47	0.53	129775	2.84	45.13	240186	196853	313409	239697
ACTTCTGCCATGAGCCGCGGTGGACGTA	106564	101931	174979	161475	5569	5166	0.799	0.803	65364	1823273	83.90	0.51	5841	0.13	57.32	96526	89558	148142	119880	31364	20528	5.314	4.298	64253	1312526	73.10	0.50	27251	0.60	55.73	96236	89710	149925	120874	31020	20104	5.193	4.175	64635	1332715	73.02	0.49	26780	0.59	55.24	108104	99306	167108	131227
TCTCTCAATTGGTACCGGCTACTAAGAT	136372	126866	211474	198819	10180	9588	1.208	1.210	88828	2118707	82.70	0.56	12271	0.27	52.47	152843	140989	232928	183255	78622	51089	8.472	6.997	137336	2013218	64.05	0.54	81712	1.79	49.29	158289	145804	243154	191621	77604	50417	8.011	6.604	138351	2087057	65.87	0.54	79129	1.73	50.33	143852	130645	220250	162720
TCGAATAGCCCTTGCGTAACTAGACGTG	134667	118894	191921	182228	9949	9431	1.301	1.299	81298	1834285	72.29	0.54	12209	0.27	47.10	133173	118377	193856	151719	80580	52628	10.433	8.706	129025	1631534	54.28	0.49	86694	1.89	44.18	139535	121312	198792	156063	79378	52037	10.022	8.369	129012	1642231	55.07	0.49	85429	1.87	44.38	138610	118143	197215	138332
GAGTTCGATTGTAGTAGTCCCTACGACA	79468	77368	133777	125154	4529	4266	0.850	0.856	52250	1459833	85.25	0.59	4762	0.10	61.38	69123	67190	115654	90907	37858	23849	8.216	6.585	60350	1082347	68.19	0.54	32966	0.72	53.88	68787	66875	116166	91047	37046	23158	8.004	6.384	58827	1081544	69.26	0.56	31323	0.68	54.81	67508	64984	114479	82307
TCTCTCAATTGGTACCGGCTGGTCACGA	162636	146882	238677	225083	12930	12249	1.360	1.366	96802	2197487	82.07	0.57	15225	0.33	50.63	184260	164336	264542	207124	94970	61878	9.011	7.498	158678	2123517	61.14	0.53	99734	2.18	46.39	178871	159831	259381	202507	91744	59703	8.878	7.400	153481	2087966	62.85	0.54	94874	2.07	47.99	182042	159858	262852	192091
GAGTTCGATTACGAGGAGCCTGGTAGCT	54405	52397	91611	85271	3829	3557	1.049	1.047	39471	1028320	69.24	0.52	4462	0.10	49.87	51200	48625	84196	65744	29186	18109	8.700	6.913	46996	786887	57.42	0.53	26731	0.58	47.15	51702	48978	85782	66836	28377	17655	8.303	6.630	47206	798612	58.22	0.51	26081	0.57	46.96	77592	72475	128180	87376
AGGAGATTCGAGATAGAGGTAAGTCTCA	32179	31123	54079	50831	1609	1520	0.747	0.751	21413	616725	84.40	0.49	1807	0.04	62.09	28316	27257	46991	37696	14094	9023	7.528	6.008	23525	460164	70.92	0.49	11679	0.26	56.29	28950	27831	48605	38894	13682	8571	7.065	5.531	23228	469002	72.57	0.50	10855	0.24	57.37	23614	22318	39351	30624
ACTTCTGCCAGGTACCGGCTACATTACC	168084	161726	278093	256931	11334	10558	1.023	1.031	110780	2880926	84.92	0.52	12417	0.27	55.32	185130	173259	290502	223615	85489	49453	7.386	5.551	132702	2367719	69.67	0.51	67575	1.48	52.73	195541	182581	308906	238395	85272	49184	6.928	5.178	137466	2496775	70.87	0.50	66303	1.45	53.23	207327	193512	333012	235470
TGCGTCGTCCGTAGTAGTCCTGTCTAAG	217717	204993	346327	325999	17376	16363	1.259	1.260	154807	3682136	81.03	0.58	21633	0.47	50.82	227304	211652	358467	270239	157155	96587	11.004	8.971	231788	3104123	60.08	0.55	152885	3.34	47.93	226318	208897	356812	269614	151885	94208	10.684	8.770	224740	3058970	61.00	0.54	146879	3.21	48.73	241204	220426	382979	255539
TGCGTCGTCCACGAGGAGCCTAAGCATA	42445	40739	70320	65895	2548	2390	0.909	0.910	29307	797399	84.81	0.55	2963	0.06	54.81	50660	46568	77921	63537	20127	13322	6.483	5.263	38105	716626	69.69	0.54	18426	0.40	51.95	52968	48379	81636	66279	20207	13156	6.213	4.982	39090	742981	70.96	0.53	18266	0.40	52.85	60265	54847	93560	71182
TTCATATCAAGGTACCGGCTAATGCATT	142327	137167	239644	222078	8905	8335	0.933	0.942	95461	2600434	74.46	0.46	10280	0.22	52.40	162482	153500	263805	206758	72319	43320	6.881	5.259	122206	2315972	63.31	0.45	59118	1.29	49.03	173740	163723	284156	222665	71512	42719	6.317	4.815	126487	2467812	64.52	0.44	57782	1.26	49.60	173658	161561	282447	208966
ATCCAACTACGTAGTAGTCCCAACGATT	214674	186697	296391	279975	16226	15367	1.374	1.378	111612	2499664	72.55	0.40	17236	0.38	47.42	207317	179464	289472	220285	125327	78996	10.867	9.001	175323	2117651	54.41	0.35	122693	2.68	44.69	203405	175879	285041	219091	119083	76064	10.486	8.714	171309	2103418	55.25	0.35	117416	2.57	45.26	194160	165878	274114	190373
ATCCAACTACTTGGTCGAATCGTATAAC	135427	125048	206922	194264	9908	9341	1.202	1.207	82202	1981136	80.85	0.51	11011	0.24	52.15	116871	109015	182953	138063	76562	48071	10.503	8.739	112552	1524756	59.66	0.47	75120	1.64	47.67	112867	105290	178239	134515	73042	45904	10.286	8.565	109381	1490590	60.35	0.44	72277	1.58	48.17	105544	97336	167604	116432
GAGTTCGATTTTGATGCCTCGAGAGGAA	85159	79876	136914	127447	4732	4413	0.867	0.869	51853	1419068	71.30	0.53	5037	0.11	51.14	67849	63306	106911	83413	34027	21074	7.988	6.341	51928	943016	60.12	0.51	27805	0.61	48.65	68860	64170	109869	86050	33724	20878	7.704	6.090	52392	969855	61.56	0.51	26974	0.59	51.01	50759	46641	81671	59471
AGGAGATTCGTTGATGCCTCACCTTGGC	61213	57066	95109	90499	4598	4372	1.213	1.213	41657	999972	82.93	0.52	5494	0.12	51.62	64002	59569	99107	79480	37416	25628	9.476	8.093	64361	926683	62.22	0.51	40659	0.89	49.04	62551	58319	98522	78455	36916	24928	9.405	7.975	64455	922226	63.35	0.49	39889	0.87	49.96	28705	26441	45324	36231
AGGAGATTCGTTGATGCCTCAATGATTC	81423	73786	123630	117022	6633	6309	1.347	1.353	56315	1281475	80.85	0.53	8218	0.18	48.00	95644	85935	143805	113163	56448	37351	9.852	8.284	94503	1276562	59.52	0.49	60960	1.33	45.46	96369	86870	146915	115955	54755	36438	9.354	7.887	95026	1306922	60.56	0.50	59566	1.30	46.14	47333	41727	71499	56771
TGCGTCGTCCAGATAGAGGTAAGACCGA	162440	151393	254112	237769	12681	11836	1.253	1.249	110559	2597249	81.15	0.53	15276	0.33	51.66	164875	152947	258640	191326	112605	66866	10.927	8.772	158648	2159029	60.76	0.51	104191	2.28	48.63	167928	153212	259652	191817	110862	65895	10.716	8.622	155632	2110477	61.56	0.50	101396	2.22	49.48	168048	150267	257720	175121
TACCGATAGATTGGTCGAATGAGGACAT	149961	129007	206351	195506	10482	9930	1.275	1.275	84377	1925031	82.79	0.58	12177	0.27	52.16	123281	106738	174621	135330	78242	53024	11.246	9.834	120803	1481647	58.72	0.53	85792	1.87	47.73	119485	103737	171718	133897	74426	50807	10.878	9.524	117076	1463370	60.35	0.52	81489	1.78	49.08	92284	78750	132562	97507
ATCCAACTACTTGGTCGAATATGTAAGT	192794	152572	221992	209332	13694	12850	1.548	1.541	76178	1589325	72.69	0.48	14109	0.31	46.53	119660	100328	156904	115410	82229	52568	13.154	11.432	111902	1089239	51.64	0.43	87625	1.91	44.61	111072	93535	147633	109338	75869	49146	12.898	11.282	105483	1034531	52.33	0.41	81947	1.79	45.10	114173	94445	152853	99622
ATCCAACTACCTTGCGTAACTAAGTGGT	154133	136005	215557	203707	12172	11509	1.417	1.418	84764	1877605	78.05	0.43	14082	0.31	46.95	150582	133122	213075	165827	88993	59245	10.483	8.967	138566	1657061	56.44	0.40	96965	2.12	45.08	149235	131683	212616	166384	85728	57469	10.120	8.669	137717	1667555	56.78	0.40	94952	2.07	45.07	146270	127272	209347	148313
ACTTCTGCCATGAGCCGCGGTCGAATAG	614042	529161	832470	776126	42097	39326	1.269	1.272	285723	6647483	72.39	0.52	41958	0.92	49.98	493564	415218	637846	506903	184047	120638	7.242	5.973	321183	4644550	60.63	0.49	179941	3.93	48.42	452949	379519	586176	468330	165160	110255	7.072	5.909	300521	4328859	61.30	0.48	166541	3.64	48.76	595710	496033	779306	584684
ACTTCTGCCAGGTACCGGCTCGCTATGT	351320	324198	528971	494604	25690	24088	1.219	1.222	188683	4452107	82.27	0.52	26353	0.58	52.81	341298	307661	491775	383827	157221	96719	8.024	6.325	242340	3582291	65.29	0.49	139685	3.05	50.09	323567	293198	471777	368708	148660	91871	7.909	6.254	234620	3472075	66.22	0.49	132628	2.90	51.01	421555	380429	626343	445473
TTCATATCAAACGAGGAGCCAGAAGCTT	279062	262535	450476	418426	18005	16800	1.003	1.008	180342	4680368	84.93	12.80	19679	0.43	62.65	312980	280830	466949	370914	115519	69351	6.209	4.693	208794	3938798	72.96	9.16	95307	2.08	56.61	335116	298872	501313	398539	116016	69762	5.809	4.393	218040	4184317	73.98	9.71	94534	2.07	57.12	283012	248904	421675	323743
TTCATATCAATTGATGCCTCTAGATCCA	769422	684450	1094691	1018827	58816	54840	1.349	1.351	403786	8813112	81.24	11.69	63328	1.38	56.56	521021	460426	743813	554117	306884	181200	10.355	8.208	440738	5194555	64.62	11.08	296187	6.47	54.56	513192	451974	733363	551278	287119	171033	9.827	7.787	431183	5161919	65.52	11.15	281450	6.15	54.79	326932	288429	481106	329053
TACCGATAGATTGGTCGAATTATCTCCT	213930	154400	218463	207671	14763	14011	1.696	1.693	78163	1541471	78.62	0.58	15690	0.34	43.93	116134	92529	144278	110972	79107	55523	13.762	12.558	120600	1066878	49.94	0.52	98146	2.14	42.07	110513	87881	137302	105779	73943	52131	13.517	12.370	114622	1017779	50.43	0.51	92605	2.02	42.50	96628	75969	122588	86408
GAGTTCGATTTTGGTCGAATATCACCTG	196918	172736	276716	260059	15503	14624	1.406	1.411	111380	2476285	82.85	0.56	17706	0.39	50.69	207216	183537	298552	226324	123410	78078	10.375	8.659	189532	2311759	59.59	0.53	129632	2.83	46.77	221088	191463	310848	236508	122510	77130	9.892	8.185	188569	2349576	61.15	0.52	125100	2.73	47.61	245653	208365	343001	235645
AGGAGATTCGTTGATGCCTCTATCGACA	44401	41728	71124	67431	2914	2761	1.028	1.028	29729	771300	75.09	0.53	3361	0.07	50.97	45361	41898	70600	57172	23113	15708	8.217	6.896	40103	656231	58.71	0.51	23200	0.51	46.15	46602	42839	72945	59174	22563	15193	7.764	6.444	40145	674994	60.32	0.48	22283	0.49	47.05	20834	18760	31926	26235
ATCCAACTACACGAGGAGCCAGAGACAT	33872	32518	55825	51808	1809	1700	0.813	0.824	22121	622383	74.53	0.52	2038	0.04	54.27	34157	31711	53255	42926	13038	8302	6.145	4.854	24403	485100	63.63	0.52	11390	0.25	49.61	36243	33548	56815	45930	13055	8323	5.767	4.548	25358	513454	65.15	0.49	11053	0.24	50.36	31016	28379	48430	37938
GAGTTCGATTGGTACCGGCTATAACGCT	195539	182591	305321	287540	16319	15301	1.342	1.336	131741	2960017	71.32	0.54	19805	0.43	49.54	255213	235856	390187	303127	133047	83676	8.558	6.928	226150	3224679	58.76	0.52	132658	2.90	47.49	247308	229249	382417	298110	127357	80697	8.359	6.794	221653	3182429	59.86	0.51	127151	2.78	48.42	316958	290006	491036	348246
TTCATATCAACTTGCGTAACTAAGGTGG	253031	239019	404433	376762	18576	17280	1.153	1.151	166361	4110976	82.80	0.50	21192	0.46	53.63	190103	183298	315526	238530	132893	81443	10.571	8.570	195380	2832869	63.30	0.47	123298	2.69	50.65	238588	221372	376216	286713	139275	84181	9.292	7.369	207721	3136190	65.30	0.47	123862	2.71	51.51	260932	237891	408362	279814
TTCATAGACGTTGATGCCTCCCGTGATT	62025	59096	101263	94417	3678	3442	0.912	0.915	40621	1125376	84.75	0.52	4045	0.09	54.36	49258	46130	78375	61954	26137	16966	8.370	6.873	41768	732084	67.29	0.48	23160	0.51	52.35	48806	45882	78641	62165	25770	16530	8.225	6.674	40740	733570	67.92	0.49	22339	0.49	52.83	34942	32457	56721	43033
TCTCTCAATTACGAGGAGCCTAGACGTG	195025	179636	300362	282021	15250	14272	1.274	1.270	127809	2989414	81.08	0.58	18312	0.40	50.76	246190	224361	371515	291003	123862	78068	8.368	6.733	212447	3157962	64.34	0.54	122480	2.68	49.23	255996	230225	382369	299780	121927	76769	8.003	6.427	212974	3207023	65.24	0.53	120445	2.63	49.91	235664	206613	344546	257992
GAGTTCGATTGGTACCGGCTTGGATGAG	43282	42059	72966	68026	2176	2040	0.749	0.753	28396	811130	78.23	0.54	2433	0.05	56.93	46927	45046	77099	61677	17390	10783	5.661	4.388	33752	704086	68.33	0.55	14413	0.31	52.38	50000	47406	81687	65440	17364	10775	5.335	4.133	34266	730645	69.26	0.53	14031	0.31	53.35	50682	47542	82716	63012
CATGCCTTCGTTGGTCGAATCAATTCAT	213866	192893	312038	297371	16306	15497	1.312	1.308	125671	2836358	74.24	0.49	18291	0.40	51.37	194105	176279	290741	229114	125997	86366	10.877	9.461	193498	2420927	57.62	0.47	135189	2.95	49.08	187674	170220	283018	222874	121040	83257	10.734	9.376	188812	2362133	58.10	0.45	130925	2.86	49.30	134334	120562	204389	154779
ATCCAACTACTTGATGCCTCACGCACCT	63126	59207	99540	93434	4830	4498	1.218	1.208	44571	1082547	71.58	0.44	5957	0.13	48.62	58008	53965	90791	71748	34184	22951	9.450	8.029	58757	851034	56.92	0.42	36846	0.81	46.54	57671	53804	91271	72169	33101	22255	9.103	7.740	57523	847800	57.89	0.43	35440	0.77	47.68	59433	54447	93687	67993
TTCATATCAAACGAGGAGCCACTAAGAT	472748	415280	655989	617949	35903	33735	1.374	1.370	239240	5339477	81.82	0.47	38273	0.84	49.11	614224	527911	823204	636664	285210	174514	8.696	6.880	434491	5769072	61.54	0.45	266760	5.83	45.75	627936	537980	844874	653840	278383	169963	8.270	6.524	434021	5880007	62.81	0.44	257734	5.63	46.04	603044	513215	822585	591717
AGGAGATTCGGGTACCGGCTAACTCAGA	95322	86771	143780	137019	7652	7301	1.336	1.337	65410	1495836	73.55	0.59	9928	0.22	45.44	119172	110828	184639	146490	71633	47793	9.737	8.189	128205	1734136	56.21	0.56	80759	1.76	43.72	130902	118787	198014	159256	68196	46172	8.644	7.277	129055	1819308	58.46	0.55	76689	1.68	45.09	128538	114726	193244	146675
TTCATATCAATTGGTCGAATGTGTCGGA	270427	241550	382347	356205	18718	17412	1.229	1.227	124621	2803555	79.68	19.66	17524	0.38	62.17	237726	201991	309848	242916	75167	45419	6.089	4.693	124187	1846115	71.18	18.23	65812	1.44	61.12	267097	224226	345218	271269	75611	45933	5.497	4.250	130930	2024130	72.63	18.57	64266	1.40	62.17	235031	192633	294367	232413
ATCCAACTACAGATAGAGGTCATGGCAT	143551	134140	226237	211016	10598	9910	1.176	1.179	96754	2369455	76.59	0.45	12226	0.27	53.62	152524	141731	239845	176140	101243	59069	10.595	8.417	140645	2007069	59.37	0.46	90578	1.98	48.56	147669	136966	233434	171751	96826	56751	10.411	8.293	137154	1953444	59.86	0.44	87032	1.90	48.86	126771	115741	200024	137947
GAGTTCGATTGTAGTAGTCCAGTGCTGA	238024	202155	317323	300201	17184	16328	1.359	1.365	121341	2687724	69.81	0.60	19255	0.42	50.12	275973	232520	367882	280216	149589	93602	10.206	8.384	214680	2662932	56.14	0.56	145014	3.17	47.95	279150	231649	368644	281839	146035	91629	9.943	8.160	211439	2664050	56.53	0.54	140837	3.08	48.15	318695	258077	414632	284010
ACTTCTGCCACTTGCGTAACATGCTACC	147583	140888	240403	222310	8515	7848	0.889	0.886	93043	2549678	84.29	0.56	9121	0.20	56.74	112666	105595	177459	137707	57039	34288	8.067	6.249	88146	1546409	67.53	0.52	47584	1.04	51.97	112248	105241	178645	138640	55700	33363	7.826	6.040	86529	1551260	69.14	0.51	45321	0.99	53.28	113664	105791	183364	128406
TCTCTCAATTTTGATGCCTCGAACCGCG	72778	64603	107681	100572	5755	5406	1.341	1.349	46649	1068210	72.38	9.01	6922	0.15	54.05	65096	56849	94004	71931	38432	24073	10.261	8.400	61501	789686	58.70	8.61	40687	0.89	50.39	68226	58537	97781	75614	37094	23497	9.522	7.800	62887	825993	59.74	8.70	39914	0.87	50.67	36952	30969	52314	39211
TGCGTCGTCCGTAGTAGTCCCAACTGTA	211504	199554	338760	318658	16450	15552	1.219	1.225	149570	3593149	81.25	0.58	19687	0.43	53.75	254095	234132	395169	301685	156391	95800	9.933	7.970	234225	3362666	62.40	0.56	146754	3.21	49.52	255447	234988	399977	306615	151632	93613	9.515	7.663	232497	3396328	63.50	0.55	142408	3.11	50.31	257156	234572	405089	280547
TCTAATGAAGAGATAGAGGTGGAGCGTC	193163	183606	316834	293844	13941	12978	1.104	1.109	134883	3437938	84.22	0.53	16433	0.36	54.96	179944	168782	290124	214755	116040	67992	10.039	7.946	163329	2509127	64.62	0.51	99876	2.18	50.89	176793	165570	287625	212822	113325	66078	9.889	7.793	159293	2480093	65.17	0.50	96023	2.10	51.20	185052	169901	296985	201084
TACCGATAGAGTAGTAGTCCAAGTCTCA	254503	200713	299137	284118	18712	17774	1.570	1.570	113248	2249794	69.63	0.55	20880	0.46	44.75	198644	162533	254098	195631	125035	83095	12.351	10.661	187671	1820370	50.30	0.49	142695	3.12	42.42	190898	155271	243709	189347	115762	77923	11.922	10.329	178929	1753342	51.02	0.49	134443	2.94	42.88	274108	220698	356607	227192
ACTTCTGCCACTTGCGTAACGTATGTTC	320165	300993	506910	470631	22372	20870	1.108	1.113	200622	5096334	75.31	0.54	24667	0.54	50.10	345306	314937	520143	399944	165566	97989	7.989	6.149	249616	4115061	59.95	0.52	139443	3.05	46.09	354384	323097	538396	414065	163371	96257	7.616	5.835	252534	4240282	60.97	0.51	135963	2.97	46.61	376833	339764	572425	405639
GAGTTCGATTAGATAGAGGTGTATGTTC	223213	205531	337947	315874	17366	16340	1.290	1.298	137027	3134496	81.73	0.57	20101	0.44	53.08	242827	224508	376081	265998	174720	97074	11.661	9.160	219560	2783420	61.00	0.53	149757	3.27	49.90	232371	215358	364368	258591	166600	93452	11.476	9.071	214172	2713385	61.87	0.52	144619	3.16	50.55	248620	227072	388941	247841
TCTAATGAAGCTTGCGTAACATTGTGAA	260868	206699	300168	283490	18389	17392	1.538	1.540	96417	2036251	76.60	0.54	17716	0.39	42.76	128172	107173	166556	127309	83683	55829	12.611	11.007	119646	1137419	48.69	0.47	93729	2.05	39.48	121566	101639	158112	121616	77016	52134	12.226	10.759	113891	1085141	49.14	0.44	88173	1.93	39.32	140875	116983	189021	121867
TGCGTCGTCCTTGATGCCTCTACTGGTC	57477	55231	97068	90584	4755	4463	1.230	1.237	44007	1099760	84.07	0.55	6032	0.13	53.76	78127	74021	128910	97779	45526	26572	8.864	6.821	71926	1156319	64.86	0.52	41052	0.90	48.19	77602	73313	129468	98453	44100	26035	8.549	6.637	71461	1163530	65.61	0.52	40231	0.88	48.52	45285	42326	75247	56187
ATCCAACTACACGAGGAGCCTACGATCT	273636	249393	411068	386614	21342	20033	1.303	1.301	178899	4157416	81.60	0.53	26478	0.58	49.37	335899	298073	483572	384691	160081	105518	8.309	6.884	288198	4151545	62.16	0.51	170959	3.74	46.21	334638	297643	487667	387950	157227	103678	8.092	6.708	289999	4210967	63.08	0.51	168158	3.67	46.48	339255	297346	493736	370579
TTCATAGACGACGAGGAGCCGATAAGCT	232016	220226	373004	350690	17320	16318	1.165	1.168	157860	3838124	82.09	0.42	19881	0.43	55.32	256473	239582	399122	321196	123416	81637	7.761	6.379	223617	3548999	66.12	0.41	123143	2.69	50.80	255795	239344	401492	322682	121607	80436	7.602	6.257	222432	3576519	67.15	0.41	119739	2.62	51.71	291274	269026	457552	344737
TCTAATGAAGACGAGGAGCCCGCTATGT	111490	107853	187163	173685	7688	7174	1.031	1.037	78602	2068573	81.87	0.58	8739	0.19	56.85	113273	107531	183529	146645	51602	33137	7.057	5.672	93024	1674312	68.13	0.57	47119	1.03	52.53	116412	110574	189953	151670	51482	32991	6.802	5.460	95853	1736750	69.27	0.57	47114	1.03	53.76	115607	108398	188043	141503
AGGAGATTCGGTAGTAGTCCGCACGGAC	128356	108952	164143	157457	9639	9270	1.474	1.478	56430	1228662	82.14	0.58	9845	0.22	47.34	123928	105428	163900	127952	77617	52574	11.886	10.313	111008	1131692	53.66	0.50	85633	1.87	43.78	119260	101315	158998	124390	74087	50573	11.695	10.204	107141	1108050	54.77	0.51	81711	1.79	44.74	135995	114744	183689	126060
TTCATATCAATTGATGCCTCACGTTCCA	292679	270648	453181	420507	22856	21272	1.266	1.270	179741	4170411	65.04	10.77	24859	0.54	50.17	220905	202025	337683	251524	134486	77562	9.996	7.740	192209	2581711	55.80	10.24	121404	2.65	48.88	220209	201599	340611	254541	129827	75146	9.567	7.410	192239	2624007	56.91	10.31	117258	2.56	49.50	134436	121955	209855	145821
GAGTTCGATTAGATAGAGGTGGCATTCT	219453	199604	321246	301334	17187	16071	1.343	1.339	124083	2749344	73.15	0.58	18801	0.41	50.77	230067	209953	345035	243808	163112	91390	11.865	9.408	200721	2407188	57.37	0.52	141717	3.10	49.41	218158	199369	330728	235289	154316	87429	11.711	9.326	193612	2323430	57.57	0.52	135814	2.97	49.32	233014	210019	352855	225418
ACTTCTGCCAAGATAGAGGTTGTCTTGT	384671	358138	599030	553447	27059	25061	1.134	1.137	234404	5826244	78.32	0.54	30397	0.66	50.86	332233	307273	517350	372787	215030	117824	10.432	7.933	276686	4023948	60.17	0.52	173493	3.79	47.72	320765	296092	502569	362983	204835	113239	10.230	7.830	268727	3915611	60.72	0.51	167304	3.66	48.08	360353	328052	563020	364803
GAGTTCGATTACGAGGAGCCACAACAGA	65804	63112	108152	100717	4030	3773	0.935	0.940	44326	1213674	72.10	0.54	4246	0.09	55.04	71577	67683	114638	91710	31421	19695	6.879	5.390	55445	1069165	63.15	0.52	26666	0.58	51.99	76225	71618	122406	97546	31593	19671	6.478	5.061	57130	1126196	64.42	0.53	26409	0.58	53.19	111828	103040	176683	128329
TCTAATGAAGACGAGGAGCCTCGAATAG	229771	217617	372187	347133	18531	17261	1.250	1.248	164271	3908749	81.20	0.60	23069	0.50	52.06	232192	219265	373842	293941	128859	82337	8.651	7.031	226421	3422824	64.43	0.56	129922	2.84	49.11	240994	226367	387542	306345	123697	79829	8.011	6.540	228741	3539770	66.05	0.55	124933	2.73	50.06	278184	257310	444186	326449
TTCATAGACGAGATAGAGGTCCTTCACC	91043	86790	148179	138491	5810	5474	0.984	0.992	61128	1614069	81.60	0.52	6657	0.15	51.30	82309	78381	133950	101193	51405	30760	9.632	7.629	74015	1205198	63.57	0.49	44128	0.96	50.27	81280	77242	133875	101079	49921	30050	9.359	7.462	73361	1202620	64.51	0.49	42938	0.94	51.12	76911	72413	127145	88840
ACTTCTGCCATTGATGCCTCGCGCAAGC	226798	217460	371052	340175	15661	14446	1.059	1.066	147315	3789504	70.89	0.48	16797	0.37	50.60	209840	196905	333382	247562	110822	61208	8.343	6.206	157703	2657691	59.15	0.46	86126	1.88	47.55	208353	195920	335047	248863	107920	59954	8.085	6.047	155520	2670223	60.09	0.45	82562	1.80	48.77	155682	144739	250124	175699
TTCATAGACGAGATAGAGGTCGCCTATA	161620	150737	251338	236360	11369	10644	1.135	1.130	100654	2471532	78.79	0.52	12630	0.28	53.77	155145	144423	242351	180748	103450	62255	10.714	8.645	141364	1988234	60.36	0.49	92596	2.02	49.64	150386	140309	237774	177849	99008	59937	10.451	8.459	137699	1954111	61.18	0.49	89028	1.95	50.30	150490	138552	237628	163557
ACTTCTGCCAGGTACCGGCTTGTACATC	182950	177128	305466	282410	12356	11473	1.015	1.020	119575	3108793	70.75	0.51	13287	0.29	54.20	180506	172497	291719	226990	84635	49922	7.282	5.520	139175	2456351	62.42	0.49	69503	1.52	51.79	180386	172743	294894	229566	82611	48890	7.031	5.345	140104	2493243	63.34	0.48	67916	1.48	52.49	216363	206508	358934	257441
TCTAATGAAGAGATAGAGGTTGTCTTGT	317366	258196	391330	368519	23029	21698	1.477	1.478	138537	2975137	80.67	0.55	25143	0.55	46.95	253624	212628	337530	246201	167454	102054	12.452	10.404	221135	2284013	54.33	0.49	166930	3.65	44.04	247152	206260	329468	241723	158933	97551	12.108	10.129	213859	2236512	55.16	0.48	159425	3.48	44.53	302990	244791	396598	254266
CATGCCTTCGACGAGGAGCCGGTCACGA	227350	197642	309469	295736	17511	16679	1.420	1.416	117271	2546483	78.11	0.53	18994	0.42	49.04	250283	213164	329354	270915	112632	80076	8.583	7.419	198374	2545692	60.39	0.49	126939	2.77	47.85	240499	205260	319355	262643	108062	77013	8.493	7.360	191408	2470943	61.32	0.48	121348	2.65	48.55	243791	205185	324400	253587
TTCATAGACGTTGGTCGAATTGGTCGAT	104553	97255	164196	153467	7751	7268	1.185	1.189	71345	1761492	82.78	0.54	9293	0.20	54.94	104831	97681	166225	123398	70224	41872	10.603	8.517	101895	1462711	61.54	0.52	65062	1.42	48.87	106143	98383	168177	124551	69735	41370	10.407	8.337	101059	1461498	62.70	0.51	63435	1.39	49.54	70526	63960	111086	79209
TCTAATGAAGTGAGCCGCGGTCCAAGAG	78924	76172	131186	121400	6748	6258	1.291	1.294	59759	1493481	79.65	0.51	8800	0.19	44.85	84830	80781	137809	109058	42127	27394	7.673	6.305	81629	1312768	60.00	0.49	45276	0.99	41.60	92197	86884	148919	118254	42574	27922	7.175	5.926	84518	1402185	61.45	0.48	45545	1.00	42.14	90242	84084	145318	110499
TTCATAGACGGGTACCGGCTTACGATCT	153410	143976	242612	228562	11954	11291	1.237	1.240	109069	2568710	74.71	0.53	15432	0.34	52.01	191379	176247	294405	226884	107736	66398	9.185	7.345	175233	2561563	60.26	0.51	105728	2.31	48.69	194206	178422	300481	233704	104099	64824	8.695	6.962	175353	2611809	61.25	0.51	102365	2.24	49.38	178123	161393	275522	198653
TTCATAGACGGGTACCGGCTATCGTGAT	181388	169813	283295	266996	14844	13997	1.315	1.316	121702	2805918	81.51	0.54	18214	0.40	50.18	234313	216513	357825	280841	121008	77225	8.488	6.902	210289	3031808	62.56	0.52	124264	2.72	46.65	230094	213126	354986	279029	116167	74504	8.214	6.702	206968	3019982	63.62	0.51	119062	2.60	47.38	238068	217264	367368	270742
ATCCAACTACAGATAGAGGTTTAGAGCT	191028	176367	288073	269832	15739	14733	1.371	1.370	121254	2701264	72.18	0.47	19258	0.42	47.06	206982	190729	317320	228704	147784	85784	11.689	9.414	200430	2417829	53.30	0.45	140068	3.06	43.61	199266	183886	309456	223780	140671	82258	11.409	9.226	194190	2361489	53.86	0.44	134390	2.94	43.97	179286	163259	277850	184555
GAGTTCGATTTTGATGCCTCCAATTCAT	167133	144698	231292	217641	12069	11351	1.310	1.309	86842	1996068	82.17	0.57	12990	0.28	51.08	177421	152368	243707	187424	91393	57497	9.412	7.700	135740	1824870	61.54	0.51	87676	1.92	47.83	184032	157690	254342	195888	89716	56689	8.853	7.264	137767	1882998	62.81	0.50	85918	1.88	48.40	169047	141529	231249	165894
TGCGTCGTCCGGTACCGGCTTATCTTCA	179448	157440	251323	238779	13853	13169	1.383	1.384	104774	2302843	70.20	0.55	16581	0.36	49.65	256620	217035	339956	268205	119065	77900	8.791	7.290	201093	2639386	56.47	0.51	126733	2.77	46.68	254806	215323	340354	269163	114766	75690	8.463	7.058	198236	2645411	57.45	0.51	122289	2.67	47.22	223954	186669	299445	224085
TTCATAGACGTGAGCCGCGGTGAGTGTT	198601	184081	308226	288533	15359	14399	1.251	1.253	129555	3099131	79.64	0.56	17876	0.39	53.03	216464	194497	317211	254528	93303	62450	7.383	6.158	178650	2774405	64.86	0.55	97555	2.13	49.76	212318	191379	315016	251891	91422	60811	7.284	6.059	177121	2754000	65.76	0.54	95211	2.08	50.33	253730	226479	378837	288994
TCTCTCAATTTTGGTCGAATTTCTATTC	42409	40688	70374	64704	2057	1894	0.734	0.735	26229	762224	68.24	0.55	2214	0.05	51.76	24758	24047	41899	32059	14482	8780	8.675	6.874	21787	395416	58.94	0.55	11830	0.26	49.54	25007	24321	42797	32936	14243	8618	8.353	6.567	21698	404944	59.79	0.52	11611	0.25	51.09	12392	11930	21472	16154
TTCATATCAACTTGCGTAACCAATTAGA	212510	203923	352296	326734	13983	13049	0.996	1.002	139702	3663421	82.64	0.44	15397	0.34	55.27	157801	152826	266186	201336	104508	63090	9.854	7.865	150026	2379774	64.20	0.43	90084	1.97	51.05	165925	159957	280014	213439	102032	61656	9.146	7.250	151812	2483711	65.72	0.42	87493	1.91	51.75	164766	157018	279344	189319
TTCATAGACGTTGGTCGAATTAAGTGGT	133315	121154	199231	186535	10415	9725	1.312	1.309	87058	2026651	68.99	0.52	12263	0.27	46.65	132955	121391	203143	149685	89532	53411	11.062	8.956	131169	1723822	53.63	0.50	87797	1.92	44.69	128687	117517	198661	146845	86294	51680	10.902	8.833	128008	1691875	54.14	0.49	84539	1.85	45.04	88774	79889	136964	96948
TCGAATAGCCTGAGCCGCGGGCCTAACA	189640	169657	276339	261813	14384	13640	1.306	1.308	115075	2628045	83.02	0.53	17170	0.38	50.83	216382	184763	291214	238820	87570	61859	7.547	6.501	171234	2453193	63.87	0.50	100654	2.20	47.35	217301	185770	295723	241946	87658	61438	7.440	6.373	172422	2475728	65.00	0.48	98882	2.16	47.83	231911	196285	317309	249436
TTCATAGACGTTGGTCGAATCCATTCGA	57343	55466	96061	89581	4084	3802	1.067	1.065	40435	1066395	85.01	0.53	4372	0.10	57.71	54184	52580	91394	69446	34838	21107	9.567	7.628	52695	852775	66.74	0.51	30958	0.68	52.85	55486	53650	94102	71521	34201	20678	9.122	7.257	52820	868606	67.57	0.50	30248	0.66	52.94	35014	33531	59582	44229
TTCATAGACGTTGATGCCTCTCAGTTAT	179978	154303	244961	230789	13614	12788	1.395	1.391	100090	2254181	82.24	0.54	15810	0.35	48.53	175887	151313	243263	188068	98690	63896	10.183	8.527	157213	1976246	58.29	0.50	107043	2.34	45.14	178954	153632	248647	193141	94850	61709	9.574	8.019	156024	2020643	60.59	0.50	101711	2.22	46.56	148939	125934	207881	150399
AGGAGATTCGCTTGCGTAACTAGATCCA	105784	92519	147589	140430	8417	8002	1.431	1.430	61341	1353748	78.99	0.56	10323	0.23	47.83	107667	95542	155419	122194	69172	46700	11.171	9.592	111055	1292676	55.00	0.52	79555	1.74	43.85	104586	92517	151692	119099	66643	45013	11.027	9.486	108826	1267362	55.96	0.51	76724	1.68	44.47	86965	76424	128849	93630
ATCCAACTACTGAGCCGCGGGGTAGCTA	173227	158091	262134	247499	14131	13370	1.353	1.356	114928	2615204	75.88	0.47	17150	0.37	48.37	202977	179596	291069	234696	91729	64417	7.910	6.889	178113	2521692	59.98	0.45	105641	2.31	46.05	199792	177363	289392	233236	89550	62740	7.767	6.752	178767	2527695	60.39	0.44	104477	2.28	46.07	205567	181154	301132	233133
ACTTCTGCCAGGTACCGGCTTGTAGATA	36313	35043	61354	55999	1544	1406	0.632	0.630	19852	604950	73.22	0.53	1384	0.03	58.89	23916	22925	39383	31591	8574	5209	5.464	4.139	15268	339246	65.71	0.48	6424	0.14	52.41	24838	23828	41498	33052	8756	5152	5.296	3.912	16255	354210	66.12	0.48	6408	0.14	52.64	26731	25530	44991	34200
TGCGTCGTCCTTGATGCCTCTCCAAGAG	181035	157552	252396	238228	13355	12552	1.328	1.322	99176	2250916	73.96	0.53	14494	0.32	52.86	240194	205636	328410	249508	122955	73312	9.397	7.375	178624	2442879	60.55	0.51	111587	2.44	50.35	245630	207445	332952	254748	118576	71770	8.939	7.071	178325	2466068	61.52	0.49	108396	2.37	51.00	155251	128110	207846	153492
ACTTCTGCCAAGATAGAGGTATCGTCTC	512100	459677	742106	690143	39103	36283	1.323	1.320	282592	6419955	73.29	0.54	43655	0.95	48.90	524231	460226	743908	535169	308037	169706	10.393	7.959	394819	5120078	57.09	0.52	259755	5.68	46.75	520223	454924	741393	536935	296733	164827	10.046	7.705	388178	5098208	57.79	0.50	250409	5.47	47.23	595987	516313	851401	549534
TCGAATAGCCACGAGGAGCCGGTGAATT	207358	183337	294538	279768	15830	15032	1.349	1.349	119159	2659314	81.72	0.57	18348	0.40	51.19	278013	238978	379633	301246	135508	87573	8.959	7.296	219355	2965348	62.08	0.54	136738	2.99	47.70	280961	241686	387578	308158	132607	85577	8.587	6.970	220571	3036071	63.62	0.53	132759	2.90	48.63	236048	199940	324865	243479
TTCATATCAAAGATAGAGGTTAAGGTGG	179109	168097	285713	266096	12401	11543	1.089	1.089	120886	3082455	82.96	0.50	14707	0.32	52.45	141363	135212	233551	173955	101922	61719	10.953	8.905	147182	2146648	61.54	0.48	94537	2.07	48.29	179209	162643	276063	206955	106942	63780	9.723	7.735	155436	2356766	63.32	0.47	95270	2.08	49.04	131690	118328	204785	147285
TCGAATAGCCCTTGCGTAACGCAATGCA	113424	104264	171135	161998	8705	8214	1.277	1.273	72066	1668226	69.81	0.52	10413	0.23	45.67	121100	110301	181609	142136	72849	47024	10.068	8.304	114586	1515443	54.03	0.50	75701	1.65	44.09	119877	109087	181042	141933	70357	45665	9.754	8.075	112447	1508012	54.98	0.49	72769	1.59	44.64	118541	106057	179161	126823
TGCGTCGTCCAGATAGAGGTTTAGCACT	119890	115047	196819	183725	8761	8162	1.117	1.115	87179	2154105	85.06	0.53	10518	0.23	56.07	123754	117112	200313	149704	80536	47624	10.091	7.985	116720	1746396	64.95	0.52	72359	1.58	51.48	120261	113932	196851	147216	77264	46195	9.851	7.876	113778	1714903	65.98	0.53	69405	1.52	52.23	115920	108313	189654	131309
CATGCCTTCGGTAGTAGTCCAATGATTC	47597	45151	79424	75110	4137	3914	1.307	1.308	37230	906688	75.78	0.44	5704	0.12	45.20	55903	53094	93956	73936	38386	25730	10.254	8.735	66205	915799	53.56	0.42	44066	0.96	40.75	54352	51778	92795	72960	37529	25207	10.151	8.671	65384	909477	54.38	0.41	43342	0.95	41.52	64615	60452	108681	77336
AGGAGATTCGTTGATGCCTCCTCTTAGG	47654	45558	78301	73989	3521	3323	1.129	1.127	34203	872045	81.75	0.52	4017	0.09	54.99	31619	30993	54363	42528	24627	16531	11.370	9.756	38436	564714	61.91	0.48	24961	0.55	50.58	45056	43282	75463	60448	25697	17272	8.547	7.172	44547	725659	65.68	0.48	25484	0.56	52.05	19490	18486	32599	26040
TGCGTCGTCCTTGATGCCTCGCGTATAC	137958	131671	224498	210285	8561	7958	0.957	0.950	84281	2231396	82.75	0.52	8411	0.18	58.26	158665	148589	250260	190814	81700	46871	8.194	6.165	111957	1994097	68.72	0.51	59463	1.30	54.76	156642	146895	249658	191074	78985	45510	7.941	5.978	111886	1999550	69.40	0.50	56976	1.24	54.95	82840	76593	132132	98849
TTCATAGACGTTGGTCGAATTGGACGTA	163836	136768	212947	200835	12056	11418	1.421	1.427	82139	1788424	82.13	0.56	13515	0.30	48.62	184309	150914	236619	173988	106882	63921	11.337	9.221	146041	1653708	56.46	0.52	104766	2.29	44.67	184441	150302	237853	175908	103042	61942	10.873	8.838	143768	1653823	57.52	0.51	101014	2.21	45.07	132371	105290	169105	118081
GAGTTCGATTGTAGTAGTCCAGAGTATT	113168	110913	193372	180471	7492	7000	0.972	0.974	81725	2173532	85.22	0.57	8663	0.19	60.05	101871	100221	176505	135900	64562	40168	9.181	7.419	99800	1709886	69.25	0.56	56512	1.23	56.21	101734	100088	177540	136886	62615	38959	8.852	7.143	99362	1721120	70.16	0.55	54296	1.19	56.79	106965	104589	188800	131526
TCGAATAGCCTTGGTCGAATGCACGGAC	83512	76271	126280	119469	5901	5615	1.173	1.180	53225	1264989	76.51	0.55	7376	0.16	46.81	84224	75079	124083	97044	48599	31808	9.830	8.227	74705	1044311	59.24	0.53	48345	1.06	48.18	83905	74749	124983	97763	47699	31302	9.579	8.036	74732	1051561	59.80	0.51	47628	1.04	48.36	55066	47806	80538	60154
ACTTCTGCCAGTAGTAGTCCCGGAACTG	40152	38743	67689	61613	1966	1825	0.729	0.743	24042	703889	84.65	0.52	2005	0.04	59.40	27300	26053	44986	34301	13730	7844	7.660	5.740	19806	389416	70.57	0.54	10156	0.22	56.09	27685	26459	46190	34901	13699	7582	7.444	5.453	19524	389084	71.10	0.51	9468	0.21	56.53	29891	28111	49401	34062
TTCATAGACGTTGATGCCTCAGTTCAGG	72798	68984	117617	109589	4690	4384	1.001	1.004	49077	1311664	82.95	0.52	5399	0.12	54.77	57386	54106	91768	72103	31849	20360	8.711	7.087	52810	879903	63.85	0.47	30491	0.67	48.91	59746	55921	95661	75138	31838	20365	8.354	6.803	53814	909897	65.51	0.49	30398	0.66	50.45	44670	41509	72432	54420
TCTAATGAAGACGAGGAGCCGTCGGAGC	196584	188581	323161	300918	14592	13544	1.133	1.130	136434	3400302	84.39	0.61	17114	0.37	56.32	205832	192626	323522	254876	99287	62336	7.703	6.139	170643	2829810	69.02	0.57	91296	1.99	53.34	207558	194807	329891	259620	97511	61033	7.419	5.900	170531	2876253	69.96	0.55	88759	1.94	53.69	219679	203673	348685	257770
TTCATATCAAGTAGTAGTCCTAAGACCG	326728	301988	503086	470219	26738	25015	1.334	1.335	214663	4936682	80.54	0.55	32278	0.71	49.32	341779	314627	527177	386381	235781	137270	11.226	8.917	325876	4188791	58.32	0.52	218122	4.77	45.47	347386	315067	531204	392165	227924	133985	10.769	8.575	323110	4191737	59.27	0.51	212341	4.64	46.12	338866	307983	530957	349877
CATGCCTTCGGTAGTAGTCCCAACTGTA	164988	132033	198410	190292	11499	11045	1.455	1.457	69351	1488395	69.56	0.44	11815	0.26	47.94	125860	103829	162743	128133	79437	55280	12.251	10.828	116256	1200873	52.19	0.41	88945	1.94	45.72	117789	97404	153434	121432	73267	51356	11.985	10.615	109478	1137806	52.87	0.39	82915	1.81	45.98	141044	114955	186005	127802
TTCATATCAAACGAGGAGCCGTCGGAGC	157716	151785	263598	244905	9593	8964	0.913	0.919	102002	2780789	83.33	0.45	10569	0.23	53.33	192542	179721	302709	237844	79960	47795	6.630	5.044	137231	2588676	68.11	0.45	66041	1.44	49.42	192991	180125	307655	241005	79042	46848	6.448	4.879	137465	2628284	69.44	0.42	63805	1.39	50.78	174549	161211	278737	210390
ACTTCTGCCAAGATAGAGGTAACTTGCT	172286	163777	278585	255875	10231	9419	0.922	0.924	107273	2891994	74.62	0.53	10692	0.23	54.23	148245	137208	230132	171494	76499	42261	8.343	6.185	106041	1876884	62.39	0.53	57098	1.25	50.54	150567	138878	234445	175251	74361	41328	7.961	5.919	106854	1901921	63.62	0.51	55551	1.21	51.31	153099	139321	238247	165359
TGCGTCGTCCACGAGGAGCCCGTCTGCG	148904	139644	232549	220505	11414	10788	1.232	1.228	93150	2197482	83.10	0.56	13090	0.29	54.25	204496	184120	295681	239081	90483	60255	7.681	6.326	154496	2315314	65.58	0.53	90048	1.97	50.80	208596	187391	303572	245885	88313	59053	7.302	6.028	154068	2364837	66.74	0.53	87154	1.90	51.44	253511	227410	373954	280338
TTCATAGACGCTTGCGTAACTTAGGTTC	309573	262930	410191	387396	23800	22538	1.456	1.460	159652	3450609	69.62	0.50	26604	0.58	47.71	325506	270800	424197	326221	174375	110959	10.317	8.537	259471	3074401	54.37	0.48	178605	3.90	45.74	320912	267153	420429	325940	164852	106100	9.841	8.170	253968	3061177	54.89	0.47	171024	3.74	45.57	333352	274792	441966	307761
ACTTCTGCCAGTAGTAGTCCCAATTAAC	402693	367534	591381	551129	30531	28485	1.296	1.297	219405	5052029	70.30	0.51	32589	0.71	48.34	332512	303963	498983	363609	218706	124515	11.001	8.595	283909	3639404	54.90	0.49	191099	4.18	45.77	317367	290191	479220	352054	204331	118101	10.702	8.420	273772	3526316	55.72	0.47	181154	3.96	46.21	415391	376643	631962	394971
CATGCCTTCGAGATAGAGGTTGTGGTAG	148138	127680	201046	191592	11643	11112	1.454	1.456	79134	1706522	80.59	0.54	13752	0.30	46.38	135558	119814	195206	148244	96693	63670	12.433	10.780	139861	1498645	55.31	0.51	105349	2.30	45.38	134541	117200	191945	145938	94334	62236	12.335	10.704	136415	1461419	56.11	0.49	102299	2.24	46.19	139709	118498	196424	135814
ACTTCTGCCATTGATGCCTCCATGCTCA	106396	102012	175231	161190	5577	5173	0.799	0.805	64210	1827847	73.45	0.47	5638	0.12	55.23	79783	75829	128806	99784	38227	22282	7.449	5.605	58024	1111451	62.31	0.45	29001	0.63	50.29	84737	79839	136039	105297	37934	21846	6.999	5.207	58767	1143555	63.08	0.45	28264	0.62	50.18	57015	53028	91778	67868
CATGCCTTCGTTGGTCGAATCTTATCGG	234586	221971	373443	354619	19189	18244	1.290	1.291	160546	3763689	84.85	0.50	22331	0.49	54.02	229076	218846	372183	294273	153643	105367	10.361	8.987	251156	3393023	63.85	0.47	165858	3.62	51.69	257637	240744	407265	322730	156625	107313	9.653	8.346	253803	3506926	64.60	0.46	165471	3.62	52.20	179157	165611	283217	217895
TGCGTCGTCCGTAGTAGTCCTTAGGTTC	180841	172591	298774	280325	14975	14081	1.258	1.261	139481	3361691	70.86	0.57	18997	0.42	48.94	210724	196983	339597	259414	133393	82054	9.859	7.939	208596	3044945	56.50	0.57	129410	2.83	45.87	206596	193120	335949	257701	129193	80412	9.652	7.832	206336	3016087	56.87	0.54	126898	2.77	45.93	222227	204745	359687	249482
TCTAATGAAGGGTACCGGCTCGCCGATC	47470	45873	79550	74520	3517	3302	1.110	1.112	34952	895759	71.03	0.55	4153	0.09	51.63	47843	45472	77643	61569	25420	16445	8.217	6.704	42960	716059	60.40	0.52	24166	0.53	50.69	50208	47689	82179	65408	24927	16246	7.613	6.234	44138	759165	61.46	0.52	23620	0.52	51.39	54745	51471	89743	66467
TGCGTCGTCCACGAGGAGCCATTCTGCA	287293	258669	423312	401151	23125	21956	1.371	1.374	175575	3952317	73.97	0.54	27826	0.61	46.48	351690	303689	484228	390667	159805	108864	8.283	6.994	285999	3908995	58.05	0.52	175284	3.83	45.32	336844	292002	469944	380476	151417	103792	8.087	6.847	278984	3839286	59.16	0.51	167448	3.66	46.15	484297	418283	685321	504111
GAGTTCGATTTTGATGCCTCTATCTCCT	125869	115020	189497	178206	10145	9600	1.344	1.352	79380	1831810	83.29	0.57	11723	0.26	52.61	135160	123239	204113	155618	82500	51928	10.145	8.375	126356	1664138	61.11	0.51	82924	1.81	47.97	138620	126115	210958	161832	80381	50794	9.563	7.878	127778	1727684	62.61	0.52	81021	1.77	48.53	125245	112291	190971	133676
CATGCCTTCGTTGGTCGAATGAGAGGAA	218685	198911	327866	311227	16504	15734	1.263	1.269	140110	3238368	74.67	0.48	19531	0.43	49.21	224543	202289	335559	261403	143198	95348	10.711	9.155	220730	2867310	57.01	0.47	149681	3.27	47.23	216458	195278	327505	255988	137197	92256	10.514	9.046	214790	2805061	57.50	0.45	144652	3.16	47.49	152504	135520	230820	173019
AGGAGATTCGACGAGGAGCCAGAATTGT	136602	120955	196337	187434	10673	10188	1.364	1.364	85224	1915185	81.64	0.47	13497	0.29	48.46	189372	165387	267418	218765	89664	62007	8.416	7.114	171635	2346804	61.01	0.46	105513	2.31	45.41	192189	168507	273544	224173	88113	61115	8.085	6.843	173218	2405169	62.76	0.45	103009	2.25	46.72	163154	140950	232969	183640
TGCGTCGTCCACGAGGAGCCAGTTCCAT	160716	148955	249545	235496	13423	12707	1.350	1.354	110864	2544097	80.64	0.56	17078	0.37	50.10	210469	188497	308814	247094	101617	67353	8.259	6.842	184364	2650482	63.68	0.55	109086	2.38	48.91	206751	185577	307215	246270	98293	65273	8.030	6.652	182756	2657434	64.52	0.53	105298	2.30	49.32	289640	258680	434742	316478
ATCCAACTACCTTGCGTAACAACGTTCC	82322	77607	131700	123693	5794	5459	1.104	1.108	55813	1405063	75.19	0.43	6649	0.15	51.26	75981	71163	121037	95534	44856	29922	9.302	7.861	73493	1118166	58.07	0.42	45563	1.00	46.69	75624	71105	122091	96286	43717	28907	8.987	7.535	73725	1129826	58.80	0.41	44393	0.97	46.62	70106	64743	113024	82068
ATCCAACTACCTTGCGTAACTATTAGCT	139336	125692	202726	191476	11225	10600	1.390	1.389	83464	1873541	83.58	0.46	13248	0.29	50.95	119276	109577	181068	140049	81991	54275	11.365	9.727	126024	1521511	59.38	0.42	89686	1.96	47.87	114577	105638	176736	137548	76842	51560	10.913	9.408	121855	1501710	60.83	0.41	84597	1.85	48.83	118651	107514	182642	127499
TGCGTCGTCCTGAGCCGCGGTGACGAAT	73856	71518	124463	116002	4591	4287	0.926	0.928	51820	1392700	82.70	0.55	5291	0.12	56.81	88283	82548	138885	112716	32747	21552	5.918	4.799	66371	1289557	70.35	0.53	29800	0.65	52.57	89707	83983	142955	115498	32425	21223	5.693	4.612	67448	1319921	71.21	0.53	29338	0.64	53.24	71324	66621	114758	91954
AGGAGATTCGAGATAGAGGTTTGGACTC	69963	67328	115633	109200	4969	4677	1.079	1.075	50817	1290996	82.57	0.50	5960	0.13	53.86	73721	70583	121431	93302	48755	30677	10.077	8.252	74649	1131634	64.04	0.49	45916	1.00	51.25	71935	68747	119374	91505	47947	30035	10.081	8.238	72927	1098825	64.17	0.48	44866	0.98	51.10	61180	57898	101896	73191
GAGTTCGATTTTGGTCGAATTACGGTTG	215437	164697	239386	226090	14710	13870	1.542	1.540	82586	1706379	81.28	0.59	15457	0.34	46.54	153938	122216	187704	139421	93287	59454	12.474	10.703	129625	1240234	52.08	0.52	101005	2.21	42.35	148982	116698	179589	134255	86963	56081	12.154	10.484	122861	1188493	53.06	0.53	94850	2.07	42.89	167020	127962	201963	130845
AGGAGATTCGACGAGGAGCCTACTCATA	49335	47382	81945	77945	3635	3463	1.113	1.115	36353	944896	84.74	0.50	4395	0.10	55.06	58877	56253	97048	80761	29575	20773	7.649	6.456	59738	989126	65.02	0.47	33342	0.73	47.91	60605	57848	100660	83635	29510	20595	7.358	6.181	59743	1016618	66.02	0.46	32253	0.70	48.38	46651	44180	77558	62315
TGCGTCGTCCTGAGCCGCGGTCCACTTC	117628	112194	194788	182675	9569	8946	1.233	1.229	87035	2154032	84.04	0.56	11510	0.25	54.08	187575	169676	283548	226737	76796	49825	6.798	5.515	146767	2481209	67.80	0.55	75152	1.64	49.72	195871	176828	299192	239050	77784	50658	6.525	5.319	151375	2603036	68.81	0.54	75428	1.65	50.17	145513	130695	223561	175899
TCTCTCAATTTGAGCCGCGGTAAGACCG	74763	71524	123958	115712	5360	5029	1.085	1.091	52749	1379244	84.21	0.54	6687	0.15	51.13	77175	72071	122379	99701	32182	22083	6.600	5.559	67056	1168404	66.72	0.53	34496	0.75	47.12	79189	73607	126044	102217	32062	21914	6.384	5.381	67571	1193664	67.60	0.52	33966	0.74	48.08	77636	71233	122272	96502
ACTTCTGCCACTTGCGTAACATGCTGAT	416692	387612	652187	606703	33203	30901	1.278	1.278	273354	6547011	80.56	0.55	39581	0.86	47.96	396507	362645	608445	461697	239395	144194	9.875	7.839	354208	4985768	59.96	0.52	222961	4.87	45.76	384269	351988	596307	454695	227227	138270	9.564	7.632	344640	4911616	60.95	0.51	213079	4.66	46.45	438439	399336	689546	463382
TCTCTCAATTGTAGTAGTCCTCCACTTC	74283	70925	122755	114156	4467	4228	0.913	0.930	49844	1346260	79.18	0.48	5409	0.12	53.32	63988	60577	104562	80880	36793	22838	8.832	7.087	58898	966633	61.64	0.49	34909	0.76	48.39	63482	60148	104883	80903	36376	22452	8.705	6.965	58280	969062	62.43	0.47	34015	0.74	48.67	67335	62696	110367	76704
GAGTTCGATTACGAGGAGCCAGTTCAGG	168522	159848	268363	251750	12198	11432	1.141	1.140	110575	2695214	69.31	0.53	14185	0.31	49.75	202131	189625	313905	248358	92595	58241	7.404	5.886	164818	2693782	58.93	0.51	87904	1.92	47.64	203947	191051	318097	251152	91328	57273	7.206	5.724	165158	2723433	59.77	0.51	85456	1.87	48.46	348049	320282	537642	381066
AGGAGATTCGACGAGGAGCCAAGCCTGA	81745	76455	130047	123695	6394	6082	1.234	1.234	60130	1450990	83.28	0.48	8068	0.18	51.55	116789	106977	178863	147852	56170	39092	7.882	6.636	112740	1741953	64.15	0.46	63846	1.40	47.07	119143	108831	183358	151423	55098	38334	7.542	6.354	112664	1774397	65.50	0.46	62103	1.36	48.07	100602	90579	154318	123465
CATGCCTTCGTTGGTCGAATGACATTGT	88545	84272	146303	138198	7155	6814	1.227	1.238	66467	1632623	79.24	0.48	9282	0.20	48.88	100517	94199	162531	128372	61950	41717	9.567	8.156	105580	1514625	57.74	0.47	68104	1.49	44.49	101904	95216	165787	131077	60724	40987	9.193	7.848	104876	1526997	58.96	0.47	66202	1.45	45.34	67157	62133	109239	83863
TTCATATCAATGAGCCGCGGCTCTTAGG	571357	506675	800714	749361	42589	39841	1.335	1.334	279408	6346774	73.67	0.55	42167	0.92	53.61	498326	443056	695377	536209	237846	150130	8.585	7.027	370438	5031890	60.86	0.51	224155	4.90	50.05	446873	391731	612529	482684	185623	122616	7.606	6.376	327209	4563117	62.55	0.50	187655	4.10	51.03	594975	517902	822138	606453
ATCCAACTACCTTGCGTAACCTCACACT	118873	111696	185597	175230	9279	8791	1.255	1.259	73181	1692508	84.62	0.53	10416	0.23	53.86	113120	106824	179413	139460	74516	49096	10.424	8.836	112227	1460513	63.09	0.50	76264	1.67	51.41	109218	103334	174928	136582	71401	47376	10.245	8.706	110077	1436558	64.51	0.48	73167	1.60	52.46	107244	100447	173171	122750
TCTCTCAATTGTAGTAGTCCTAGATCCA	249105	215981	341520	321688	19562	18444	1.438	1.439	133643	2888359	79.11	0.51	23092	0.50	45.13	268275	233163	375946	282422	163713	100720	10.930	8.951	234074	2729695	55.25	0.48	163744	3.58	42.92	270932	234277	379105	286399	157829	97666	10.449	8.559	232149	2759112	56.67	0.47	158291	3.46	43.64	305330	260501	430102	280584
TCTCTCAATTGTAGTAGTCCTTGACCGA	229303	202735	323403	304601	18688	17505	1.450	1.442	127355	2780111	81.40	0.49	21331	0.47	48.60	204779	186267	306459	228720	145685	90488	11.932	9.930	207647	2359616	57.21	0.47	148963	3.25	45.92	213267	189320	311247	233583	143449	89625	11.568	9.630	204863	2337714	58.23	0.45	145312	3.18	46.87	260012	226822	379878	243866
TCTAATGAAGGGTACCGGCTTTGCCTAG	85741	81608	138086	129446	6691	6257	1.216	1.213	61363	1496507	75.60	0.54	8324	0.18	49.57	96122	89485	148680	119191	45700	30314	7.715	6.383	83604	1347991	61.36	0.52	46722	1.02	47.55	101368	94330	159053	127258	46177	30476	7.287	6.011	87115	1425285	62.83	0.53	46935	1.03	48.31	113665	104457	177466	131229
TCTAATGAAGTGAGCCGCGGTTATAACC	58287	56162	97139	89675	3045	2829	0.787	0.792	38217	1077794	67.10	0.51	3436	0.08	50.15	45785	43489	74298	59818	18250	11829	6.165	4.963	35921	711801	58.35	0.48	16337	0.36	46.73	48147	45928	79350	63761	18096	11529	5.724	4.538	37456	757717	59.58	0.48	15972	0.35	47.56	43723	41109	71451	56032
ACTTCTGCCAACGAGGAGCCAATCAGAT	227491	216106	368290	341051	15333	14255	1.045	1.049	148362	3753178	85.33	0.59	17595	0.38	55.06	291402	269986	450091	353417	116023	68714	6.470	4.880	206772	3706596	71.55	0.56	97907	2.14	53.16	311840	287895	483868	380014	116631	68629	6.050	4.533	214272	3942075	72.87	0.56	96550	2.11	53.92	340239	309042	520345	386986
TGCGTCGTCCTGAGCCGCGGGCAGAATT	200492	188211	321074	300799	15452	14599	1.208	1.218	136894	3309554	81.82	0.55	18083	0.40	51.86	262908	237909	393675	313884	111416	72581	7.103	5.804	209369	3387644	66.33	0.53	110061	2.40	49.28	258627	234492	392095	312502	109134	71286	6.986	5.725	210440	3391858	66.98	0.53	108928	2.38	49.25	221579	199882	338404	264324
TCTCTCAATTTTGGTCGAATGACCATCT	243414	185429	265399	250272	16461	15479	1.557	1.552	81097	1681699	76.39	0.60	15815	0.35	42.89	154326	123530	188965	137472	98303	60850	13.057	11.110	124354	1123339	47.26	0.51	99120	2.17	38.39	144488	115831	178302	130195	91942	57365	12.942	11.059	117697	1068682	47.84	0.51	93485	2.04	38.79	96367	76527	121644	82302
TTCATATCAATGAGCCGCGGCCAAGTAG	538305	484534	783501	733738	40301	37809	1.291	1.293	290394	6688707	80.27	0.55	42292	0.92	53.28	624306	545958	862527	682749	242707	156797	7.063	5.764	430750	6428806	65.20	0.52	237063	5.18	49.70	631141	549651	871141	692425	229424	149976	6.610	5.436	426479	6500362	66.60	0.51	225501	4.93	50.46	760991	654416	1047503	785409
GAGTTCGATTTTGATGCCTCGCATGAAT	73503	69540	118573	110399	3747	3498	0.793	0.795	44607	1255901	83.15	0.55	4063	0.09	54.89	56274	52854	89285	70198	28410	17717	7.986	6.335	44666	806915	67.01	0.54	24185	0.53	51.26	56754	53397	91253	71706	27898	17418	7.673	6.097	45565	825023	67.63	0.53	24207	0.53	51.82	43453	40477	70456	51722
ATCCAACTACGGTACCGGCTACATTACC	95830	89433	149562	141317	7795	7357	1.308	1.307	66391	1527087	69.57	0.50	9671	0.21	44.85	134760	122535	200587	160854	62272	42103	7.792	6.570	116260	1706164	56.32	0.48	68403	1.49	44.47	141298	128062	211808	169990	61718	41875	7.314	6.183	118615	1796490	57.55	0.48	66384	1.45	45.06	132744	119509	199583	152139
ACTTCTGCCACTTGCGTAACACAGAAGC	652721	527190	794595	746627	44944	42310	1.420	1.422	262185	5777310	82.19	0.59	44649	0.98	49.79	444887	361999	559889	420112	255483	158076	11.453	9.444	335065	3659180	57.17	0.53	244593	5.34	46.23	409660	331535	515725	390487	230421	145042	11.214	9.323	312368	3416670	58.09	0.53	226078	4.94	46.91	464249	377067	608568	385322
TCTCTCAATTACGAGGAGCCTACGATCT	261972	213712	324199	306049	19001	17909	1.471	1.469	117224	2536465	82.16	0.60	20643	0.45	48.26	285303	231212	350868	277223	125020	82003	8.943	7.424	204870	2519055	61.05	0.55	132271	2.89	46.01	276115	224244	344247	272718	118770	78130	8.660	7.191	200143	2487309	61.77	0.54	127117	2.78	46.22	277367	218637	337245	250360
ATCCAACTACACGAGGAGCCCATGCTCA	100526	94995	161882	152037	6828	6385	1.059	1.054	67883	1747009	85.93	0.55	7944	0.17	57.26	118103	109981	184297	148748	53510	35038	7.287	5.912	98253	1698052	69.95	0.54	51273	1.12	53.26	125691	116182	195272	157368	53461	34899	6.872	5.566	101297	1762366	70.39	0.54	51594	1.13	52.93	119831	109004	185482	142783
ACTTCTGCCAGGTACCGGCTCGTTCATT	303039	287210	485991	452413	23713	22081	1.225	1.225	187479	4541601	83.13	0.51	25305	0.55	54.53	343075	316662	524916	404963	166086	98570	7.941	6.109	250841	3980942	66.56	0.49	139200	3.04	50.66	342992	316925	529268	410174	161024	96288	7.636	5.892	251754	4020985	67.53	0.48	135588	2.96	51.14	400218	369374	628198	442257
TCGAATAGCCTGAGCCGCGGTCTTGGAT	248998	210154	328277	312064	19286	18338	1.475	1.475	132245	2873088	73.61	0.50	22064	0.48	49.64	237958	194514	297193	245005	97135	70631	8.203	7.236	190726	2437546	60.12	0.48	118720	2.59	48.86	227437	186168	286724	236137	92472	67013	8.095	7.123	183404	2359088	60.28	0.47	113541	2.48	49.08	259583	210927	332106	260798
AGGAGATTCGTTGATGCCTCGACCTGAA	42902	40936	70171	66223	2805	2643	1.003	1.002	30198	795507	80.78	0.53	3131	0.07	55.61	37577	35381	60359	48127	22266	14807	9.259	7.722	36125	586891	64.22	0.51	21607	0.47	52.00	38744	36455	62847	50281	22282	14929	8.899	7.452	37383	610538	64.61	0.49	21848	0.48	52.20	15466	14458	25187	20399
TGCGTCGTCCGTAGTAGTCCCTGCTTCC	130444	128015	222847	208714	8683	8124	0.978	0.977	93670	2487016	84.15	0.59	9785	0.21	58.88	132016	128001	219921	171170	73197	45172	8.354	6.624	112353	1976772	70.03	0.57	61398	1.34	56.77	131403	127307	220348	171452	71893	44332	8.189	6.490	112027	1983326	70.57	0.55	60119	1.31	57.25	127333	122616	215714	155161
TCTAATGAAGTGAGCCGCGGCCGTGAAG	228099	213463	356805	333786	17875	16680	1.257	1.254	147697	3506093	63.51	0.49	20325	0.44	46.20	232227	212935	348928	278220	102706	68541	7.388	6.183	196790	3020989	54.62	0.48	107599	2.35	44.38	227875	209207	345307	274927	100530	67237	7.307	6.138	192554	2983493	55.29	0.47	103791	2.27	45.18	240374	218309	363874	279925
AGGAGATTCGACGAGGAGCCTAAGCATA	74376	69991	118727	112827	5299	5053	1.120	1.124	54234	1345869	71.34	0.46	6602	0.14	52.20	107161	98427	163939	135665	48795	33643	7.471	6.224	97081	1583948	59.47	0.45	53185	1.16	47.59	112723	103484	173732	144013	48474	33496	7.003	5.838	98575	1659422	60.33	0.44	51886	1.13	48.08	85099	77139	130941	105749
TCGAATAGCCACGAGGAGCCCGCTATGT	132169	119841	196254	186617	10818	10243	1.384	1.378	80520	1841528	83.09	0.58	12481	0.27	52.25	179520	159634	258560	208861	87424	58550	8.486	7.036	151969	2137981	65.10	0.55	92022	2.01	50.25	177552	158026	258287	208467	85840	57408	8.342	6.912	150373	2146242	66.05	0.54	89205	1.95	50.84	162490	142098	234963	181112
TACCGATAGAAGATAGAGGTTAATTCCA	192860	176416	292141	274393	15168	14312	1.303	1.309	126881	2895639	76.76	0.54	18331	0.40	49.86	167762	156369	265644	196380	126754	78462	11.976	10.028	184122	2251041	56.10	0.51	129190	2.82	46.10	162596	151244	258932	192767	120310	75321	11.662	9.807	179320	2218336	56.54	0.50	124335	2.72	46.19	189976	172801	300207	196938
AGGAGATTCGCTTGCGTAACATGAGGTG	154349	137258	223694	212471	11414	10819	1.281	1.278	92233	2189770	71.10	0.54	12885	0.28	51.42	154254	137267	225068	177483	93750	62797	10.455	8.881	148179	1935325	56.27	0.51	99953	2.18	47.51	154384	135864	223515	177165	90089	60871	10.116	8.624	145214	1909358	56.43	0.51	96810	2.12	47.43	119385	104302	175278	129657
ACTTCTGCCACTTGCGTAACTGGCCGGT	390184	364364	617543	575527	32252	30124	1.311	1.314	263495	6267936	80.84	0.55	38243	0.84	49.03	423940	383199	641469	482753	254006	150981	9.939	7.850	362476	5094163	60.09	0.52	231380	5.06	46.19	411589	372681	631744	476985	245153	146448	9.740	7.706	356756	5058744	61.21	0.51	223550	4.88	47.04	463028	414586	712605	475017
TTCATAGACGACGAGGAGCCACTGCCAA	44809	43430	76448	71267	3621	3391	1.189	1.194	33990	875201	82.42	0.43	4857	0.11	46.70	54816	51360	89186	72098	26378	17670	7.423	6.151	49438	831549	63.16	0.43	27808	0.61	44.98	59804	55975	97620	78918	26984	17899	6.938	5.693	52542	898119	64.20	0.41	28374	0.62	44.46	58151	53582	93807	71843
ACTTCTGCCATTGATGCCTCTACCAATG	231030	218296	371315	343497	16250	15169	1.098	1.108	156129	3900717	82.60	0.48	19290	0.42	52.94	214513	202331	344592	260058	124282	72275	9.052	6.976	189057	3023031	65.76	0.46	106564	2.33	50.42	221794	207274	354884	269033	122054	71614	8.632	6.681	189490	3066545	66.43	0.44	104648	2.29	50.64	174929	161942	281094	199452
ACTTCTGCCAACGAGGAGCCGCATAAGA	450550	412144	680955	633961	34472	32218	1.271	1.276	269865	6356510	75.33	0.57	38122	0.83	51.01	544041	483319	784649	602964	258822	151405	8.279	6.302	393010	5968548	61.92	0.55	221333	4.84	48.68	556423	492769	806550	621109	253987	148758	7.904	6.011	397052	6131965	62.84	0.54	216044	4.72	49.22	596144	521349	861576	610437
TACCGATAGATTGATGCCTCGCGCAAGC	127751	121749	206890	192449	8917	8346	1.082	1.088	85720	2157679	75.12	0.56	10555	0.23	50.08	104759	98242	166242	129490	58059	37477	8.766	7.264	94644	1455530	59.76	0.50	57092	1.25	47.97	105400	98640	168544	130567	57495	36854	8.562	7.084	93172	1458873	60.84	0.50	55044	1.20	49.03	80177	73877	127690	93985
TACCGATAGATTGATGCCTCATAACGCT	296418	234743	351075	332376	21782	20574	1.557	1.554	127416	2614504	79.32	0.56	23945	0.52	44.47	182711	149298	232609	180349	109520	74586	11.817	10.380	167729	1669677	52.04	0.48	126953	2.77	41.57	169981	138532	217096	169904	99884	68868	11.548	10.174	157603	1586000	53.52	0.47	117370	2.56	42.52	156583	126486	204403	143690
TGCGTCGTCCTTGGTCGAATTAAGTGGT	150923	135672	222422	209188	11636	10992	1.313	1.319	93846	2216294	80.95	0.52	13631	0.30	49.30	168796	148346	243293	181476	105823	64309	10.917	8.894	154941	1983774	57.13	0.49	105728	2.31	44.76	161767	142626	237317	177035	101316	62068	10.715	8.800	149936	1939646	58.12	0.49	101180	2.21	45.78	116309	101855	172512	122049
TTCATATCAACTTGCGTAACCCGTGATT	313044	289588	482342	451173	23468	22028	1.221	1.225	191906	4566457	69.15	0.49	26327	0.58	49.62	288751	265212	443799	336372	178577	108472	10.099	8.094	256043	3581253	55.83	0.45	163288	3.57	46.64	284043	260989	440298	334352	170984	104258	9.747	7.826	251704	3567280	56.91	0.44	156901	3.43	47.34	300529	271636	464328	311035
TTCATAGACGTGAGCCGCGGTCTGTTGG	127459	121659	208964	195483	10146	9515	1.219	1.222	93526	2272924	74.52	0.55	12325	0.27	51.87	149680	139122	233184	187435	66058	44115	7.110	5.907	129678	2131588	62.96	0.54	68280	1.49	49.55	150114	139495	235751	189375	64149	42964	6.830	5.694	130724	2155618	63.54	0.53	66683	1.46	49.79	173610	159896	273169	210183
GAGTTCGATTGGTACCGGCTCCGAATCA	135392	129641	224826	210767	10654	10039	1.189	1.195	98337	2417304	77.08	0.54	12575	0.27	51.43	193095	182190	311161	242785	97974	60975	7.903	6.304	169964	2751634	63.19	0.53	92090	2.01	49.40	189817	179451	309581	241836	94042	58374	7.624	6.058	167153	2758025	64.23	0.51	87894	1.92	49.78	230473	215510	376070	270501
CATGCCTTCGTTGGTCGAATGTCACATT	139195	131115	222777	210963	10098	9558	1.138	1.137	94541	2311948	67.99	0.48	11577	0.25	52.72	136384	127835	216839	170225	83520	55606	9.667	8.199	130361	1932107	57.47	0.47	82235	1.80	50.32	132896	124531	213217	168104	79791	53588	9.393	8.001	128068	1903049	57.82	0.45	79866	1.75	50.45	86438	80171	139217	106678
ACTTCTGCCAGTAGTAGTCCAACTCAGA	128340	123114	213903	197074	10580	9761	1.241	1.243	90891	2285875	79.50	0.53	12689	0.28	51.11	112610	108905	191408	141802	76508	44411	10.032	7.861	112775	1706357	60.37	0.51	69271	1.51	46.46	125146	118569	208261	155088	78294	45181	9.436	7.312	115962	1780195	61.46	0.51	69232	1.51	46.83	149690	140576	249033	161680
AGGAGATTCGGGTACCGGCTATTGTGAA	111569	100622	161733	154547	8939	8537	1.387	1.386	67631	1506118	75.20	0.59	10548	0.23	49.22	176142	155940	249051	199444	82730	55072	8.337	6.931	149367	2027065	59.74	0.55	91293	1.99	47.37	177081	156921	251744	202281	79420	53372	7.918	6.622	147646	2054046	60.63	0.55	87746	1.92	47.61	166722	146023	238304	181308
CATGCCTTCGACGAGGAGCCTAAGTGGT	144332	134602	224175	213553	10459	9943	1.171	1.169	93934	2293432	73.70	0.51	12297	0.27	50.62	181009	164417	268778	222254	83598	58805	7.807	6.641	156826	2393186	60.17	0.48	90778	1.98	48.23	182405	166112	273678	225701	82445	57698	7.561	6.416	156180	2426923	61.14	0.47	88559	1.94	49.44	161470	144343	239991	191615
TGCGTCGTCCTTGGTCGAATCTCTTAGG	94337	89462	154431	144528	7387	6928	1.201	1.203	66390	1663433	73.43	0.51	8613	0.19	51.04	95943	91386	158425	117955	65903	39733	10.441	8.455	95446	1407932	58.47	0.49	60467	1.32	48.12	105088	97611	169118	126037	67009	40263	9.945	8.018	97409	1425092	57.73	0.49	61669	1.35	47.17	70340	64933	113908	81507
TCGAATAGCCACGAGGAGCCAACTTGCT	118797	109174	180836	171370	6948	6624	0.964	0.970	67831	1747619	79.63	0.59	7536	0.16	52.44	138651	123471	200211	162545	59635	39142	7.476	6.044	101515	1673499	64.83	0.55	55949	1.22	50.46	142576	127266	209057	169994	58955	38920	7.078	5.746	104309	1745890	65.63	0.55	54850	1.20	50.78	115157	100121	165400	129436
TCTCTCAATTACGAGGAGCCTGGTAGCT	202386	188614	322482	301906	19003	17816	1.479	1.481	152540	3462706	72.67	0.57	24370	0.53	45.32	302066	275138	465353	359619	165574	102950	8.930	7.185	283035	4087753	57.22	0.53	167453	3.66	43.66	304107	277448	475117	367654	163246	101700	8.624	6.943	286677	4195801	58.05	0.53	165418	3.61	44.03	275042	245443	420277	307370
ATCCAACTACTGAGCCGCGGAATACATG	153686	127236	196321	186188	11500	10891	1.470	1.468	76360	1602628	78.93	0.49	13436	0.29	44.91	145022	119521	182079	146723	64960	46628	8.955	7.976	121151	1416274	57.61	0.45	80516	1.76	43.78	135713	110808	168714	136426	57657	41604	8.577	7.654	111323	1317397	59.12	0.43	71997	1.57	44.77	143653	117358	184864	142632
GAGTTCGATTGGTACCGGCTACTGCCAA	97461	94437	164033	153801	6950	6482	1.063	1.058	72654	1866825	76.99	0.54	8270	0.18	55.77	124714	119363	204485	161389	59450	37174	7.297	5.781	106948	1913135	66.07	0.54	53280	1.16	52.95	126903	121502	210550	165827	59085	36765	7.043	5.565	109244	1971838	66.79	0.53	52781	1.15	53.38	145841	138156	242016	177467
TACCGATAGACTTGCGTAACGGCATTCT	235939	210575	339111	319801	18840	17805	1.394	1.397	138366	3038962	82.47	0.57	21606	0.47	50.72	230827	206958	338048	257771	148706	94627	11.041	9.214	221278	2654847	58.84	0.53	153083	3.34	46.72	221495	199065	328472	251899	140275	90202	10.719	8.988	214008	2609555	59.95	0.52	145626	3.18	47.50	231604	204344	342713	231731
TCGAATAGCCCTTGCGTAACTGGATCGA	122100	110543	180322	170666	9676	9207	1.347	1.354	76651	1742289	76.45	0.54	11420	0.25	50.42	131363	118359	194515	152366	78241	51148	10.096	8.426	127083	1632410	58.13	0.50	84799	1.85	47.10	132439	118620	195879	153567	76420	49933	9.792	8.161	124468	1622771	58.62	0.50	81654	1.78	47.25	134714	118704	198773	140275
TCGAATAGCCTTGATGCCTCAACTGTAG	229820	204367	327216	308189	18314	17289	1.405	1.408	131046	2909251	81.28	0.52	20755	0.45	50.08	203337	181001	293236	225696	122491	77934	10.484	8.667	186589	2301704	58.57	0.47	127042	2.78	45.91	194957	173628	283629	219580	115536	74335	10.224	8.497	181367	2255019	59.61	0.47	120619	2.64	46.41	138104	121506	201735	146591
TTCATAGACGCTTGCGTAACAATCCTGC	225214	207365	344393	323962	17515	16465	1.276	1.276	146546	3387907	69.48	0.49	21419	0.47	45.40	248667	224075	368828	284964	141010	88881	9.596	7.828	221164	3017492	54.01	0.47	141813	3.10	43.65	249358	223940	372068	288386	136994	86868	9.241	7.560	220301	3052166	54.99	0.47	138013	3.02	44.04	240162	214276	364153	255482
ACTTCTGCCATGAGCCGCGGACTGCCAA	406341	370516	602241	561081	31491	29387	1.312	1.315	237279	5426912	81.40	0.52	35391	0.77	50.02	522987	454081	716464	564470	192575	121292	6.746	5.393	344547	5334752	65.89	0.51	181656	3.97	47.91	532257	462641	736089	580239	190351	120056	6.491	5.193	350157	5467611	66.94	0.50	178695	3.90	48.40	624475	536409	861877	640236
TCGAATAGCCTTGATGCCTCTCAGTTAT	53920	50916	85882	80474	2505	2346	0.732	0.732	30990	874088	83.87	0.53	2585	0.06	57.91	33566	31948	53738	42920	17571	11329	8.207	6.625	27369	491403	68.46	0.50	14998	0.33	54.09	33743	32141	54531	43676	17071	10988	7.857	6.314	27497	501239	69.08	0.48	14576	0.32	54.84	18582	17451	30368	23406
GAGTTCGATTTTGGTCGAATAAGACCGA	131356	123735	210297	196173	10120	9444	1.208	1.208	95417	2306010	74.85	0.53	12874	0.28	49.69	128404	121664	209055	157834	83308	51455	10.002	8.182	131783	1928367	59.41	0.51	82014	1.79	48.33	135156	125369	215307	162332	83872	51752	9.777	8.002	132365	1921107	59.45	0.50	82187	1.80	48.26	141448	128679	223055	152658
TCTCTCAATTCTTGCGTAACAAGTCTCA	192268	179705	302746	283031	16416	15343	1.361	1.361	135537	3116593	76.61	0.57	19930	0.44	49.36	218362	203288	345506	257834	148292	89086	10.773	8.672	219771	2915178	58.16	0.54	143777	3.14	46.33	215751	201015	344736	259036	143862	87422	10.474	8.471	220136	2929570	58.77	0.52	141640	3.09	46.80	182096	167213	291255	196891
TGCGTCGTCCTTGGTCGAATTGATGTGG	40588	38309	66342	62037	3401	3208	1.287	1.298	30285	752441	76.03	0.51	4446	0.10	46.69	38758	36800	64586	48467	28188	17550	10.954	9.088	44640	607528	53.58	0.51	29763	0.65	41.05	46663	43011	74845	56510	29081	17880	9.752	7.941	46813	669404	55.75	0.50	29669	0.65	42.11	32867	29888	52672	38669
GAGTTCGATTAGATAGAGGTTGCTAAGC	89790	87791	152433	141401	5884	5485	0.969	0.974	64181	1683846	72.87	0.57	6854	0.15	52.92	91881	89626	156196	115580	57774	33068	9.284	7.181	83654	1379658	60.32	0.54	47902	1.05	50.01	90118	87836	154441	114865	56072	32283	9.113	7.054	82583	1367670	61.59	0.53	46240	1.01	51.51	85251	82591	147205	101816
TCGAATAGCCGTAGTAGTCCCAAGCTAG	128943	110165	169810	162285	9739	9298	1.439	1.438	66355	1391248	75.56	0.54	10956	0.24	48.92	120088	104646	166808	130339	77116	51519	11.603	9.921	115573	1283050	56.23	0.49	84255	1.84	47.69	118353	102764	165311	129630	73918	49721	11.223	9.627	111622	1270405	57.51	0.49	79631	1.74	48.33	154320	130989	213689	143710
AGGAGATTCGGTAGTAGTCCAGTATGCC	116669	101961	163585	156651	8733	8402	1.340	1.346	69272	1560818	69.02	0.52	10688	0.23	44.02	125185	109149	177490	140397	78415	53652	11.089	9.591	126058	1505625	50.63	0.49	90676	1.98	41.97	118924	103514	169852	135399	73461	50940	10.855	9.443	121028	1456053	51.66	0.47	85790	1.87	42.67	143123	122737	205051	146762
TCTCTCAATTAGATAGAGGTGGACTTGG	214365	192960	311056	290227	16752	15671	1.352	1.355	122481	2791839	69.55	0.48	18795	0.41	47.33	206594	188677	312543	220833	150367	85185	12.075	9.682	189766	2308056	52.24	0.46	134046	2.93	43.65	202379	183718	306745	217454	145752	83139	11.926	9.596	185853	2261426	53.04	0.44	129950	2.84	44.26	201574	177697	298684	191758
TACCGATAGACTTGCGTAACGACTTACA	44178	41450	70776	66448	3536	3333	1.254	1.259	30862	754860	81.56	0.58	4264	0.09	47.73	40737	38846	67667	52754	26851	17403	9.960	8.280	44565	642173	58.04	0.53	28530	0.62	43.40	40338	38346	67666	52859	26068	16922	9.669	8.035	43969	644172	58.25	0.53	27751	0.61	42.81	39835	37196	66000	46361
TCGAATAGCCAGATAGAGGTATGTTCGT	73413	69333	119446	112098	6340	5966	1.332	1.336	53962	1288035	80.63	0.54	8074	0.18	47.39	67001	64582	113437	86093	50416	31864	11.155	9.289	79221	1067989	56.01	0.50	53108	1.16	42.39	75127	70908	124632	94278	52172	32224	10.507	8.579	80357	1104601	57.36	0.50	52356	1.14	43.01	85200	78799	139039	95589
GAGTTCGATTAGATAGAGGTATCGTCTC	186180	167557	271932	254922	14825	13871	1.368	1.366	113375	2479644	71.82	0.56	17882	0.39	49.60	204848	185161	307344	219072	144947	83163	11.837	9.528	190783	2284592	55.06	0.52	133863	2.92	46.29	196814	177879	297419	212810	139243	80375	11.751	9.480	185794	2211506	55.66	0.51	129668	2.83	47.12	213105	189658	321624	206660
CATGCCTTCGTTGATGCCTCTTGGACTC	121734	108794	175164	166918	9875	9389	1.415	1.412	71168	1566429	73.87	0.43	11330	0.25	47.10	145542	128532	206784	162311	85477	57074	10.375	8.826	136055	1624943	54.52	0.42	94414	2.06	44.20	143206	126048	205451	161737	82093	55011	10.029	8.537	133537	1610054	55.29	0.40	90806	1.98	44.36	102866	89296	147883	111327
TGCGTCGTCCCTTGCGTAACTGAGTGTT	315579	243934	360566	342405	21526	20429	1.498	1.497	126374	2676694	66.00	0.53	22253	0.49	45.64	278026	215442	329246	247811	156516	97538	11.932	9.879	208718	2198954	51.04	0.48	155016	3.39	44.16	260453	202157	311844	236142	146244	92226	11.771	9.803	200593	2108673	51.01	0.46	148687	3.25	44.35	215532	164105	259633	176197
TACCGATAGAGGTACCGGCTATAGTAGT	44856	42233	71589	67042	2293	2133	0.804	0.799	27581	773606	82.83	0.55	2434	0.05	55.79	28078	26656	45036	36856	13165	8985	7.337	6.119	23892	446869	68.12	0.52	12134	0.27	52.47	29540	28036	47717	39043	13199	8947	6.943	5.752	24456	471056	70.20	0.51	11814	0.26	54.08	31505	29356	50777	39302
GAGTTCGATTGTAGTAGTCCACAACAGA	163042	152749	253139	238633	12221	11500	1.212	1.210	104012	2499645	82.40	0.60	14509	0.32	52.04	174236	164368	276586	212148	108624	68685	9.857	8.126	168188	2361424	62.20	0.56	107255	2.34	49.03	180827	169482	286610	220324	107019	67457	9.372	7.685	167752	2408521	63.71	0.55	103937	2.27	49.98	200662	185272	316959	219290
GAGTTCGATTCTTGCGTAACAACTTGCT	158931	143532	235220	220635	11897	11248	1.269	1.280	93721	2174934	82.71	0.52	13495	0.29	55.60	171924	155283	257185	192288	105882	63118	10.333	8.239	150322	1999232	62.57	0.50	97643	2.13	50.00	167387	151711	253548	189870	101675	60982	10.065	8.061	147868	1981626	63.17	0.48	94545	2.07	50.24	160662	143107	243571	163008
CATGCCTTCGTGAGCCGCGGCCTAGGTT	108357	99248	164648	157006	8537	8136	1.301	1.301	69476	1656385	82.56	0.52	9522	0.21	56.71	176433	151641	241019	199789	64150	46215	6.680	5.806	127986	2005758	67.00	0.52	70878	1.55	51.66	184601	158407	254094	210210	64757	46171	6.397	5.513	131535	2091227	67.33	0.50	70890	1.55	51.19	141260	120522	194968	159395
TCTCTCAATTGTAGTAGTCCTTAGCACT	174059	162418	274207	256587	14617	13731	1.338	1.343	124312	2878937	74.24	0.49	18245	0.40	49.31	205122	190215	323402	241679	138452	83590	10.745	8.681	207182	2754696	57.01	0.47	135658	2.96	46.10	205610	190402	326452	245534	133448	81020	10.260	8.282	205564	2778667	57.84	0.47	131687	2.88	46.43	230912	210862	365967	240201
TCTAATGAAGGTAGTAGTCCCAATTCAT	291505	257241	411993	387093	22265	20975	1.356	1.360	155365	3544466	71.56	0.57	23696	0.52	51.08	198265	181206	301662	224954	147195	92110	12.247	10.277	201105	2406375	56.39	0.52	144491	3.16	49.13	196707	179510	300877	224873	140888	88248	11.753	9.850	195596	2394654	57.00	0.50	137436	3.00	49.35	243143	217291	369241	234407
TCGAATAGCCACGAGGAGCCATAACGCT	55877	50627	84221	79841	4497	4235	1.340	1.331	36223	848895	78.44	0.58	5677	0.12	44.51	72950	65352	107998	87161	36039	24147	8.376	6.953	66130	951832	58.55	0.54	40269	0.88	43.06	74516	66735	111143	89722	36029	23938	8.136	6.696	66070	977026	60.22	0.52	38962	0.85	43.54	66233	57966	97466	75399
TTCATAGACGAGATAGAGGTGGCATTCT	254188	212948	325856	307153	19011	17803	1.464	1.455	121321	2606561	69.41	0.52	20472	0.45	46.55	214843	183218	291594	207622	152010	89031	13.084	10.763	191662	2007846	51.72	0.48	145726	3.18	44.92	201901	172190	277422	199440	141987	84661	12.846	10.654	183454	1934739	52.62	0.47	138188	3.02	45.58	224879	187866	306522	193337
TCTAATGAAGGGTACCGGCTGCCACAGG	87614	84236	143240	134477	6083	5735	1.066	1.070	58059	1489145	81.52	0.55	6850	0.15	52.00	85860	81549	136528	108728	42066	27444	7.733	6.335	72910	1213047	64.45	0.52	40606	0.89	48.89	85967	81464	137525	110252	40689	26952	7.426	6.136	73653	1232836	65.71	0.51	39643	0.87	49.53	99233	93265	160132	119320
ACTTCTGCCATGAGCCGCGGAGACAATC	421740	392055	656346	607821	32735	30424	1.252	1.256	264113	6254079	72.30	0.52	37084	0.81	48.01	431136	389279	636355	497797	182868	114367	7.213	5.766	329796	5183303	60.17	0.50	174982	3.82	45.86	417403	377715	622832	486410	177756	110463	7.163	5.700	324918	5093640	61.16	0.49	169044	3.69	46.52	523749	470133	785922	577517
TCTAATGAAGTGAGCCGCGGAACGTTCC	350849	332903	568466	528351	27089	25175	1.196	1.196	244935	5967281	75.86	0.51	32694	0.71	50.85	363965	336617	562898	447018	161794	106323	7.214	5.970	315144	5082996	63.05	0.49	167816	3.67	48.69	362673	336350	566993	449884	158327	104076	7.009	5.806	314152	5131316	64.18	0.47	162688	3.55	49.70	382258	350009	596148	454542
TGCGTCGTCCAGATAGAGGTATGAGGCC	181041	167651	275997	259411	14589	13714	1.327	1.327	112901	2585096	81.99	0.57	16867	0.37	51.12	190645	173426	286526	212920	128131	76987	11.224	9.075	174201	2172687	59.97	0.53	120777	2.64	48.80	183666	167331	279322	207823	123632	74567	11.109	9.006	169986	2125454	60.56	0.52	116872	2.55	49.05	181994	163340	276300	186188
TCTCTCAATTGTAGTAGTCCCAATTAGA	164018	154354	263211	246842	13736	12840	1.310	1.306	114360	2729753	79.03	0.50	16880	0.37	51.72	185298	174642	299774	229561	119932	74329	10.042	8.127	183097	2611382	60.75	0.46	116005	2.53	48.25	193383	181329	313893	242083	117602	73065	9.404	7.575	184228	2706258	61.85	0.45	113156	2.47	48.59	216957	200165	349018	241163
TGCGTCGTCCTTGGTCGAATCCGAATCA	91281	85353	145023	135759	6855	6391	1.186	1.182	62474	1569232	82.98	0.52	7902	0.17	52.21	125105	111674	185481	142090	63880	38956	8.644	6.881	100647	1570009	63.64	0.51	59867	1.31	48.78	128806	114941	192306	148018	62819	38095	8.199	6.460	101069	1620602	65.52	0.49	57245	1.25	50.17	89269	78937	133786	100158
AGGAGATTCGAGATAGAGGTAATGATTC	84878	80998	140290	132431	6998	6642	1.252	1.259	66410	1598515	84.59	0.51	9028	0.20	52.59	104224	99057	172381	132102	72442	45983	10.548	8.737	116270	1613783	62.35	0.51	75665	1.65	48.85	103490	98287	172929	133102	69829	44486	10.135	8.389	114715	1626133	63.57	0.48	72659	1.59	49.70	94672	88968	158566	113299
TGCGTCGTCCGTAGTAGTCCTAATTCCA	241822	203944	316293	300284	18174	17256	1.442	1.442	119557	2544878	82.42	0.58	20435	0.45	49.01	227444	191922	305738	229697	146862	92114	12.056	10.065	201878	2150846	56.89	0.55	150027	3.28	46.53	217501	183286	294492	222499	138903	88301	11.838	9.961	195006	2091864	57.59	0.54	143577	3.14	46.95	255303	211326	345608	225702
AGGAGATTCGACGAGGAGCCTATCGACA	212049	183683	290729	278154	16656	15880	1.438	1.433	119143	2617557	82.06	0.50	20659	0.45	48.72	275035	233194	365450	302187	124519	88597	8.552	7.359	235933	3027802	60.52	0.48	151614	3.31	45.71	265967	225941	356421	295243	118640	84682	8.355	7.199	229775	2971820	61.47	0.46	145169	3.17	46.28	235224	198620	319211	252841
TTCATATCAATTGGTCGAATATAACGCT	68247	65114	111808	102969	4663	4314	1.047	1.052	40756	1057711	86.35	14.10	4910	0.11	59.65	33047	31742	55256	40551	23832	13878	10.825	8.590	30382	435595	67.82	12.16	19759	0.43	56.53	33972	32642	57686	42521	23435	13490	10.197	7.963	30752	455143	67.99	12.52	19615	0.43	56.32	21152	20117	35871	24481
TCGAATAGCCCTTGCGTAACTCCAAGAG	147334	126791	198439	188943	11446	10889	1.448	1.446	80437	1711623	73.07	0.54	13825	0.30	46.10	139308	122391	196394	152930	88946	58807	11.367	9.651	138573	1556001	53.70	0.49	99697	2.18	44.29	142780	123215	199285	155954	86732	57689	10.924	9.284	137522	1563032	54.13	0.49	97324	2.13	44.43	149936	127155	208875	144799
TGCGTCGTCCCTTGCGTAACGCAATGCA	80963	78042	134868	125611	4495	4225	0.837	0.844	52006	1460335	76.47	0.53	5022	0.11	55.73	77420	72957	123621	97391	36556	22111	7.422	5.698	58669	1087913	62.96	0.50	30593	0.67	49.37	78298	73745	126184	99195	36160	21720	7.193	5.496	57842	1104188	64.14	0.50	29224	0.64	50.51	51065	47431	82104	62551
TTCATATCAATTGGTCGAATAACTTGCT	223666	202441	334006	310573	15074	13998	1.133	1.131	111049	2728050	80.41	14.71	14170	0.31	61.85	105833	95894	159644	117558	67965	39504	10.685	8.434	83439	1091464	66.90	13.21	55453	1.21	59.22	106561	96189	161283	120170	64477	37953	10.034	7.927	82569	1117544	67.83	13.54	52805	1.15	59.27	62975	56312	96179	65660
TCTCTCAATTCTTGCGTAACCTTAATCA	166680	158502	271710	253862	13850	12987	1.279	1.284	122029	2925248	74.63	0.56	17294	0.38	48.40	178323	170315	295160	222864	121490	73531	10.331	8.281	184353	2652392	58.01	0.53	115864	2.53	46.25	176863	169080	295955	225079	116644	71285	9.892	7.949	182224	2674782	58.66	0.52	111695	2.44	46.28	146477	138238	245514	172042
TTCATAGACGTTGATGCCTCCGTTAGAA	217294	163241	229213	217246	13613	12858	1.491	1.486	70221	1530532	81.49	0.54	12376	0.27	46.88	136300	104867	154170	119477	68590	45783	11.167	9.618	97063	1004336	55.12	0.47	72929	1.59	44.89	132517	102053	150556	116928	64974	43727	10.832	9.386	93307	984602	56.20	0.47	69222	1.51	45.58	103619	78787	120385	85955
ACTTCTGCCATTGGTCGAATGGACTTGG	509899	426430	660007	616526	36622	34360	1.393	1.399	246278	5424319	69.38	0.51	40098	0.88	45.77	373740	316195	504345	367078	236914	141068	11.790	9.646	313574	3582603	52.15	0.48	226380	4.95	43.90	357492	300604	483039	351794	224707	134269	11.676	9.580	298436	3424165	53.06	0.47	214311	4.68	44.74	357550	292783	478136	309673
TCTCTCAATTTTGGTCGAATTAGTCAAC	220033	184653	285418	267881	17190	16185	1.512	1.516	111166	2357477	73.87	0.59	20125	0.44	44.81	184166	158549	255081	183805	128375	77343	12.632	10.561	172308	1841287	52.87	0.53	128589	2.81	43.97	174612	150164	243974	177476	120072	73310	12.353	10.368	165343	1787683	53.71	0.51	122032	2.67	44.48	118094	101126	168695	115425
TACCGATAGAAGATAGAGGTTTATCGAC	268572	231330	360764	340110	21395	20225	1.488	1.493	142041	2986568	73.77	0.54	24891	0.54	43.59	260688	227662	363626	269620	167307	103602	11.548	9.644	238390	2595189	52.46	0.50	173143	3.78	42.35	263015	226892	364891	271484	161333	100102	11.097	9.255	232522	2579210	53.47	0.50	166017	3.63	43.04	308471	260336	424212	281458
TCGAATAGCCTTGATGCCTCTATCTCCT	120553	113482	189123	177666	8520	8023	1.131	1.133	75701	1838244	82.81	0.54	9772	0.21	51.89	128555	119850	198962	156963	65144	41151	8.218	6.580	104731	1641618	65.29	0.47	60427	1.32	49.87	133703	124442	208090	164212	65208	41055	7.865	6.275	107636	1706591	66.23	0.47	60241	1.32	50.17	91111	83409	139769	108061
TTCATAGACGAGATAGAGGTGGATGATG	232895	209862	340621	319857	17905	16811	1.319	1.319	135222	3102000	77.34	0.53	20651	0.45	49.42	252793	226964	373785	272262	166746	96876	11.197	8.931	221704	2774092	57.62	0.50	152411	3.33	47.02	260399	230003	379415	278832	162634	95372	10.759	8.585	220600	2788578	58.38	0.48	149598	3.27	47.54	269633	233756	390313	260242
TCGAATAGCCTTGATGCCTCCTCCTGTA	262950	209556	311942	295688	18549	17600	1.492	1.494	105257	2222848	78.23	0.51	18627	0.41	45.28	184806	149865	231146	180101	102915	68039	11.175	9.482	149874	1577770	53.01	0.47	110669	2.42	42.33	171255	139473	215726	168959	95134	63575	11.069	9.444	142435	1495536	53.84	0.46	103890	2.27	42.74	124723	99965	160220	115926
TCTCTCAATTGTAGTAGTCCTGAGTGTT	247261	223204	366053	343739	19550	18381	1.340	1.342	153418	3485149	82.90	0.50	23134	0.51	54.25	253896	229569	384353	284491	173911	104903	11.357	9.255	245739	3073070	61.31	0.47	168599	3.68	49.81	247425	223971	377728	282306	165940	101277	11.026	9.004	240371	3052420	62.26	0.46	162058	3.54	50.37	292744	259698	444167	286221
TCGAATAGCCGTAGTAGTCCCGTCTGCG	128014	107213	162456	155654	9483	9103	1.465	1.468	61451	1258657	71.57	0.56	10220	0.22	46.82	124537	105653	165301	128959	77111	51970	11.708	10.115	112789	1199446	53.35	0.51	84007	1.84	45.47	121048	101753	160504	126175	73340	49993	11.469	9.945	108993	1165517	53.74	0.49	80570	1.76	45.69	157132	129877	208343	139866
TACCGATAGATTGGTCGAATAGAGACAT	192901	158534	243600	231157	14671	13986	1.512	1.519	99769	2086052	74.93	0.57	17391	0.38	47.17	141483	121169	196233	150913	97928	67089	12.525	11.158	153125	1608014	52.81	0.51	116159	2.54	44.46	136018	116489	190243	146446	92528	63836	12.207	10.941	146638	1553107	53.86	0.50	109656	2.40	45.20	113585	96084	159931	114606
AGGAGATTCGTTGATGCCTCGCGTATAC	90736	81920	134350	127440	7005	6663	1.309	1.312	58326	1330285	73.15	0.54	8684	0.19	49.09	92857	83912	138784	109478	55779	37165	10.088	8.520	92515	1223588	56.55	0.49	61138	1.34	46.30	90133	81578	136488	107765	53308	35758	9.803	8.328	90146	1206935	57.28	0.48	58473	1.28	46.72	42740	38236	64730	51191
GAGTTCGATTACGAGGAGCCAGCAGATT	120836	115190	195988	183011	7164	6694	0.917	0.918	78767	2085172	83.30	0.55	8037	0.18	56.25	131335	123577	207362	165882	55390	34707	6.704	5.251	102257	1886987	68.99	0.52	48823	1.07	51.75	135573	127446	214764	171460	54762	33955	6.400	4.970	102947	1931389	70.20	0.51	47739	1.04	52.63	219164	201986	343519	250629
TTCATAGACGAGATAGAGGTAGACAATC	158415	148513	250864	234120	11446	10691	1.145	1.146	108793	2667700	82.54	0.53	14012	0.31	51.46	153415	143046	243236	178944	102932	60308	10.621	8.459	143788	2083689	61.79	0.50	91656	2.00	48.68	147464	137854	236946	174561	99077	58071	10.495	8.350	139609	2036609	63.08	0.48	87247	1.91	49.90	151779	139200	241862	164077
TCTCTCAATTTTGATGCCTCTGGTAGCT	86777	78998	131932	123067	7316	6792	1.392	1.385	58132	1341639	84.67	2.22	9151	0.20	52.66	115693	101747	168243	129535	58360	35836	8.706	6.944	96414	1385168	65.19	2.09	58124	1.27	49.62	120839	105829	176342	136207	57671	35414	8.208	6.526	98238	1446003	66.76	2.13	57047	1.25	50.47	73931	63298	106521	80467
TCGAATAGCCGGTACCGGCTGTTGTCGT	170627	152787	248045	235825	13645	12992	1.381	1.383	104334	2311575	79.96	0.58	16328	0.36	49.65	193728	173047	280152	222471	103278	68345	9.253	7.711	175514	2303219	60.93	0.54	110185	2.41	47.02	201114	175849	283797	226547	100690	67231	8.905	7.449	172138	2293653	61.82	0.53	106728	2.33	47.84	232570	200317	328045	241396
TGCGTCGTCCACGAGGAGCCAGAGTATT	202455	186531	307206	290785	15891	15026	1.298	1.297	125683	2898935	82.20	0.56	18182	0.40	51.76	245593	220075	354932	284153	116663	77415	8.250	6.838	204044	2901357	64.01	0.54	121852	2.66	49.13	238344	214297	349298	280243	111362	74420	8.002	6.665	201096	2875086	64.82	0.52	116730	2.55	49.27	339007	303453	503683	366475
GAGTTCGATTACGAGGAGCCACGCACCT	180647	168423	278370	262649	14122	13318	1.273	1.273	115362	2611377	82.54	0.56	17030	0.37	50.52	225206	206840	336599	267174	109508	71146	8.166	6.684	192756	2765064	64.46	0.53	113390	2.48	48.70	220576	203156	333763	265048	106368	68976	7.999	6.532	190526	2751333	65.28	0.52	109319	2.39	49.18	408605	370347	615702	430339
CATGCCTTCGGTAGTAGTCCATGAGGTG	181766	151390	235955	225805	13409	12843	1.426	1.428	93684	2020055	73.50	0.45	15348	0.34	45.75	181106	152746	245727	191504	114275	76892	11.672	10.078	174713	1929248	52.58	0.44	127796	2.79	43.28	178284	147989	238077	186859	107459	73305	11.329	9.846	167324	1867469	53.61	0.41	121134	2.65	44.27	209685	171188	281745	193007
GAGTTCGATTTGAGCCGCGGATGTTCGT	63688	60914	106408	98965	4217	3934	0.995	0.998	44551	1193509	84.81	0.54	4834	0.11	54.24	76125	71451	123177	97685	31907	19939	6.502	5.123	61590	1153519	69.33	0.52	29664	0.65	49.06	82480	76245	131221	103824	30979	19590	5.925	4.736	62745	1198086	70.81	0.52	28380	0.62	50.04	94007	86401	149866	113986
AGGAGATTCGAGATAGAGGTCTTATCGG	109720	104574	175387	166615	8464	8037	1.211	1.211	74097	1753956	83.03	0.50	9867	0.22	56.00	101172	98753	170049	129008	79602	50861	11.749	9.895	118099	1568833	62.40	0.48	79641	1.74	51.58	123311	117754	201649	153683	85506	53844	10.643	8.794	125323	1718232	63.91	0.48	81794	1.79	52.58	115301	108810	188702	135042
TTCATATCAAGGTACCGGCTCGTTCATT	210933	202836	351105	327212	14876	13906	1.063	1.067	145179	3719461	72.56	0.45	16976	0.37	54.04	278026	262066	446108	349138	124481	75091	7.004	5.398	214739	3804543	61.88	0.45	107625	2.35	49.15	290871	274169	471068	369123	123044	73928	6.556	5.027	219621	3995296	63.36	0.43	104225	2.28	50.26	309431	288674	500066	366803
AGGAGATTCGGTAGTAGTCCCGGCGTGA	82777	77760	132097	125929	6254	5963	1.188	1.188	59568	1465395	79.48	0.50	7688	0.17	52.13	112519	102570	171045	136925	60911	41299	8.938	7.570	105014	1555260	60.97	0.49	65508	1.43	48.29	114150	104008	175874	141336	60600	41061	8.648	7.292	105273	1596518	62.18	0.48	63746	1.39	49.02	124578	112672	192632	142371
TCTAATGAAGTTGGTCGAATACACTGAC	315993	299000	508440	474133	24467	22942	1.208	1.214	231402	5645525	76.38	0.53	30285	0.66	50.58	348688	324341	550744	410203	229187	137675	10.445	8.424	339692	4868681	58.69	0.51	215589	4.71	46.99	351868	326552	560607	418363	223007	134228	9.984	8.053	335737	4932866	59.66	0.50	207056	4.52	47.68	234507	215561	376605	268191
ACTTCTGCCACTTGCGTAACGAGAGGAA	243100	223760	377908	349760	13274	12395	0.882	0.889	136463	3691392	84.88	0.56	13640	0.30	56.18	187187	168012	278667	213591	92156	54375	8.300	6.390	130758	2241312	67.66	0.51	73218	1.60	52.75	185355	166248	278328	214022	89341	53125	8.057	6.230	130083	2241587	68.68	0.53	70843	1.55	53.18	179256	159770	273061	188362
AGGAGATTCGCTTGCGTAACTGTCTTCG	57447	54592	94296	89266	4663	4419	1.241	1.242	43345	1071201	83.13	0.55	5909	0.13	53.16	65071	61631	106438	84109	42476	28212	10.016	8.419	71123	1023564	61.61	0.55	45773	1.00	48.49	67024	62936	109377	86668	41717	27701	9.573	8.022	70840	1040943	63.03	0.53	44072	0.96	49.29	50631	47067	82957	62967
TGCGTCGTCCGTAGTAGTCCCGTCTGCG	231381	215274	356977	337305	18094	17132	1.272	1.275	146796	3415600	83.36	0.60	20555	0.45	54.45	271345	245615	401393	310926	154721	97687	9.675	7.886	228455	3124810	63.03	0.56	147127	3.21	50.29	271422	244885	402865	314400	149061	95406	9.287	7.616	225350	3150702	64.45	0.56	141513	3.09	51.48	288340	255844	426011	304121
GAGTTCGATTACGAGGAGCCTATCTCCT	189428	164694	258487	244548	14745	13959	1.432	1.433	99567	2148527	82.01	0.56	16519	0.36	49.83	224286	193409	303920	240656	105243	68566	8.691	7.151	176746	2270808	62.31	0.53	110974	2.42	47.68	224712	193862	306078	242920	102398	67179	8.397	6.941	176515	2291853	63.44	0.52	108386	2.37	48.29	398140	338032	541866	374081
TCTAATGAAGAGATAGAGGTAAGTCTCA	275367	253549	424582	395936	21962	20616	1.298	1.307	188226	4341118	71.18	0.53	27254	0.60	48.19	253706	234487	398906	288677	189326	111619	11.912	9.705	263463	3331507	54.61	0.50	180878	3.95	45.65	251100	231132	396564	287853	182882	107959	11.575	9.413	258318	3305365	55.63	0.49	174254	3.81	46.45	275072	247736	429765	275004
TACCGATAGATTGGTCGAATAGTTCAGG	44824	39979	65591	62084	2368	2241	0.906	0.906	25665	667325	84.74	0.55	2618	0.06	51.80	28027	25674	42974	34543	16446	11596	9.605	8.426	26852	411447	64.19	0.51	16901	0.37	51.52	28737	26173	44085	35103	16107	11245	9.170	8.040	26681	409883	64.47	0.51	16454	0.36	50.95	18983	16803	28718	22135
TACCGATAGAGTAGTAGTCCAATCGTCA	244679	197531	298009	283304	18957	17964	1.597	1.592	114434	2279494	77.30	0.55	21746	0.48	44.48	187388	157079	249946	190840	128327	85118	12.886	11.195	191017	1803794	50.36	0.47	148500	3.24	41.06	175492	147144	235346	181227	118043	79370	12.589	10.992	179839	1724958	51.19	0.47	138072	3.02	41.63	261936	216131	354939	224321
TGCGTCGTCCGGTACCGGCTTATCAACG	33703	32384	55482	52036	1650	1551	0.746	0.748	21829	623293	87.09	0.53	1937	0.04	59.73	38394	35668	59274	48530	13757	8971	5.825	4.640	27330	540683	71.50	0.55	12458	0.27	51.94	41166	37859	63035	51605	13747	8932	5.474	4.344	27378	566598	73.88	0.52	11940	0.26	54.46	29608	27000	45521	36589
TTCATAGACGTTGATGCCTCTTGTAGAC	195067	168496	267215	251676	14832	14017	1.393	1.398	110226	2435137	65.48	0.53	17417	0.38	44.09	186825	159391	255147	195988	107804	69389	10.605	8.886	167322	2028112	50.93	0.48	115359	2.52	42.77	183322	156417	251849	193637	102705	66334	10.236	8.598	162532	2009181	52.01	0.47	109794	2.40	43.63	148309	125156	205973	146572
ACTTCTGCCATGAGCCGCGGTGGTCGAT	494817	433231	684456	639773	36941	34559	1.355	1.356	237365	5253379	80.32	0.52	37198	0.81	48.75	663379	547466	834653	660304	209403	133527	6.297	5.076	358917	5342414	65.09	0.51	190868	4.17	47.09	679191	560016	860136	679689	207881	132416	6.066	4.890	365041	5478997	65.74	0.50	188956	4.13	47.18	781053	636188	986907	743336
ACTTCTGCCAACGAGGAGCCTATTCCTC	99268	96052	166886	153786	5712	5249	0.859	0.857	63479	1772338	86.14	0.58	6169	0.13	52.80	97598	92824	158871	126199	39467	23727	6.235	4.719	69337	1399036	72.09	0.55	31081	0.68	52.82	102224	97391	168083	133363	39571	23521	5.909	4.427	71751	1468996	73.79	0.53	30265	0.66	53.75	101389	95480	164965	124968
TCTCTCAATTGGTACCGGCTCGGAACTG	190854	179746	304498	284844	14462	13593	1.192	1.198	130782	3208508	82.08	0.56	17678	0.39	51.10	222378	204573	339809	267850	110764	72309	8.181	6.776	191101	2990943	64.93	0.53	109830	2.40	49.86	223399	205336	344891	270339	109206	70544	7.947	6.550	189841	3010498	66.17	0.54	105913	2.31	50.60	209038	189294	320838	239209
TGCGTCGTCCGGTACCGGCTAGTTCAGG	136855	128909	217604	205576	9965	9409	1.149	1.149	93435	2322451	74.91	0.54	12090	0.26	49.38	178462	162575	268720	214409	81678	53293	7.629	6.239	146287	2373196	60.92	0.52	81060	1.77	47.22	177745	161657	268551	214572	78903	51785	7.374	6.057	145765	2374139	62.14	0.51	78287	1.71	48.05	151097	135568	228567	175357
CATGCCTTCGGGTACCGGCTAGAGACAT	105154	93054	149709	142886	8196	7788	1.374	1.368	62825	1429399	80.99	0.57	9744	0.21	49.27	123300	108314	174056	141047	62526	43848	9.016	7.803	112481	1507129	59.87	0.55	72142	1.58	45.70	118757	104213	168547	137221	58881	41719	8.768	7.631	109633	1469516	61.25	0.51	68470	1.50	46.59	113529	98368	161848	124562
TACCGATAGAGGTACCGGCTACCTTGGC	81448	77479	131515	123961	5201	4896	0.993	0.991	55256	1424728	84.45	0.53	5890	0.13	54.74	92438	85296	142061	114521	41509	27765	7.334	6.085	74902	1271487	67.94	0.52	40891	0.89	52.35	96585	88900	149548	120770	40921	27321	6.868	5.678	76714	1328900	69.33	0.52	39492	0.86	52.48	101439	91799	155735	117965
TCTCTCAATTCTTGCGTAACATTAATCG	102870	98378	168787	157079	7573	7026	1.126	1.123	72707	1853354	70.38	0.57	8557	0.19	49.76	90956	88005	153506	116308	59890	36612	9.792	7.901	90618	1429733	56.48	0.52	54081	1.18	45.99	99635	95658	167346	127324	60454	36456	9.067	7.186	93168	1519336	57.57	0.52	53269	1.16	45.95	76301	72160	127999	90993
TCTAATGAAGTTGATGCCTCGACCATCT	50015	48474	84536	78057	2508	2321	0.745	0.746	30781	907748	86.44	0.50	2588	0.06	61.82	32193	31139	53827	41522	17562	10631	8.189	6.426	26633	485913	68.70	0.48	14455	0.32	53.14	32418	31402	54402	41945	17516	10416	8.081	6.233	26320	494902	71.14	0.48	13807	0.30	56.23	21546	20672	37068	26911
TACCGATAGACTTGCGTAACCAATTCAT	234926	204537	327079	309415	17921	16950	1.375	1.375	131977	2893252	74.43	0.59	20502	0.45	49.87	221091	194341	316747	242753	139648	89950	11.066	9.300	205179	2484977	56.73	0.52	142517	3.11	47.50	223125	195277	320754	246747	136118	87697	10.651	8.921	204118	2516165	57.57	0.52	138671	3.03	48.02	228694	195062	323733	222328
TGCGTCGTCCACGAGGAGCCAACTTCCA	149403	135363	223513	211480	11967	11338	1.344	1.346	96079	2211757	77.44	0.56	13810	0.30	51.56	197976	171089	276262	221013	94591	62798	8.594	7.132	163845	2290034	60.23	0.53	100084	2.19	47.13	203425	175388	285981	228540	94603	62485	8.303	6.862	165480	2363928	61.58	0.52	97831	2.14	47.99	261239	225191	373059	269732
GAGTTCGATTACGAGGAGCCCTACTTCT	169610	160659	273480	256485	13131	12318	1.205	1.205	117111	2824545	70.39	0.54	14894	0.33	52.01	204672	192944	325838	257131	102803	64898	7.919	6.335	181599	2905784	59.82	0.53	98989	2.16	48.67	205110	193762	329994	260083	101486	64198	7.719	6.195	183945	2950391	60.68	0.51	97443	2.13	49.24	364039	337946	580080	406144
ACTTCTGCCAAGATAGAGGTAATGATTC	383979	363166	619521	569936	32272	29735	1.307	1.309	268439	6388296	83.32	0.56	39023	0.85	53.26	398345	371481	634303	453588	263693	143036	10.434	7.915	355921	5044887	63.41	0.54	220805	4.82	49.23	394834	367603	633833	454356	257448	140271	10.195	7.749	352640	5030950	64.18	0.52	215614	4.71	49.64	443198	408407	711970	452736
TCTCTCAATTCTTGCGTAACTATCGCAC	201004	181833	292085	274773	16552	15544	1.422	1.420	118141	2573059	79.71	0.59	20049	0.44	48.44	217562	197345	321715	240594	142443	87377	11.113	9.115	205407	2427841	56.76	0.54	143728	3.14	44.93	210296	190878	313789	235298	137005	84202	10.959	8.982	199513	2380520	57.64	0.53	137312	3.00	45.53	188512	168423	281289	189965
TCTAATGAAGACGAGGAGCCTGTAGATA	217741	206668	351493	328288	17020	15969	1.215	1.221	154926	3734041	76.04	0.58	20956	0.46	51.88	233929	219429	370521	290116	122381	76661	8.290	6.632	207736	3302024	62.47	0.56	115940	2.53	49.35	243531	228600	389382	305328	121313	76077	7.820	6.254	214132	3464644	63.84	0.55	114389	2.50	50.16	247074	228608	392818	286431
TTCATATCAATGAGCCGCGGGTGTCGGA	548081	494774	799057	746743	42020	39303	1.320	1.321	306373	6974597	68.95	0.54	46746	1.02	46.36	688261	597149	936988	731779	272917	171731	7.311	5.890	459853	6800004	57.25	0.52	257188	5.62	44.86	701104	605446	957736	748671	268317	168622	7.032	5.653	463516	6917769	58.18	0.50	251558	5.50	45.17	802116	683011	1089527	804824
CATGCCTTCGAGATAGAGGTATGGCATG	125839	113612	185078	175879	10431	9921	1.415	1.416	79384	1769388	81.46	0.55	12723	0.28	47.98	133850	121181	201303	154274	95082	62692	11.855	10.199	143591	1665216	55.75	0.51	104585	2.29	44.82	129779	117035	196275	150587	90964	60104	11.632	10.018	138473	1622822	57.28	0.49	99213	2.17	46.34	131538	116270	196649	138548
TGCGTCGTCCCTTGCGTAACGCCGTATT	302579	266688	428787	404915	22875	21627	1.339	1.341	165788	3737686	81.09	0.53	25923	0.57	48.49	342164	295526	477176	362446	201801	123320	10.615	8.540	285493	3518833	57.72	0.50	195271	4.27	45.07	328297	284134	462316	353558	190923	118271	10.365	8.396	277750	3450747	58.49	0.49	186999	4.09	45.38	267069	227317	376668	264484
TTCATAGACGTTGATGCCTCTGGACGTA	97894	91122	154908	144677	7595	7112	1.231	1.234	72465	1769972	82.61	0.51	9721	0.21	50.65	89580	80823	136571	104049	59965	38385	11.020	9.259	91691	1274900	60.77	0.48	61010	1.33	48.50	90817	81490	138617	105857	57948	36963	10.493	8.764	91121	1292167	61.80	0.47	58698	1.28	48.86	69020	61393	106957	75703
ATCCAACTACTGAGCCGCGGGAACGTGT	181200	137480	200150	190240	12229	11632	1.534	1.535	68226	1415357	75.20	0.51	12923	0.28	43.66	228539	164308	231938	188056	68683	49179	7.433	6.564	122348	1484072	56.85	0.49	78680	1.72	42.77	225417	162037	230608	186727	65265	46781	7.103	6.288	119823	1471803	58.46	0.48	74665	1.63	43.84	211971	152371	222528	175115
ACTTCTGCCATGAGCCGCGGGTATGTTC	499973	451354	729739	679380	37734	35235	1.298	1.302	267747	6099364	81.24	0.52	39523	0.86	53.31	559812	486219	763051	599076	208288	130520	6.851	5.468	355513	5415680	67.47	0.51	188711	4.12	51.43	557280	484734	767229	601871	204001	127749	6.674	5.327	353580	5434927	68.42	0.49	183586	4.01	52.30	667113	575066	921480	682507
TCGAATAGCCTGAGCCGCGGCGCCGATC	62584	58424	99347	93897	5170	4885	1.306	1.306	44688	1057911	74.03	0.51	6850	0.15	45.91	73229	65412	108052	88888	32050	22810	7.445	6.441	64639	988884	58.67	0.48	37407	0.82	44.20	74466	66555	111231	91517	32028	22683	7.227	6.221	65454	1019741	59.60	0.48	36772	0.80	44.84	74410	65869	111387	88292
TCTAATGAAGACGAGGAGCCATGAGGCC	105477	102490	178865	165856	7122	6625	0.999	1.003	73822	1964794	85.77	0.61	8139	0.18	58.63	110059	104569	178774	143614	46943	29975	6.591	5.239	87097	1613202	72.16	0.60	42749	0.93	55.35	116163	110515	189985	152705	47222	29983	6.239	4.928	90145	1711037	73.57	0.59	41620	0.91	56.24	113982	106961	185786	141813
TTCATATCAATTGGTCGAATTTAGAGCT	350395	329165	559566	517339	27989	26001	1.255	1.261	236658	5620273	81.48	1.07	32748	0.72	50.94	354550	331196	566820	404478	245582	134437	10.874	8.342	319310	4451111	60.79	0.82	203234	4.44	47.22	354779	330322	568949	409478	236750	130984	10.444	8.029	316748	4492300	61.95	0.84	196288	4.29	47.95	300251	276605	483341	317495
TCGAATAGCCGTAGTAGTCCCTCTTAGG	146838	124217	190346	181843	11127	10620	1.467	1.466	71493	1481546	75.63	0.55	12158	0.27	48.97	94958	87219	142856	109795	75828	51412	13.323	11.753	112769	1151463	54.23	0.49	86071	1.88	46.02	127564	110739	177750	137533	82966	55398	11.715	10.110	121259	1302004	55.73	0.49	89131	1.95	46.84	171611	145712	239428	158235
TCGAATAGCCGTAGTAGTCCATCAGAAC	144339	117995	181339	172902	11246	10729	1.557	1.557	75092	1524306	78.75	0.55	13890	0.30	45.13	138621	116375	185676	143804	90094	60010	12.179	10.474	136656	1432649	54.58	0.51	101907	2.23	44.17	131932	111109	179144	139355	84930	57034	11.899	10.272	132338	1390457	55.33	0.49	97033	2.12	44.58	183227	151110	249380	161952
TTCATAGACGCTTGCGTAACACGTTCCA	270905	241801	390207	368121	21468	20311	1.381	1.385	160085	3572556	68.33	0.51	24804	0.54	47.13	266235	234701	382426	289455	173155	108750	11.364	9.430	249109	2983366	53.41	0.47	174484	3.81	45.71	260066	229072	376209	285465	166475	104650	11.107	9.201	243124	2952541	54.39	0.46	167600	3.66	46.35	261238	228782	385517	256115
ACTTCTGCCAGTAGTAGTCCTGTCTTCG	336539	311984	517259	482184	26180	24380	1.270	1.269	206879	4829427	83.04	0.53	29827	0.65	54.27	332939	307113	511682	377487	209574	119748	10.280	7.962	285346	3925463	62.99	0.51	181429	3.96	49.60	332351	304795	511132	378050	203108	116643	9.974	7.744	279457	3883755	63.73	0.51	175715	3.84	50.15	429874	388342	658655	420403
GAGTTCGATTTTGATGCCTCCCAAGTAG	139861	126750	208770	196217	9933	9375	1.194	1.199	84323	2024498	81.33	0.56	11409	0.25	51.24	126443	115929	193815	148455	77787	48853	10.073	8.260	116497	1650986	62.20	0.49	74432	1.63	49.63	131631	119202	199439	153729	76190	48346	9.588	7.893	117773	1677823	62.89	0.49	73756	1.61	49.81	113408	101160	172552	122894
TCTCTCAATTGGTACCGGCTTTGTCCAT	34684	32906	56341	52721	2358	2254	1.050	1.073	24190	631215	84.01	0.57	2928	0.06	51.16	32980	31007	52970	42269	16236	10696	7.693	6.351	30646	506696	65.33	0.54	16997	0.37	47.73	34719	32579	55999	44726	16586	10903	7.434	6.118	31301	534879	65.76	0.53	16882	0.37	47.97	31707	29253	50732	38422
AGGAGATTCGAGATAGAGGTTGTAGATA	122221	112140	184385	174980	9939	9449	1.353	1.355	79878	1822031	74.41	0.50	12204	0.27	49.19	126952	118805	200793	151424	96071	60790	12.009	10.076	141588	1734871	56.28	0.49	99793	2.18	47.13	122225	114654	196085	148162	92447	58730	11.833	9.949	137919	1699069	56.64	0.47	96138	2.10	47.46	118985	109902	190248	133245
ACTTCTGCCAACGAGGAGCCAGTTCCAT	343254	320573	539484	501137	26838	24962	1.249	1.250	223286	5359287	83.03	0.58	30671	0.67	52.18	385597	353700	588403	455753	183077	108786	7.809	5.991	305145	4928106	66.78	0.54	161187	3.52	48.98	382818	351954	590775	457761	178703	106535	7.592	5.841	304565	4961125	67.56	0.54	156742	3.42	49.35	450103	407622	690361	496939
ATCCAACTACCTTGCGTAACGACCATCT	161507	130991	197688	187436	11731	11038	1.489	1.478	68633	1451618	78.29	0.46	12167	0.27	47.59	138505	113955	176768	137286	76651	51226	10.884	9.365	111781	1205471	54.48	0.43	82557	1.80	43.96	132671	109353	169922	132566	72255	48524	10.673	9.187	107620	1170460	55.48	0.40	77890	1.70	44.73	129492	105326	168720	118007
ATCCAACTACGTAGTAGTCCATCTGAAT	222781	190364	294904	278915	17568	16688	1.495	1.502	110766	2345660	71.94	0.42	19795	0.43	44.61	163090	144715	234566	176644	116685	75293	12.486	10.698	167971	1758882	51.66	0.33	126875	2.77	43.34	153120	136063	222620	169048	108324	70614	12.213	10.484	158658	1695974	52.57	0.33	117945	2.58	44.07	164580	144134	240249	159680
CATGCCTTCGGTAGTAGTCCTAGGTGTG	84207	78857	133783	127202	6212	5797	1.165	1.144	59756	1467775	74.57	0.45	7308	0.16	50.71	95340	88759	150117	119365	56545	38047	9.454	8.000	96478	1417305	59.96	0.44	59919	1.31	49.52	98266	90137	153351	121689	56595	37518	9.263	7.738	95068	1423055	60.69	0.43	58128	1.27	50.30	106233	95822	164552	118780
CATGCCTTCGTTGATGCCTCGTATGTTC	157211	134383	209309	199521	12132	11604	1.455	1.460	77786	1695096	78.95	0.46	13028	0.28	45.39	195455	164207	254404	202155	95309	64035	9.403	7.950	151063	1805471	55.59	0.44	102921	2.25	42.42	194725	163357	255625	204317	90680	61578	8.904	7.564	149557	1824675	57.00	0.42	99018	2.16	43.07	142918	118075	188550	144643
TTCATAGACGTGAGCCGCGGCAATTAGA	231766	204175	323886	305383	17088	16131	1.324	1.326	114390	2584464	83.40	0.57	17181	0.38	54.04	244566	208729	322265	258155	92883	62548	7.234	6.081	162685	2320860	67.46	0.54	94238	2.06	52.86	244716	208658	324233	260189	89816	60887	6.953	5.873	161213	2325549	68.69	0.54	90585	1.98	53.60	276254	234296	371845	284502
TCTAATGAAGTGAGCCGCGGTGTCTTCG	150283	143165	247822	230056	12549	11699	1.271	1.276	114318	2758538	79.90	0.51	16308	0.36	51.48	186304	172320	292085	230291	86232	55466	7.410	6.045	165781	2663230	63.81	0.50	90026	1.97	46.75	197626	182001	311385	244988	88133	56314	7.104	5.769	171612	2796869	64.81	0.49	90167	1.97	47.44	188329	170232	292747	221213
AGGAGATTCGTGAGCCGCGGTAAGCATA	111918	92626	143486	136451	8647	8210	1.513	1.510	57269	1215704	79.48	0.52	10145	0.22	48.45	152917	119587	180640	151615	51634	37544	7.174	6.215	105532	1402533	60.81	0.49	62788	1.37	44.03	156799	122180	184253	154877	50066	36613	6.820	5.933	105316	1428677	61.94	0.49	60541	1.32	44.35	116254	89806	137784	114140
AGGAGATTCGAGATAGAGGTGCTTGATA	80345	77054	133644	126260	6552	6218	1.231	1.236	62698	1547994	84.81	0.52	8823	0.19	54.14	94601	90441	157735	122520	64738	41696	10.301	8.542	105616	1523808	63.75	0.52	67273	1.47	49.92	93002	89004	156756	121591	63129	40570	10.108	8.375	104860	1510395	64.06	0.50	66208	1.45	50.16	80864	76405	136195	100225
AGGAGATTCGTTGATGCCTCCATTAATC	90896	74254	111882	106646	6372	6092	1.429	1.434	39119	841957	74.76	0.56	6394	0.14	50.02	93330	76326	116758	93534	43323	29557	9.313	7.931	67239	818802	57.13	0.51	45494	0.99	46.44	93520	76371	117647	94595	41378	28353	8.828	7.523	66235	826923	58.42	0.49	43682	0.95	47.31	49114	39015	60628	48880
TTCATATCAAGTAGTAGTCCACTAAGAT	516868	486803	823571	766273	41118	38314	1.253	1.255	356407	8544641	72.97	0.54	49350	1.08	48.18	517898	485189	825732	603901	358255	206341	10.890	8.576	491216	6835456	55.78	0.52	317030	6.93	44.98	522372	487967	836682	616418	345149	199781	10.354	8.135	487750	6919437	57.29	0.51	304475	6.65	45.82	478243	447147	785044	516399
TTCATAGACGTTGGTCGAATTATTAGCT	80080	75794	128888	120156	5605	5228	1.091	1.092	53463	1377637	86.04	0.52	6240	0.14	55.56	66679	63783	110004	82763	44142	26597	10.072	8.066	65668	1008042	64.81	0.52	40390	0.88	50.59	66483	63562	110438	83793	42851	26090	9.739	7.815	65594	1016091	65.77	0.50	39549	0.86	50.83	43208	40990	72461	52725
TCGAATAGCCAGATAGAGGTAGTATGCC	161356	148356	245266	232191	11987	11306	1.227	1.222	104512	2411205	82.33	0.54	14544	0.32	50.54	170655	154677	257706	195461	112672	69940	10.974	8.981	160716	2102852	60.66	0.52	108134	2.36	48.79	163901	148670	248884	189453	107552	67319	10.846	8.919	155014	2032237	61.08	0.50	104093	2.27	49.11	182712	162269	275397	186224
ACTTCTGCCACTTGCGTAACCTGATATC	346142	327806	551066	510786	24094	22425	1.097	1.102	216910	5473122	83.56	0.55	26373	0.58	54.62	312980	291748	487133	370584	173149	102571	8.921	6.947	251223	3931714	64.90	0.53	147777	3.23	50.34	307305	286596	482153	368298	165758	98802	8.629	6.733	246016	3899567	66.01	0.52	141102	3.08	51.11	320746	297897	511314	350248
CATGCCTTCGTTGGTCGAATATAATGTG	219086	198012	319450	304534	17380	16560	1.366	1.365	132577	2924059	79.31	0.49	20636	0.45	49.11	210231	191443	315839	246301	141534	96111	11.247	9.794	221760	2622739	56.55	0.46	157889	3.45	45.96	200588	182892	304316	238115	133361	91473	10.999	9.642	213629	2542613	57.57	0.45	150760	3.29	46.84	149464	135142	228773	171740
TTCATAGACGAGATAGAGGTTCGTAGTG	82539	78214	133609	124843	5718	5345	1.074	1.075	56141	1479251	67.19	0.51	6785	0.15	49.67	76388	72410	124967	94575	47954	29030	9.631	7.704	71726	1136558	54.79	0.49	43710	0.96	45.17	74131	70161	122047	92850	45859	28006	9.431	7.571	69980	1114558	55.35	0.49	41939	0.92	45.42	69899	65409	115006	81269
TCTAATGAAGAGATAGAGGTCCAAGTAG	298552	270636	442852	414706	22604	21179	1.281	1.282	174309	4055884	80.44	0.54	25339	0.55	50.85	237404	220592	371858	270935	177680	106630	11.993	9.878	237495	2983576	58.52	0.50	166393	3.64	47.95	247355	225845	381357	279069	174617	104444	11.492	9.394	235826	3001215	59.25	0.49	162391	3.55	48.21	277532	247685	422329	276484
TCGAATAGCCTGAGCCGCGGGGAGCGTC	198251	172991	279805	265270	15009	14228	1.346	1.346	119752	2713460	81.78	0.51	17741	0.39	50.48	268340	217775	339027	275272	103527	71675	7.664	6.535	192046	2741539	63.16	0.48	112587	2.46	47.03	278247	224749	353503	287125	103742	71479	7.366	6.248	194821	2842439	64.29	0.48	111075	2.43	47.82	275993	221539	352298	273617
TGCGTCGTCCGGTACCGGCTTCTGTTGG	146638	137385	229133	217194	11072	10516	1.213	1.215	99589	2362734	78.94	0.54	13708	0.30	49.37	196670	179214	292304	234197	91849	61098	7.887	6.548	169203	2547080	61.33	0.52	97791	2.14	46.20	192312	175502	288638	231727	87983	58717	7.651	6.360	164100	2522273	62.91	0.51	92448	2.02	47.67	167839	151547	251874	194830
AGGAGATTCGCTTGCGTAACACTGCCAA	67082	62693	105242	99917	4437	4208	1.058	1.057	44526	1112889	83.67	0.56	5292	0.12	53.40	72221	66406	110514	88467	39940	26719	9.071	7.580	65438	993165	64.12	0.54	40265	0.88	50.67	73302	67108	112923	90508	38940	26041	8.655	7.222	65863	1009920	65.54	0.54	39273	0.86	51.85	54399	49135	83974	64439
ACTTCTGCCATTGATGCCTCCGCCGATC	117359	113236	195141	179961	6718	6278	0.864	0.876	73411	2053367	86.61	0.50	7033	0.15	57.40	103135	97283	164528	126523	49653	28762	7.575	5.706	73281	1373435	70.54	0.49	37700	0.82	54.26	103772	97982	167690	128960	49177	28435	7.361	5.534	73712	1396472	71.48	0.48	36964	0.81	54.95	74102	69166	120074	88336
TTCATATCAAAGATAGAGGTCTGCCAAT	124891	119987	209703	195191	10535	9836	1.261	1.265	94169	2339739	80.20	0.49	12912	0.28	52.07	133571	127089	223252	165633	94513	56517	10.626	8.564	138207	1977371	59.31	0.47	89192	1.95	46.64	129761	123612	219469	163226	91079	54816	10.416	8.429	134796	1940241	59.77	0.45	86268	1.88	46.87	102197	96622	173085	123440
AGGAGATTCGTTGATGCCTCATAGTAGT	50327	47681	81516	76957	3469	3257	1.068	1.062	36433	923674	80.90	0.52	4072	0.09	53.02	40313	38770	67404	53838	26462	17938	9.854	8.363	46300	699860	60.41	0.45	28955	0.63	47.25	41031	39536	69467	55620	25839	17610	9.336	7.947	45732	715924	63.00	0.47	27409	0.60	49.29	17561	16762	30144	24236
ATCCAACTACACGAGGAGCCATCGTGAT	116463	110099	187612	176257	9461	8877	1.266	1.264	85323	2033891	71.66	0.53	11972	0.26	47.14	145984	135582	228040	181836	72432	47324	7.972	6.532	134189	2083194	58.32	0.50	75481	1.65	45.46	148162	137815	233649	186024	71204	46422	7.649	6.263	136466	2124308	59.13	0.49	74593	1.63	45.69	148451	136414	234101	176921
TACCGATAGAAGATAGAGGTACTGCCAA	41051	38572	66143	61807	1714	1613	0.650	0.655	23587	694386	71.89	0.55	1700	0.04	53.29	23799	22467	38261	29863	12886	8110	8.453	6.816	18416	343962	62.39	0.53	10016	0.22	53.58	24411	22842	39275	30632	12877	8039	8.229	6.587	18644	345759	62.52	0.52	10084	0.22	52.36	21561	19608	33973	24746
TGCGTCGTCCTGAGCCGCGGCTCCTGTA	95058	91727	160155	150016	7335	6891	1.150	1.153	70158	1775533	79.85	0.55	8958	0.20	53.46	132180	123378	209412	168110	55715	36473	6.678	5.445	108061	1890343	66.86	0.56	54296	1.19	50.66	133404	124663	213940	171223	55996	36571	6.569	5.361	109954	1923886	67.33	0.54	54160	1.18	51.09	107589	99688	172447	136459
AGGAGATTCGTTGGTCGAATAGTTCAGG	80366	58873	81500	77951	4985	4768	1.535	1.535	24696	536389	66.91	0.52	4373	0.10	41.12	60185	44438	63639	51299	26329	18988	10.384	9.290	41154	420619	46.09	0.49	31128	0.68	38.14	59141	43120	61948	50147	24593	17986	9.964	9.002	38918	406685	47.02	0.49	29279	0.64	38.99	38581	27333	39182	31795
CATGCCTTCGTGAGCCGCGGCCGCGGTT	72213	67322	113181	107713	5130	4898	1.138	1.141	47266	1200175	83.15	0.53	5981	0.13	53.84	90257	80111	128449	107170	34421	24951	6.726	5.843	69392	1161879	67.06	0.52	37680	0.82	50.89	92632	82402	133042	110899	34153	24828	6.443	5.619	70288	1191037	68.24	0.51	37110	0.81	51.51	73881	65011	106570	88189
GAGTTCGATTGTAGTAGTCCTGGATGAG	122407	116810	202165	189651	9822	9236	1.219	1.222	92887	2267191	82.57	0.58	12470	0.27	51.32	134504	128922	224548	172581	89444	56494	9.998	8.216	143628	2109677	61.97	0.55	89250	1.95	47.52	143021	135283	236588	181831	89152	55972	9.458	7.726	144659	2162805	63.44	0.54	87232	1.91	48.58	153242	143101	253022	173921
TCGAATAGCCGGTACCGGCTTGGATGAG	170279	149400	241029	229189	13990	13261	1.457	1.452	103111	2221931	71.86	0.57	16750	0.37	50.27	185036	162121	259783	208814	96834	66430	9.356	7.985	170810	2162013	58.37	0.55	109575	2.39	48.48	181120	155938	250491	202051	90219	62130	9.040	7.718	162886	2085692	59.24	0.53	102470	2.24	48.95	218275	185554	304038	224725
TCGAATAGCCTTGATGCCTCTGCTTCCT	294781	236355	350237	331339	21890	20654	1.569	1.565	120998	2453598	73.45	0.52	22893	0.50	43.97	217794	177370	271724	209155	123851	80800	11.440	9.696	176258	1774852	51.72	0.48	131091	2.86	42.26	202521	165737	255793	197871	115157	75759	11.300	9.610	166434	1691849	52.41	0.47	122930	2.69	42.81	152169	122719	195433	138190
ACTTCTGCCATGAGCCGCGGAAGATACT	502089	456561	730468	680102	38475	35746	1.322	1.319	267145	6006224	68.62	0.51	40429	0.88	48.33	522210	459745	714517	562648	195123	124136	6.854	5.538	348244	5141641	57.97	0.49	188512	4.12	45.84	514111	453574	711845	560855	189265	120901	6.673	5.410	345055	5120848	58.68	0.49	182745	3.99	46.16	629099	550389	874187	651608
TCGAATAGCCTTGATGCCTCAGAATTGT	104249	96695	161970	151424	6717	6276	1.041	1.040	64574	1641827	72.47	0.50	7178	0.16	50.81	88973	81150	135065	104492	50781	31481	9.437	7.562	75218	1145949	58.08	0.47	45862	1.00	47.32	90140	82046	137838	107132	49330	30654	8.983	7.182	75150	1169016	58.87	0.47	44570	0.97	47.70	54751	48672	82985	62354
ACTTCTGCCATGAGCCGCGGCCAAGTCT	420280	375228	600571	560323	30476	28466	1.274	1.275	215654	4992284	74.91	0.51	30847	0.67	52.13	369978	322330	503366	398430	144842	93949	7.222	5.918	255417	3778867	62.73	0.49	141200	3.09	49.62	347324	304292	478685	379402	136945	89371	7.180	5.912	244815	3623427	63.07	0.48	134496	2.94	49.79	453140	393418	629221	471168
TCGAATAGCCGGTACCGGCTAATGCATT	98180	90996	152021	144181	6834	6464	1.128	1.125	64756	1565399	81.05	0.58	8341	0.18	50.19	115340	103785	171196	138720	53891	36108	7.901	6.533	97312	1499965	64.18	0.57	55411	1.21	48.89	116874	105055	174654	141662	52566	35346	7.554	6.262	96507	1528779	65.60	0.54	52852	1.15	49.50	123570	109727	184228	140069
TCTAATGAAGTTGGTCGAATTTGTCCAT	236524	214430	352116	329801	19484	18281	1.389	1.391	156810	3529412	79.18	0.49	24701	0.54	50.13	265285	240814	401994	293670	179623	106389	11.215	9.093	259361	3275082	57.72	0.49	176407	3.85	45.92	268755	242971	407893	299555	174262	103545	10.723	8.676	258569	3320601	58.71	0.47	171042	3.74	46.19	195234	174466	298306	207463
TTCATATCAAAGATAGAGGTAGACTCGA	275707	259746	434409	406442	20146	18931	1.164	1.169	176835	4295884	82.54	0.48	22863	0.50	52.86	130136	128811	227389	154218	152806	92500	16.867	15.054	185703	2062548	56.66	0.46	146253	3.20	49.60	268260	250197	424550	310364	182764	106970	10.805	8.651	244715	3385009	62.15	0.46	159326	3.48	49.91	208102	192920	333687	230939
CATGCCTTCGGTAGTAGTCCGCGTATAC	219751	204452	341594	324771	15832	15105	1.163	1.167	143428	3432967	74.13	0.45	19006	0.42	50.54	238419	218554	364359	287243	145009	96425	9.989	8.426	226054	3121658	58.46	0.43	147621	3.23	48.78	231489	212758	357860	281992	140123	93015	9.828	8.279	220271	3068632	58.88	0.42	142293	3.11	49.17	258042	233694	398888	282698
AGGAGATTCGGGTACCGGCTGTCGGAGC	134606	118080	186237	177696	10373	9895	1.398	1.398	75610	1645810	71.93	0.59	12436	0.27	47.86	190877	163188	253935	201638	90602	60034	8.955	7.473	154338	1980226	56.34	0.55	98653	2.16	45.30	183823	156856	246461	196783	85929	57832	8.751	7.376	150738	1933387	56.59	0.55	96081	2.10	45.48	179008	150573	239850	181082
CATGCCTTCGGGTACCGGCTGGACTTGG	107334	95014	152775	145834	8550	8133	1.405	1.400	61147	1405899	80.64	0.56	9355	0.20	49.76	132734	116114	184566	148229	66641	45884	9.062	7.769	114025	1513633	60.29	0.54	72590	1.59	46.41	131701	114323	182908	147523	63877	44280	8.765	7.534	110991	1493415	60.79	0.53	69938	1.53	46.84	122748	104823	170398	130274
TCTCTCAATTAGATAGAGGTAGTATGCC	165082	154138	257515	241008	13006	12205	1.268	1.271	109050	2561177	77.60	0.48	15121	0.33	50.70	193445	178583	299521	223131	124629	74001	10.444	8.324	176276	2414914	59.10	0.47	114832	2.51	47.59	189130	174740	295524	221520	119701	71517	10.166	8.103	172193	2393702	60.33	0.45	109684	2.40	48.57	176707	159905	272743	188394
CATGCCTTCGTGAGCCGCGGCTACTTCT	125742	112050	180499	172294	9757	9301	1.357	1.355	74155	1674323	67.26	0.51	11319	0.25	48.01	183934	155904	242351	199819	68768	49414	7.122	6.207	133489	1930042	56.03	0.50	77639	1.70	45.38	191582	161885	253787	209952	67601	48827	6.686	5.837	135973	2001985	56.94	0.49	76141	1.66	45.55	150985	126608	201568	163737
GAGTTCGATTTGAGCCGCGGTGACGAAT	127971	121232	206542	193333	9082	8457	1.104	1.098	89662	2256162	83.14	0.55	10758	0.24	54.55	170630	157021	259956	207037	68689	44461	6.632	5.390	138494	2376159	68.11	0.52	68712	1.50	50.25	170452	157082	262948	208924	67981	43761	6.489	5.257	138117	2410741	69.46	0.53	66804	1.46	51.40	204940	187639	317969	239754
GAGTTCGATTTTGGTCGAATTATTAGAG	113576	107654	185904	173486	9503	8905	1.283	1.288	87703	2124606	81.93	0.53	12570	0.27	49.84	100087	96966	172048	129568	74869	46872	10.922	9.080	122436	1715833	58.93	0.50	79026	1.73	45.43	110496	105901	188322	142879	75610	47361	10.077	8.320	125433	1832823	60.56	0.50	78295	1.71	45.83	119580	112889	202087	139283
ACTTCTGCCATTGATGCCTCGTAACCAT	243826	230384	395771	364618	20827	19251	1.321	1.325	174828	4187489	83.84	0.50	25640	0.56	52.07	261076	243199	416944	305093	164721	92038	9.916	7.572	238739	3451217	62.43	0.48	146473	3.20	46.66	261249	243135	421444	308467	162500	90509	9.678	7.364	238181	3470870	63.73	0.47	142996	3.12	47.78	212144	195694	343248	229487
TTCATATCAATGAGCCGCGGGAGAGGAA	305334	287678	490116	453897	20645	19163	1.057	1.060	195816	5030777	78.43	0.54	22914	0.50	51.58	335089	304321	504186	397547	133392	82473	6.640	5.207	239826	4288188	65.48	0.51	116676	2.55	48.90	345943	314381	525732	413965	133083	82133	6.354	4.980	245337	4433489	66.11	0.51	116607	2.55	49.34	385690	344966	580774	437101
ACTTCTGCCAGTAGTAGTCCGTATGCGA	458908	413831	666259	623165	35408	33100	1.334	1.333	241504	5470809	81.97	0.54	37501	0.82	51.11	409992	370289	603583	443622	258963	149003	10.769	8.430	332584	4196517	61.14	0.51	223453	4.88	48.87	410643	364217	595046	439804	249920	144595	10.542	8.252	323861	4083718	61.52	0.50	217144	4.74	49.35	542116	476814	793103	498167
CATGCCTTCGTTGGTCGAATAGAATTGT	194621	180629	303709	288375	15671	14850	1.295	1.292	131825	3092824	84.89	0.52	18941	0.41	52.81	198275	183956	311935	243898	129715	87124	10.437	8.966	209279	2759867	62.75	0.49	140759	3.08	50.51	192739	178652	306631	239315	126539	84932	10.358	8.908	204651	2711522	63.98	0.48	135900	2.97	51.51	139373	127637	221974	167804
TTCATATCAAGGTACCGGCTGCTACTAG	78892	75263	130867	121137	6533	6079	1.253	1.260	55457	1412631	69.01	0.47	8312	0.18	39.33	89032	85041	148477	112495	53218	31594	8.996	7.049	85238	1321129	51.57	0.46	50777	1.11	37.08	102692	96114	167486	128002	53428	31811	8.007	6.238	88967	1443583	53.06	0.45	49828	1.09	37.35	114808	105531	184659	129788
TGCGTCGTCCCTTGCGTAACGGACAATG	135651	129372	224121	209521	9685	9112	1.085	1.092	94915	2450215	78.46	0.53	11870	0.26	50.33	168180	155829	265424	203501	89990	52992	8.510	6.536	138765	2290395	62.28	0.51	78390	1.71	47.79	172218	158739	272079	209474	87402	51818	8.063	6.209	139482	2333838	62.78	0.50	76885	1.68	47.83	126139	114449	197934	145168
TACCGATAGAAGATAGAGGTCGCCTATA	239812	203669	317675	299898	17939	16915	1.417	1.416	121632	2654627	80.03	0.55	19540	0.43	48.12	191402	166273	269612	198602	136548	85406	12.712	10.794	184553	2002781	54.48	0.50	138875	3.03	44.96	180143	156792	256955	190662	128642	81467	12.566	10.724	176663	1930399	55.47	0.49	132104	2.89	45.66	216431	183415	304930	198049
GAGTTCGATTTTGATGCCTCGTACCTCA	199764	181210	299596	280650	14902	14064	1.248	1.258	120093	2894226	82.10	0.56	16499	0.36	53.62	228408	201910	330465	253354	119972	74261	9.112	7.357	180668	2602939	63.42	0.52	111306	2.43	49.68	232667	205196	339009	260768	116842	72416	8.651	6.970	181548	2668097	64.64	0.50	107948	2.36	49.90	206169	178899	299525	215203
GAGTTCGATTGGTACCGGCTTACTGGTC	89033	86319	151432	141937	7334	6890	1.216	1.218	71850	1761943	83.30	0.55	8808	0.19	53.77	125995	120691	209854	164526	65141	41062	7.791	6.264	120098	1990744	66.14	0.53	63952	1.40	49.13	126901	121654	213574	167548	64207	40316	7.546	6.039	121196	2031626	67.15	0.52	62354	1.36	49.55	152617	144689	257102	186050
TGCGTCGTCCTGAGCCGCGGGTCACATT	228276	197724	311720	295040	16661	15779	1.342	1.342	111766	2496603	77.37	0.56	17412	0.38	49.51	330443	268541	404142	325973	105714	71099	6.565	5.474	192828	2763032	62.73	0.54	107106	2.34	47.14	333781	270312	411397	330878	103279	69353	6.301	5.261	192581	2788379	63.88	0.55	104105	2.27	47.78	297545	239339	368604	291262
TGCGTCGTCCTTGGTCGAATCTGATATC	189215	163087	256649	242038	14046	13219	1.374	1.371	96296	2175402	73.70	0.52	14816	0.32	47.69	183685	156875	251024	186018	113969	69636	11.395	9.396	152257	1806539	53.79	0.49	109351	2.39	44.69	173727	148444	240171	179171	106377	65567	11.117	9.185	145660	1745387	55.21	0.48	102605	2.24	45.49	125384	106660	176053	123652
TGCGTCGTCCCTTGCGTAACCGGACAAC	153391	146768	251589	235645	10623	9981	1.060	1.063	103478	2688143	78.95	0.52	12113	0.26	52.33	198125	184811	309262	239413	98634	58734	8.005	6.157	153641	2620061	63.34	0.50	84256	1.84	48.50	202184	188255	317570	246157	96176	57444	7.601	5.857	155019	2675069	64.16	0.50	82507	1.80	48.58	142980	132169	226180	167992
ATCCAACTACTGAGCCGCGGAGAGGTTA	191895	151824	226608	215235	13148	12526	1.456	1.461	79077	1679265	78.73	0.49	13636	0.30	47.64	245148	180762	258716	210479	70067	50611	6.797	6.035	133764	1687577	59.95	0.48	81723	1.79	44.42	251367	183549	264508	215193	67289	48739	6.385	5.685	130418	1718869	61.53	0.46	76498	1.67	45.31	234735	172344	254707	200874
TCGAATAGCCTGAGCCGCGGGAACCGCG	82250	75915	127256	120096	5867	5560	1.157	1.162	54317	1334711	82.96	0.54	6921	0.15	49.37	103556	89596	144128	118576	39414	27415	6.864	5.803	77612	1250956	65.27	0.53	42293	0.92	47.77	109227	93709	151699	124218	40100	27727	6.635	5.602	79421	1297466	66.33	0.52	42198	0.92	48.66	104581	88872	145603	116032
TGCGTCGTCCACGAGGAGCCTTGCCTAG	67584	64621	111310	104819	4864	4571	1.097	1.095	49009	1258263	84.17	0.56	5937	0.13	53.98	83717	77224	129577	105364	35679	23957	6.911	5.707	68847	1201435	68.15	0.52	36234	0.79	51.49	85577	78792	133204	107886	36261	23825	6.833	5.543	70183	1233941	68.97	0.52	35789	0.78	51.94	111121	101417	173829	130078
TCGAATAGCCTGAGCCGCGGTGTCTTGT	75642	69236	116009	109790	4470	4230	0.967	0.967	46384	1206371	84.26	0.51	4903	0.11	53.62	79671	69751	112803	93465	28379	19868	6.314	5.335	57238	1013470	68.28	0.48	28729	0.63	49.92	80926	70888	115911	95977	28379	19772	6.145	5.171	57204	1038201	68.99	0.49	28185	0.62	50.48	79449	68445	112399	91212
CATGCCTTCGACGAGGAGCCAGTAACGT	232531	199016	311650	297912	17342	16553	1.397	1.395	120553	2635345	76.62	0.52	19888	0.43	47.45	244870	207295	323346	266831	111762	80164	8.675	7.541	202206	2576364	58.46	0.49	129902	2.84	45.48	236284	199202	310860	257611	103346	75029	8.344	7.310	194358	2494910	59.25	0.47	122212	2.67	45.69	239150	198951	316204	247882
ACTTCTGCCAGTAGTAGTCCCAGTATGT	411581	290625	402387	379441	23002	21685	1.435	1.434	109126	2423785	81.10	0.54	19135	0.42	49.15	285579	198498	281568	213287	116169	71022	10.355	8.358	141350	1537016	56.22	0.51	103182	2.25	45.06	277179	191643	273362	208324	109306	67654	10.036	8.151	135151	1492803	57.60	0.49	97189	2.12	46.00	347701	238778	349868	227761
ACTTCTGCCATTGATGCCTCTTCTATTC	314584	247714	362978	340580	19438	18238	1.344	1.344	105630	2399165	81.66	9.92	16232	0.35	57.63	139558	111696	167364	128473	67818	42870	10.170	8.375	86479	1029926	61.22	6.51	60125	1.31	50.85	126191	101641	154246	119670	60127	38766	9.784	8.131	80250	963955	62.11	7.28	54521	1.19	51.08	90973	73353	115475	80127
ACTTCTGCCATGAGCCGCGGTTATAACC	420798	387111	631197	586789	32717	30482	1.301	1.304	246434	5630819	82.12	0.52	37180	0.81	51.16	456733	407385	647169	507484	184125	116129	7.141	5.743	329596	4947210	66.20	0.49	177675	3.88	48.67	454334	405384	650007	509878	179900	113270	6.947	5.576	327954	4981244	66.99	0.48	173849	3.80	49.01	538315	478598	778534	572495
TTCATAGACGTGAGCCGCGGACACTAAG	34977	33900	57419	53356	1843	1712	0.806	0.805	22155	643615	82.34	0.65	1842	0.04	63.08	27179	25901	43101	35928	9868	6923	5.746	4.836	20844	431797	70.37	0.63	9109	0.20	55.12	27230	25940	43287	35758	9649	6659	5.595	4.674	20429	428739	71.60	0.60	8681	0.19	55.49	28757	27275	46148	36982
TCTAATGAAGTTGATGCCTCGATCTATC	297141	269895	434830	406984	23415	21885	1.352	1.350	162915	3673545	81.90	0.51	24998	0.55	49.19	249297	227727	373205	277408	162748	98540	10.945	8.916	228304	2772354	58.24	0.48	156350	3.42	45.70	238386	218551	361441	269730	154276	93908	10.713	8.738	220323	2714478	59.60	0.46	147634	3.23	46.62	201443	182939	309421	208579
TCTCTCAATTTTGATGCCTCGACCTGAA	71364	65756	110579	102840	5103	4744	1.158	1.158	47551	1152511	82.25	2.74	6270	0.14	50.77	67669	62270	105165	80508	39259	24180	9.370	7.538	65142	943581	62.02	2.31	40286	0.88	47.69	68124	62680	107278	82247	38615	23816	9.034	7.268	64818	962114	63.56	2.34	38592	0.84	48.35	40737	36943	64224	47763
TCTCTCAATTAGATAGAGGTCTCACACT	154117	143693	238316	222803	11895	11203	1.253	1.262	96094	2251850	82.38	0.48	13259	0.29	55.12	154921	145572	245880	179256	111612	65510	11.393	9.173	148294	1942037	60.90	0.47	100487	2.20	49.57	150119	141090	240328	175255	108241	63499	11.304	9.094	144823	1905833	61.30	0.45	97572	2.13	49.80	144923	134058	231078	154373
TTCATATCAATTGGTCGAATCTACGACA	221697	205278	337696	313151	14815	13749	1.101	1.102	115290	2834067	84.35	17.36	14035	0.31	65.21	96208	89244	147886	110424	59714	35371	10.135	8.040	80151	1067885	71.97	16.07	52249	1.14	64.09	95858	88869	148492	111639	57070	33896	9.646	7.621	79087	1074637	72.80	16.26	50132	1.10	64.66	53620	49298	83438	57931
TCTCTCAATTACGAGGAGCCCTTGGCTA	284238	219286	316174	300350	18808	17805	1.493	1.488	98019	2088088	74.46	0.60	17470	0.38	47.82	296484	222814	318490	260002	98334	67493	7.749	6.515	162254	1990476	57.63	0.56	103026	2.25	44.49	288558	216374	310219	254570	91503	63503	7.403	6.261	154991	1941732	58.76	0.54	95197	2.08	45.48	288874	212354	308702	240222
GAGTTCGATTCTTGCGTAACTAGATCCA	71308	68116	117073	108865	4157	3862	0.891	0.890	47059	1265396	68.61	0.49	4331	0.09	54.74	71606	67839	115832	89606	35761	21277	7.749	5.960	56514	1034274	60.32	0.50	29012	0.63	50.91	73062	69006	118733	91946	35199	20913	7.441	5.709	56842	1060013	61.08	0.48	27869	0.61	51.76	61005	56424	97871	71651
TTCATAGACGAGATAGAGGTATAACGCT	228477	194538	304191	286242	17290	16254	1.427	1.425	116643	2548923	80.49	0.56	19843	0.43	47.03	196712	171345	278870	200214	146667	87718	13.200	10.996	190600	1992706	54.41	0.49	144953	3.17	44.94	186247	162069	266807	193190	137937	83639	12.976	10.866	182536	1923655	55.29	0.49	137834	3.01	45.61	211446	180517	301522	190408
TACCGATAGATTGGTCGAATAATGCATT	82207	72554	118684	112229	5606	5306	1.186	1.187	49498	1191703	74.48	0.57	6474	0.14	47.28	59473	53938	91071	71887	38624	26900	10.645	9.392	62859	843634	55.56	0.51	42827	0.94	45.90	59269	53706	91454	71953	37881	26083	10.396	9.098	62322	841345	55.91	0.51	41673	0.91	45.64	43037	38127	65697	49551
ATCCAACTACGGTACCGGCTGTGTCGAT	34915	33236	58148	54302	2122	1994	0.916	0.922	23731	639576	71.39	0.48	2457	0.05	53.28	34201	31502	53481	43253	15780	10616	7.406	6.160	29016	487035	57.83	0.46	16199	0.35	45.60	35215	32154	54898	44167	15598	10420	7.131	5.921	28845	494689	59.45	0.47	15422	0.34	47.06	29903	27196	47183	35967
CATGCCTTCGCTTGCGTAACTGGATGAG	125199	116473	194991	185714	9517	9116	1.225	1.232	85030	2030363	73.49	0.55	11775	0.26	49.61	120942	112333	188136	152352	73345	51593	9.785	8.500	128381	1748702	56.57	0.53	84077	1.84	45.77	125473	114922	193170	156269	72148	50791	9.374	8.158	126849	1764844	58.20	0.52	80944	1.77	47.37	114326	103163	176819	133643
TCTCTCAATTTGAGCCGCGGGAACGTGT	242360	203579	317146	298742	17832	16763	1.411	1.408	123647	2701848	80.75	0.56	20223	0.44	48.61	296047	237927	360893	288180	108145	73774	7.521	6.425	199848	2701043	61.35	0.52	119912	2.62	45.14	291742	235216	361059	288707	105762	72214	7.352	6.278	198672	2705172	62.53	0.52	116502	2.55	46.05	304473	241169	373213	285557
TCGAATAGCCTTGATGCCTCCATTAATC	267482	227362	354507	334308	20539	19336	1.454	1.452	133527	2874911	73.19	0.52	21593	0.47	47.85	210685	180773	287521	222337	124735	81000	10.889	9.144	184289	2143026	55.27	0.47	128752	2.81	45.62	195939	169164	271729	211282	115982	75976	10.713	9.026	176367	2059880	55.64	0.46	121929	2.66	45.71	141182	119870	197554	142833
CATGCCTTCGCTTGCGTAACGCACGGAC	126706	120015	204479	194522	11583	11050	1.422	1.426	96013	2175699	82.75	0.58	14862	0.32	50.73	162050	150539	254451	202957	103229	70739	10.183	8.748	174702	2265124	60.04	0.53	117464	2.57	47.46	159903	148407	254473	203136	100826	69483	9.945	8.585	173202	2275978	60.56	0.52	115171	2.52	47.46	153222	140293	243137	179262
TCTAATGAAGACGAGGAGCCGTCACATT	305363	266191	418544	394840	22701	21413	1.361	1.361	148308	3258421	81.00	0.61	23200	0.51	52.43	265817	229836	358395	283173	127583	84158	8.935	7.459	202757	2583686	62.94	0.56	128482	2.81	49.83	252990	219452	344715	273078	120156	79747	8.749	7.330	197568	2516367	63.66	0.55	123579	2.70	50.31	307188	263036	422115	306611
ATCCAACTACTTGATGCCTCAGTGTTAG	159939	125637	187845	177648	11494	10877	1.536	1.537	69857	1483240	79.16	0.45	12672	0.28	45.33	112805	92417	144785	111079	68278	45493	11.836	10.279	105397	1075243	50.88	0.42	79752	1.74	40.09	118177	93635	145984	112700	66025	44433	11.352	9.896	102968	1064825	52.20	0.40	76813	1.68	41.36	127595	99018	158559	107770
TACCGATAGACTTGCGTAACAACGTTCC	192489	172395	277449	261894	14568	13746	1.318	1.317	113435	2523151	81.01	0.58	16810	0.37	49.94	210316	186528	302401	235317	118173	76587	9.808	8.169	185331	2404658	59.49	0.53	122206	2.67	46.69	210118	186448	304082	236922	113842	73913	9.397	7.830	183367	2417629	60.91	0.54	117904	2.58	47.48	219283	190199	314625	221924
TACCGATAGAGGTACCGGCTGCCTAACA	240823	206801	325462	308586	19306	18334	1.489	1.491	130885	2781906	72.54	0.54	22678	0.50	47.25	235126	199630	315166	248916	124785	84233	9.938	8.494	206205	2444576	55.91	0.52	139548	3.05	45.66	230671	196271	311597	246286	118198	80014	9.521	8.154	200999	2419475	56.90	0.50	133133	2.91	46.11	284390	238711	386997	272344
TTCATATCAAACGAGGAGCCATCTGAAT	127062	122331	210558	195687	7292	6786	0.869	0.870	82798	2283651	80.84	0.69	7881	0.17	56.34	126342	120715	204734	160571	58218	34914	7.137	5.457	95767	1861705	68.20	0.64	45556	1.00	52.32	131183	125393	214577	168864	56625	33904	6.623	5.039	97666	1945269	70.10	0.65	43442	0.95	54.28	112034	105951	183659	138743
CATGCCTTCGTGAGCCGCGGTGTCTAAG	144882	123614	191389	183303	11052	10544	1.449	1.444	74157	1596179	74.35	0.52	12981	0.28	42.42	175830	145220	220391	181434	67416	49284	7.678	6.818	132554	1700342	57.66	0.49	83583	1.83	44.00	172108	141061	214631	177162	63265	46359	7.398	6.568	128282	1658989	58.40	0.48	79124	1.73	44.15	150005	122451	190049	154058
TACCGATAGAAGATAGAGGTTTGGACTC	70677	66892	113958	106477	4467	4170	0.984	0.983	48329	1263520	83.53	0.55	4955	0.11	55.22	60561	57040	97788	74610	37271	23163	9.566	7.792	56393	900300	65.09	0.52	33771	0.74	51.82	60315	56563	98075	74497	36917	22747	9.448	7.664	55418	893282	66.20	0.52	32520	0.71	52.97	61907	56810	99202	69448
ACTTCTGCCAGGTACCGGCTTACTGGTC	63760	61709	105811	97241	3038	2800	0.721	0.723	38317	1110908	86.59	0.50	3189	0.07	58.76	50383	47880	80273	64105	18827	11421	5.887	4.472	34038	706634	74.74	0.50	14501	0.32	56.71	51944	49386	83340	66519	18897	11342	5.691	4.280	34519	737005	75.30	0.50	14102	0.31	57.08	56394	53458	91792	69288
GAGTTCGATTTTGATGCCTCTTGGACTC	129218	118537	195288	183345	10230	9637	1.315	1.319	82448	1921075	82.52	0.56	12061	0.26	52.01	132270	121073	200617	152591	80452	50161	10.065	8.251	121617	1667146	62.87	0.50	78859	1.72	49.86	130626	119264	199689	152434	77189	48465	9.702	7.980	119934	1665530	63.67	0.50	75901	1.66	50.15	118011	106650	181401	127270
TCGAATAGCCGGTACCGGCTCGTTAGAA	190256	158918	239536	228362	14021	13331	1.469	1.465	85622	1764893	71.44	0.59	15201	0.33	48.00	170035	141218	215024	173652	80237	55926	9.366	8.083	133791	1540449	56.46	0.53	90084	1.97	46.76	160058	133316	202793	164330	74697	52548	9.245	8.026	125924	1457911	57.36	0.51	84330	1.84	47.60	194187	160703	251106	186336
TGCGTCGTCCTTGATGCCTCACTGCCAA	113787	107633	183939	171949	9158	8579	1.250	1.252	82120	2005593	85.10	0.55	10862	0.24	54.11	160787	148296	252007	190488	93451	55110	9.307	7.261	140991	2156447	65.91	0.54	84052	1.84	50.79	159916	147244	253458	191535	91081	53732	9.019	7.041	139992	2166379	67.04	0.52	80877	1.77	51.71	96311	86984	150642	110639
TTCATAGACGCTTGCGTAACTTGCCTAG	74731	71854	123460	115057	4790	4507	0.974	0.983	52337	1400337	70.45	0.49	5697	0.12	51.99	67666	63595	107600	84740	35421	22483	8.262	6.659	57847	998318	59.42	0.49	32245	0.70	49.33	69090	64927	110994	87088	35212	22110	7.962	6.372	58579	1022213	59.78	0.48	31566	0.69	49.40	61223	57013	99214	72090
CATGCCTTCGAGATAGAGGTAGCTGTCA	144422	116526	173903	166217	10412	9948	1.503	1.502	60264	1251833	75.80	0.55	10833	0.24	43.81	110087	91543	143723	109089	75368	50137	13.162	11.535	103482	979068	50.96	0.50	82143	1.79	43.23	103018	85676	135671	102906	70998	47435	13.135	11.570	97791	930274	52.03	0.48	77435	1.69	44.16	109204	88496	142156	96981
ACTTCTGCCAGTAGTAGTCCGTAACCAT	266973	251718	425768	393459	20547	19099	1.211	1.218	177985	4326403	80.44	0.53	23911	0.52	48.83	270697	251642	425250	313239	162519	90862	9.592	7.281	229085	3459311	62.21	0.50	136156	2.98	47.47	268645	249430	424875	314707	157223	88415	9.288	7.051	227811	3466751	62.98	0.49	132113	2.89	47.86	330254	304031	525609	338326
TCTAATGAAGTTGATGCCTCAAGTCCAA	239849	218203	358256	334870	18897	17766	1.324	1.332	149095	3402998	79.56	0.51	22630	0.49	51.48	217633	197680	328066	245305	139631	84640	10.683	8.660	207714	2665404	59.58	0.47	137797	3.01	47.58	213133	194246	324617	243965	134175	82034	10.374	8.440	201577	2651773	61.01	0.45	130985	2.86	48.85	174872	157065	268209	183634
TTCATATCAATGAGCCGCGGAAGACCGA	315658	304164	522307	484596	20618	19102	0.991	0.989	206922	5362489	83.41	0.53	23026	0.50	55.67	335333	317740	532261	420895	138683	86564	6.540	5.162	256550	4640367	70.15	0.52	121959	2.66	52.62	343082	322923	543708	431103	133098	83508	6.144	4.862	256013	4715016	71.26	0.51	117152	2.56	53.30	399012	372446	633114	478998
AGGAGATTCGACGAGGAGCCAGTAACGT	40759	38843	66577	63154	2684	2533	1.012	1.007	29540	775211	83.04	0.46	3267	0.07	52.07	46148	43731	74559	61701	21717	15058	7.311	6.125	44271	763896	65.90	0.46	23605	0.52	48.85	49577	46843	80285	66686	21608	15018	6.755	5.652	46027	819490	67.91	0.45	23103	0.50	50.34	39579	36862	63846	51374
TTCATATCAATTGGTCGAATCAACGATT	77689	73767	127553	117118	5750	5276	1.131	1.131	48266	1228600	83.63	21.83	5912	0.13	63.63	52879	49297	83874	66279	22268	13629	6.664	5.161	39959	675926	74.08	21.01	20945	0.46	63.32	57257	53361	91733	72792	22241	13750	6.085	4.741	42354	738784	75.72	21.25	20579	0.45	64.58	42851	39010	66191	52560
ACTTCTGCCATTGATGCCTCGCATGAAT	450101	408369	671073	623286	36231	33755	1.355	1.359	272952	6223718	67.78	0.48	41081	0.90	44.60	553684	486136	789068	589356	283615	160694	9.021	6.844	404995	5763208	54.70	0.46	241943	5.29	43.35	563212	494428	808897	607298	277815	157449	8.620	6.507	409268	5919732	55.55	0.45	236980	5.18	43.71	466154	402723	665672	467847
TTCATAGACGTTGATGCCTCACAACAGA	127764	118885	198216	185722	9642	9038	1.221	1.221	88249	2128974	81.92	0.52	11899	0.26	50.68	109944	102952	174482	135948	70279	46084	10.110	8.508	115552	1645558	61.53	0.48	73419	1.60	48.16	113797	105910	180630	140887	69524	45446	9.661	8.096	116819	1687798	62.55	0.47	72138	1.58	48.48	91241	84207	146287	107104
ATCCAACTACGTAGTAGTCCAGTGTTAG	248966	210810	328618	309913	18930	17816	1.446	1.443	127672	2771917	82.10	0.41	22061	0.48	49.11	194195	170762	277738	206791	138565	87093	12.522	10.571	196541	2120636	55.45	0.36	146313	3.20	44.92	198673	170328	276950	207353	134133	84830	12.156	10.268	190372	2080156	56.45	0.35	140607	3.07	45.67	199900	169508	282002	184770
TCGAATAGCCGTAGTAGTCCGACATTGT	135778	117278	186320	177748	10475	10001	1.411	1.412	77154	1664367	73.93	0.55	12357	0.27	48.82	142677	124908	203805	157631	92845	60867	11.434	9.692	138541	1629974	55.80	0.51	98076	2.14	46.66	138973	121876	200345	155326	88959	58340	11.145	9.427	133869	1600030	57.13	0.51	93494	2.04	47.73	182574	156147	260707	173831
ACTTCTGCCACTTGCGTAACAATCCGGA	160493	153819	263182	243396	10323	9527	0.984	0.982	104293	2790678	82.43	0.56	11369	0.25	54.49	127300	120399	204804	159026	67387	41063	8.258	6.481	104314	1793160	66.14	0.52	57786	1.26	51.61	127457	120214	205681	159729	65595	40087	8.005	6.299	103369	1797487	67.18	0.51	55663	1.22	52.11	133777	125602	218992	154069
TCTCTCAATTCTTGCGTAACTCTTGTCC	162410	152272	256117	239852	12323	11568	1.208	1.211	110562	2644033	83.35	0.58	14762	0.32	53.25	184113	171341	289195	218880	112973	68293	9.805	7.831	171130	2470637	62.70	0.54	106520	2.33	48.76	182462	170273	290340	219698	110792	66692	9.578	7.619	170683	2480316	63.78	0.52	103936	2.27	49.24	150317	137938	238362	166998
ACTTCTGCCAAGATAGAGGTTGCTAAGC	625518	538408	841038	784190	46508	43473	1.388	1.391	306212	6686754	67.34	0.54	49858	1.09	46.83	564804	478719	757897	538387	343864	189573	11.388	8.838	415020	4871435	52.91	0.51	290255	6.34	45.09	538803	454119	724642	519908	320999	180173	11.118	8.698	398645	4696492	53.62	0.50	276561	6.04	45.72	651277	543771	881691	554049
TCTAATGAAGCTTGCGTAACTAATTCCA	32737	31357	54511	50342	1594	1469	0.734	0.732	20694	604437	59.89	0.51	1663	0.04	48.95	21150	20250	35156	28264	9944	6505	7.099	5.777	17291	337772	53.11	0.48	8719	0.19	44.88	22707	21691	38013	30643	9602	6271	6.340	5.136	17842	362519	54.28	0.47	8358	0.18	45.94	22337	20758	36621	27951
GAGTTCGATTGTAGTAGTCCTGGTAGCT	215244	160471	229946	218666	13637	12952	1.489	1.487	73338	1553147	68.09	0.59	12978	0.28	47.83	181363	137976	205479	156865	89274	57734	10.905	9.238	122537	1299502	51.78	0.54	90766	1.98	44.40	174903	132129	198083	152107	83596	54453	10.592	8.985	116561	1257695	52.39	0.54	84749	1.85	44.40	216772	159166	240676	163481
GAGTTCGATTTGAGCCGCGGTTAGGTTC	330389	303625	503679	472031	25151	23620	1.253	1.256	215876	5115498	81.62	0.55	30989	0.68	50.09	479012	417583	669425	529981	188944	122329	7.084	5.793	359058	5619829	65.23	0.53	193303	4.22	47.70	478719	418339	676744	534641	185164	119717	6.867	5.620	360182	5665262	65.74	0.52	190077	4.15	47.83	560759	486394	799510	595478
TTCATATCAATGAGCCGCGGAAGCCTGA	541334	473056	751794	704452	40355	37873	1.347	1.349	282142	6298013	76.39	0.55	44151	0.96	48.98	489954	418874	651720	518293	200710	133490	7.730	6.464	365597	5055445	61.25	0.52	212805	4.65	47.09	458124	393191	618275	491381	188154	125785	7.638	6.425	353999	4852651	61.85	0.50	204437	4.47	47.37	622736	526820	839981	623442
TCTAATGAAGAGATAGAGGTGCATAAGA	153576	147199	257170	238125	12974	12136	1.266	1.279	118376	2899888	82.77	0.54	17287	0.38	49.03	146532	141433	250988	184400	109698	64886	10.970	8.832	162194	2300732	59.97	0.50	105424	2.30	45.88	148106	142289	254736	188147	106623	63319	10.506	8.447	160170	2316962	60.94	0.50	102007	2.23	46.49	161219	151786	272435	181017
TGCGTCGTCCTGAGCCGCGGGGTAGCTA	265962	243155	399867	376598	20455	19252	1.284	1.283	157474	3635548	83.70	0.57	22494	0.49	54.51	407294	352404	556657	444094	147264	95847	6.640	5.417	267629	4145792	68.68	0.55	142149	3.11	51.81	416119	359944	572543	456449	145765	94755	6.390	5.210	270977	4253856	69.96	0.55	138260	3.02	52.69	332844	287182	464485	362954
GAGTTCGATTTGAGCCGCGGTAATTCCA	147834	138812	234621	219757	12319	11596	1.318	1.324	106615	2483531	84.46	0.59	15878	0.35	52.31	201827	184952	306591	241731	94037	60614	7.698	6.294	178858	2749116	67.28	0.56	98771	2.16	49.77	201562	184954	309611	243341	92249	59072	7.478	6.093	179913	2760147	67.74	0.55	97124	2.12	49.61	250263	227584	386339	286016
TCTCTCAATTTGAGCCGCGGGAGAATGC	99880	95543	162158	151042	6003	5538	0.929	0.920	64452	1729437	82.53	0.54	6554	0.14	53.77	99729	92333	151500	122721	35312	23626	5.850	4.832	72136	1356934	68.05	0.53	33925	0.74	49.52	102996	95525	157854	127339	35776	23811	5.688	4.693	72994	1399811	69.44	0.52	33125	0.72	50.63	95245	87272	145568	115451
GAGTTCGATTACGAGGAGCCACCTTGGC	64443	62635	109443	102190	3738	3485	0.857	0.856	42542	1193748	68.18	0.52	4069	0.09	48.93	66930	63574	109152	87651	29247	18502	6.725	5.298	51454	981779	58.81	0.51	25453	0.56	47.22	71449	67797	117084	93688	29570	18513	6.339	4.960	53054	1040557	59.52	0.50	25136	0.55	47.57	101326	94914	164863	120711
TCGAATAGCCGGTACCGGCTACACTAAG	151604	140846	232402	220466	11893	11312	1.284	1.288	102022	2358622	76.88	0.67	14588	0.32	48.41	179271	163616	267013	216514	91101	62657	8.563	7.263	163699	2359087	60.52	0.64	99262	2.17	47.61	179981	164096	269895	219872	88617	61275	8.241	6.995	162837	2385549	61.92	0.63	95560	2.09	48.61	195610	176630	294757	222550
ATCCAACTACTTGGTCGAATGTGGACTT	51384	48956	84124	78192	3061	2846	0.913	0.914	33852	928145	82.70	0.49	3428	0.07	54.61	51602	48193	81602	63958	23752	14798	7.306	5.807	40742	736250	65.75	0.47	21360	0.47	48.75	53369	49769	84558	65837	23891	14583	7.091	5.559	40416	753940	66.72	0.47	20462	0.45	49.09	46676	42821	73636	55233
TTCATAGACGTGAGCCGCGGTATCGACA	376541	328032	522302	491743	27848	26216	1.338	1.338	203405	4536881	70.85	0.56	30759	0.67	48.91	347872	292845	454558	367244	140942	97840	7.782	6.687	267087	3634271	58.75	0.55	158500	3.46	47.73	328913	278340	435425	352076	133879	93452	7.717	6.662	259393	3516599	59.25	0.52	152743	3.34	48.03	414569	348689	556005	424344
TTCATAGACGCTTGCGTAACTCAATAGG	146857	139449	240082	224427	11958	11219	1.250	1.255	111408	2731072	81.87	0.51	15392	0.34	48.86	109390	106792	188574	143167	88640	56861	11.798	9.968	141535	1926891	58.02	0.47	94868	2.07	45.14	149314	140986	245654	190508	92529	58999	9.454	7.773	156279	2333681	62.04	0.47	94023	2.05	46.63	152056	142421	252270	178109
ATCCAACTACGGTACCGGCTTTCACACG	104548	89986	140563	133437	7988	7599	1.426	1.429	56673	1215964	64.73	0.56	9595	0.21	42.42	115962	98992	153880	122662	57701	39660	9.412	8.115	99468	1187211	50.66	0.50	66886	1.46	41.90	119756	100385	155751	124570	55367	38195	8.922	7.696	96779	1184890	51.75	0.51	63474	1.39	42.62	112340	94119	150223	111333
TACCGATAGATTGATGCCTCTGAGATAC	194471	177790	293480	276240	14405	13536	1.232	1.230	121752	2845738	79.67	0.56	16974	0.37	50.90	173080	156323	258465	202627	98976	65410	9.611	8.102	158868	2165073	60.00	0.52	102539	2.24	47.51	174799	158266	263400	206845	96081	63448	9.155	7.699	158136	2203016	61.31	0.51	98954	2.16	48.13	143189	126845	214550	157292
ATCCAACTACAGATAGAGGTTAGGTGTG	70953	67025	116208	107723	5999	5540	1.296	1.291	54091	1339424	70.64	0.47	7864	0.17	43.34	73113	69429	121811	90381	50405	30026	10.386	8.338	79152	1135707	52.58	0.46	50402	1.10	40.43	75744	70880	124370	92330	49808	29771	10.052	8.093	78094	1136882	53.45	0.45	49378	1.08	41.17	66776	61344	108742	76370
TACCGATAGAAGATAGAGGTAGTACTCC	138296	129715	219799	205974	11223	10522	1.282	1.282	95782	2300486	74.01	0.54	13302	0.29	48.29	147155	136925	232338	174830	93113	57212	10.059	8.214	141022	1988512	57.47	0.51	90478	1.98	45.78	147780	137590	235719	177879	90581	55771	9.645	7.869	140698	2005036	58.31	0.51	87322	1.91	45.95	160508	146330	252696	174274
TTCATATCAATGAGCCGCGGTACGATCT	214687	203478	344076	318887	12279	11443	0.896	0.901	132748	3582713	83.23	0.54	13092	0.29	58.23	223649	204165	334533	265539	83223	51762	6.244	4.893	150709	2863301	69.98	0.53	70232	1.53	52.68	234340	213575	353497	280293	83877	51776	5.955	4.636	154608	2992649	71.31	0.51	69342	1.52	53.97	247288	220564	365775	278879
GAGTTCGATTTTGATGCCTCTATCGACA	106122	98804	166807	156418	8293	7758	1.248	1.245	72549	1736760	77.01	0.57	10229	0.22	47.04	107582	99705	169391	130064	65729	41486	9.739	8.006	103585	1495836	59.07	0.51	65424	1.43	46.52	106445	98852	169629	129903	64017	40342	9.472	7.795	102783	1487869	59.14	0.50	63757	1.39	45.99	93820	86231	150501	106542
TCTAATGAAGCTTGCGTAACCAGTATGT	63736	61203	105995	98258	3738	3508	0.885	0.896	42562	1171048	83.69	0.51	3961	0.09	61.02	39599	38286	66438	51927	24256	15551	9.163	7.517	37798	647036	67.62	0.47	21723	0.47	55.13	41011	39576	69295	54633	23367	15103	8.464	6.939	38177	674380	68.45	0.48	21120	0.46	55.02	38938	37012	65718	46368
CATGCCTTCGGGTACCGGCTCTGTGCTA	109583	93169	146324	140315	7965	7647	1.366	1.368	56501	1266577	81.64	0.57	8780	0.19	47.38	116880	97990	153026	125700	54305	39046	8.907	7.796	95083	1225789	61.33	0.52	62130	1.36	47.91	109106	91719	143474	118604	49273	36090	8.620	7.637	89822	1164401	62.29	0.51	57543	1.26	48.46	106691	88401	141324	110825
ATCCAACTACTTGGTCGAATGACATTGT	156519	142295	234222	219286	12046	11308	1.291	1.294	99708	2345913	75.77	0.49	14347	0.31	51.20	150150	137424	229051	171363	98674	60828	10.813	8.909	146133	1943945	58.19	0.45	98272	2.15	48.20	147174	134617	227172	169977	94825	58658	10.477	8.662	143673	1925934	59.02	0.44	94627	2.07	48.54	139809	125771	215608	147805
GAGTTCGATTTTGGTCGAATCTAGCGCT	62848	60562	105458	98193	3765	3502	0.896	0.895	41787	1152421	71.06	0.51	3969	0.09	58.33	64832	61382	105514	82522	30149	18622	7.172	5.664	50506	936231	60.87	0.50	25728	0.56	50.09	65387	62054	107206	83862	29674	18547	6.947	5.551	51155	953900	61.77	0.51	25535	0.56	51.15	66404	61725	106605	80175
AGGAGATTCGACGAGGAGCCTATTCCTC	51561	49176	85541	81061	4412	4231	1.295	1.310	41617	1006631	74.24	0.47	6134	0.13	47.73	71905	68005	118211	97141	39822	27683	8.455	7.153	80172	1217449	57.89	0.45	47169	1.03	43.82	72768	68939	120877	99103	38864	26833	8.070	6.796	79241	1233947	59.33	0.44	44541	0.97	44.45	61760	57853	102471	81709
TTCATATCAATGAGCCGCGGACAGTTGC	88313	80352	139510	128988	6304	5830	1.134	1.134	59198	1499089	83.52	9.47	7696	0.17	53.12	91744	78157	130602	103759	35937	22949	6.906	5.551	70804	1193266	67.33	7.94	36857	0.81	49.34	96954	81975	138948	109823	36137	22899	6.528	5.233	73044	1244882	68.08	8.25	36624	0.80	49.50	107801	88475	150376	112636
TCTCTCAATTTTGATGCCTCAGTGCTGA	304623	266304	430424	402838	22566	21133	1.316	1.317	172003	3950639	77.33	0.43	26266	0.57	46.12	294271	255835	415905	314640	174067	107770	10.505	8.597	256474	3251983	56.41	0.42	172667	3.77	44.31	288920	248987	406839	309946	164998	103545	10.179	8.385	250049	3210606	57.59	0.41	164848	3.60	45.17	179794	152032	253827	184462
TGCGTCGTCCGTAGTAGTCCACATTACC	502068	457685	746692	705415	39739	37540	1.336	1.336	303949	6823418	80.75	0.60	46606	1.02	49.87	538615	482718	791901	599317	342732	212824	10.863	8.913	487024	6037143	58.86	0.56	334894	7.32	47.19	516018	463090	765174	581012	325884	204424	10.690	8.831	471900	5881168	59.36	0.55	321912	7.03	47.52	582977	515540	866884	580892
TGCGTCGTCCGTAGTAGTCCGAATAATG	318566	295951	488404	460350	25349	23861	1.303	1.301	197956	4536543	76.73	0.60	29090	0.64	50.16	333219	307698	510119	385190	215513	131467	10.604	8.566	305285	3959054	57.52	0.56	204313	4.46	46.47	325481	298746	499032	377756	205995	125995	10.361	8.371	293407	3842250	58.31	0.55	193889	4.24	47.11	356643	322534	545594	368112
TCTAATGAAGACGAGGAGCCCAACTGTA	278401	230936	352395	333369	19169	18097	1.365	1.363	115896	2541129	79.76	0.61	18664	0.41	47.70	204825	169392	257668	206094	91955	62362	8.957	7.595	144989	1794380	60.28	0.54	94513	2.07	47.26	191367	158626	243547	195620	84720	58147	8.731	7.461	139163	1719239	61.11	0.54	89025	1.95	47.28	230217	188450	294833	218283
ATCCAACTACACGAGGAGCCTTATAACC	64506	62232	106950	99976	4127	3845	0.969	0.965	46014	1214907	84.65	0.53	4981	0.11	52.60	65069	62063	105797	84852	30737	19803	7.292	5.858	56630	1018667	68.07	0.51	28987	0.63	50.73	67465	64478	110875	88790	30552	19574	6.916	5.533	58387	1063779	69.01	0.51	28907	0.63	51.07	60868	57554	100042	75757
GAGTTCGATTAGATAGAGGTAAGTCCAA	85895	83146	145934	135358	6949	6447	1.195	1.195	66110	1667209	69.96	0.55	8676	0.19	46.29	96590	93357	165170	121591	66186	38323	10.058	7.911	99212	1495522	54.69	0.54	60918	1.33	42.91	94326	91128	162904	119930	64559	37499	9.947	7.848	97249	1478342	54.96	0.52	59081	1.29	43.11	98631	94329	170483	115372
AGGAGATTCGGGTACCGGCTCGATCTAT	112936	100463	163345	155840	8709	8319	1.338	1.340	69648	1561184	79.75	0.59	10706	0.23	47.38	149948	131883	214079	169049	83476	55120	9.787	8.184	138917	1788104	58.75	0.55	90675	1.98	45.30	148244	130596	213065	168721	79933	53183	9.416	7.912	135591	1780615	60.27	0.55	86817	1.90	46.28	137042	118883	197551	146181
ACTTCTGCCAGGTACCGGCTGTGGACTT	169140	161883	279201	257222	12059	11158	1.084	1.089	109573	2837502	83.93	0.52	13232	0.29	54.17	173912	162834	273800	212568	78914	46814	7.234	5.528	130137	2277994	67.54	0.51	66744	1.46	49.54	172268	161858	275191	213718	77004	45743	7.023	5.372	130297	2292357	68.57	0.49	64643	1.41	49.78	211837	197965	341726	244360
TCTCTCAATTGGTACCGGCTATAACGCT	169323	147146	234045	221020	13286	12594	1.425	1.430	93865	2056597	68.62	0.56	15327	0.33	46.85	163332	141652	224708	178750	85556	57889	9.556	8.128	145638	1804465	53.37	0.52	96020	2.10	43.51	157583	137085	219421	174937	81482	55337	9.321	7.939	141599	1780178	54.74	0.51	91882	2.01	44.41	164847	140267	229440	169486
TCTAATGAAGCTTGCGTAACACGCACCT	75061	71972	124146	115615	5495	5151	1.111	1.118	55116	1401354	80.93	0.53	7052	0.15	49.86	62688	59362	101878	80416	35895	23450	8.843	7.319	61062	971935	62.55	0.51	36337	0.79	48.12	63652	60471	104890	82698	35568	23137	8.511	7.022	61280	992898	62.81	0.51	35633	0.78	47.97	66023	61452	108038	77192
TCGAATAGCCCTTGCGTAACTCCGCTAA	176501	128934	180604	172354	12092	11530	1.680	1.679	62392	1249152	69.46	0.55	12522	0.27	44.39	187986	135204	194146	153145	80427	53901	10.398	8.834	121675	1234103	51.10	0.49	89742	1.96	42.55	183638	131498	189700	150818	75864	51319	10.038	8.540	117149	1211878	52.20	0.48	84654	1.85	43.17	184004	130440	193187	136591
ACTTCTGCCACTTGCGTAACCGTCTGCG	599975	511348	774347	729063	41641	39239	1.350	1.351	248790	5543807	79.29	0.57	40481	0.88	50.04	444581	374327	576718	433934	255127	156518	11.103	9.053	325496	3663394	57.32	0.51	237130	5.18	47.56	420559	353486	548404	415448	237547	148017	10.872	8.942	309649	3516748	58.23	0.50	223373	4.88	48.30	460084	384556	613316	399926
TTCATAGACGAGATAGAGGTTGCACTGA	283465	262219	441249	413095	23281	21866	1.324	1.329	195750	4604423	79.74	0.52	28976	0.63	47.65	348554	318888	534953	399339	223935	134456	10.507	8.451	331935	4475906	57.97	0.49	216334	4.73	44.55	359978	324448	546613	409147	219872	132261	10.096	8.114	329886	4504409	58.87	0.48	211969	4.63	45.06	374140	331869	565341	389849
AGGAGATTCGTGAGCCGCGGGGACTTGG	44322	42497	73595	69344	2874	2734	0.980	0.990	31783	832916	86.64	0.52	3500	0.08	54.77	56923	52834	88859	74442	20982	14679	5.927	4.949	46074	847169	71.46	0.50	22495	0.49	52.18	61617	56610	95638	79577	22005	15215	5.775	4.799	47330	887759	72.25	0.49	22283	0.49	53.00	40156	36546	61914	51350
TCTAATGAAGTTGGTCGAATGTTGTCGT	282211	259627	434021	405550	22834	21373	1.320	1.323	188501	4375836	84.53	0.55	28615	0.63	52.11	289433	270659	460592	334033	209663	122413	11.425	9.198	295619	3816988	61.44	0.54	199238	4.35	48.52	311376	284329	482741	351053	208977	121483	10.865	8.686	296852	3888555	62.58	0.53	195825	4.28	49.32	225698	203233	351001	241539
CATGCCTTCGTGAGCCGCGGCAATTAAC	127145	115025	185003	176541	9712	9258	1.318	1.316	76867	1744759	70.74	0.52	11642	0.25	49.57	137130	120723	190647	157914	57839	42250	7.615	6.715	116404	1668014	59.70	0.48	68761	1.50	49.10	131626	116521	185276	153530	55846	40990	7.565	6.701	113435	1625152	60.15	0.48	66480	1.45	49.62	118644	104634	168846	137140
TCGAATAGCCGGTACCGGCTCCTAGGTT	122476	110840	181710	172956	8529	8071	1.178	1.171	73246	1722471	70.56	0.57	9368	0.20	51.46	131236	116936	189397	154179	61585	42315	8.161	6.889	109206	1613796	58.67	0.55	64198	1.40	48.71	127878	114266	186543	152219	58881	40625	7.922	6.699	107146	1594874	59.58	0.53	61805	1.35	49.28	141950	124832	206553	158028
ATCCAACTACTTGGTCGAATGAACGTGT	180643	152199	237746	224000	13417	12665	1.416	1.419	92635	2059154	79.11	0.50	15159	0.33	46.14	202651	168902	266392	199589	112357	69499	10.586	8.740	160638	1927872	55.20	0.46	112482	2.46	42.91	201794	167784	266760	200734	107847	66998	10.147	8.377	157863	1936278	56.64	0.44	107384	2.35	43.53	189547	155043	250531	174054
TGCGTCGTCCACGAGGAGCCCATGCTCA	56302	53756	92487	86887	3259	3058	0.884	0.883	37074	1007945	71.23	0.55	3699	0.08	53.12	67752	61848	102656	83954	25405	16653	6.211	4.979	46592	900641	62.37	0.52	22202	0.49	51.11	73134	66094	110277	89630	25841	16793	5.881	4.703	48285	943350	63.00	0.53	22312	0.49	51.07	77955	70152	118409	91385
TCTAATGAAGTGAGCCGCGGCTAGCGCT	199081	188120	316257	295161	14806	13828	1.175	1.176	128974	3147258	75.18	0.51	16938	0.37	53.87	229088	209440	341572	271494	94900	61233	6.973	5.661	170893	2821520	64.24	0.49	90799	1.98	52.27	239100	218558	360682	284856	97054	62032	6.754	5.466	176854	2941585	64.88	0.48	91670	2.00	52.31	227217	205286	340930	260819
ACTTCTGCCACTTGCGTAACGCTTGTCA	413925	394330	662208	616348	29481	27487	1.117	1.119	255676	6412277	78.24	0.56	31942	0.70	53.60	370327	347532	578549	442230	209641	125513	9.095	7.124	298594	4584425	62.56	0.52	178814	3.91	50.29	364215	341441	573817	439207	203345	122172	8.894	6.982	292351	4535134	63.47	0.52	171540	3.75	51.09	373891	348183	595542	408564
TTCATAGACGACGAGGAGCCTATTAGAG	106484	102726	178654	167316	8366	7841	1.175	1.176	81286	2012679	79.84	0.41	10533	0.23	53.44	98631	95548	166406	133500	58121	38973	8.766	7.327	106317	1681368	63.68	0.40	60776	1.33	49.71	113459	109228	191342	154068	59480	39639	7.802	6.458	114278	1888515	65.90	0.40	60975	1.33	50.92	126718	120581	212761	161106
TGCGTCGTCCGGTACCGGCTTCCAAGAG	87137	83270	144387	136139	6948	6590	1.208	1.215	65760	1653691	85.59	0.55	8814	0.19	54.46	110999	103690	176973	139750	61085	39663	8.663	7.123	107343	1652754	64.74	0.54	63591	1.39	48.54	114604	106179	182967	144736	60852	39493	8.348	6.849	107859	1691739	65.88	0.53	62183	1.36	49.39	88367	81331	141938	106967
TCTCTCAATTTTGGTCGAATAATCCGGA	212889	183505	285209	267529	16267	15247	1.432	1.430	108679	2363389	65.57	0.57	17872	0.39	46.42	182205	158262	254374	185372	121230	73333	11.962	9.929	163443	1844922	51.76	0.52	118739	2.59	45.09	175513	151832	244995	179703	114306	69989	11.710	9.775	157997	1785434	52.09	0.51	113651	2.48	45.17	116527	99663	164415	114247
TCTAATGAAGTTGGTCGAATTATCGCAC	188455	176340	296004	277154	16125	15112	1.367	1.369	132905	3067792	83.54	0.52	20797	0.45	50.95	209558	194505	329639	241140	150988	90022	11.496	9.370	219059	2752689	59.44	0.51	151440	3.31	47.14	205802	191463	328943	240489	147488	88071	11.254	9.192	216346	2742183	60.38	0.50	147287	3.22	47.83	146281	134427	234470	160937
GAGTTCGATTGGTACCGGCTATGGCATG	92401	90187	157829	147927	6843	6436	1.088	1.092	69337	1775087	86.60	0.55	8064	0.18	57.01	120314	116334	201799	159018	58454	36390	7.270	5.744	105018	1859407	70.96	0.52	53232	1.16	53.08	123161	119034	208055	163801	57711	36000	6.962	5.516	106123	1905487	71.73	0.51	52126	1.14	53.75	143044	136702	241437	176890
TCGAATAGCCTTGGTCGAATCGGAACTG	84151	77721	128493	121209	5040	4752	0.984	0.984	48331	1225860	71.66	0.53	5442	0.12	51.76	73116	66429	109218	85319	39651	25842	9.112	7.602	59520	887933	58.09	0.50	37268	0.81	48.40	73294	66270	110334	85895	39048	25305	8.883	7.394	58362	889531	58.52	0.51	35990	0.79	49.09	48602	42900	71500	54466
TCTAATGAAGTTGATGCCTCCGTCAAGA	91144	87972	151277	140122	5483	5088	0.910	0.911	59235	1638768	87.08	0.54	5832	0.13	60.53	71227	68348	116432	90437	38328	23353	8.262	6.481	57591	1053798	72.15	0.51	30955	0.68	57.68	74844	71589	123137	95910	38721	23781	7.893	6.223	60271	1105040	72.57	0.49	31590	0.69	57.69	49539	46747	81994	60687
TCGAATAGCCTTGGTCGAATTCGTAGTG	167544	144918	227286	215329	13415	12656	1.481	1.475	92583	1986219	76.05	0.54	15706	0.34	49.19	148427	131278	212578	164164	98335	65517	11.610	10.017	150869	1695248	56.56	0.49	109262	2.39	47.56	141407	125093	204484	158264	93751	62680	11.507	9.940	143657	1636914	57.21	0.49	104136	2.28	48.30	104959	91719	152080	111207
TACCGATAGACTTGCGTAACATGTTCGT	205140	185492	303348	286350	16542	15524	1.369	1.361	128058	2864235	79.60	0.58	19422	0.42	49.93	175864	164184	276102	212710	122154	79569	11.104	9.389	193164	2423066	58.55	0.53	131061	2.86	46.88	196122	178077	299008	230813	123056	79800	10.329	8.678	195980	2502147	60.04	0.52	130070	2.84	47.97	199993	177997	303180	208968
TCTAATGAAGTTGGTCGAATTTCCTGTT	102050	98248	169954	157867	7660	7117	1.131	1.132	74374	1914941	74.27	0.52	9259	0.20	49.81	97502	93327	162135	122408	62302	37732	9.645	7.737	96853	1494119	58.75	0.50	58992	1.29	47.13	97621	93561	164492	123615	61250	36941	9.346	7.501	96276	1507018	59.12	0.49	57391	1.25	46.87	63492	60229	107542	77795
ACTTCTGCCAAGATAGAGGTGACCATCT	512782	476425	783676	728285	38123	35354	1.221	1.218	287920	6748358	81.67	0.55	41215	0.90	51.71	449131	414118	686768	487918	301912	164166	11.034	8.445	366582	4788151	59.91	0.52	245857	5.37	47.73	428477	395299	663699	473786	287971	158389	10.890	8.391	356698	4659682	60.55	0.51	236807	5.17	48.19	518999	473435	803985	506899
TTCATAGACGAGATAGAGGTATCTGCCA	178765	164689	271155	255067	14287	13471	1.322	1.326	114903	2648291	69.32	0.52	17125	0.37	47.68	188261	172897	288621	210047	135120	79531	11.750	9.503	183611	2301949	53.25	0.49	127381	2.78	44.70	178716	164064	276784	202646	127617	75894	11.572	9.400	176750	2227885	53.95	0.48	121524	2.66	45.27	190057	171658	292778	193135
TTCATAGACGTTGATGCCTCCAATTAAC	185552	165922	267853	252178	14290	13445	1.339	1.338	108064	2481346	81.17	0.52	16402	0.36	48.45	151504	136491	224528	172476	94961	61223	10.615	8.909	145255	1871880	59.53	0.49	97939	2.14	47.14	145000	131285	218054	168154	89700	58333	10.325	8.707	140361	1833546	60.37	0.46	93068	2.03	47.89	120966	108720	184868	131614
AGGAGATTCGGTAGTAGTCCAGCCTCAT	63851	60324	102012	96940	4131	3941	1.016	1.020	42601	1116178	68.47	0.51	4626	0.10	53.16	63402	59526	100443	80533	35847	24291	8.958	7.571	60926	950163	56.31	0.48	36875	0.81	47.03	62688	58933	100687	81280	34649	23605	8.637	7.289	59383	948419	57.17	0.48	34997	0.76	47.70	66739	61854	107276	79354
TCTCTCAATTCTTGCGTAACGTATATCC	279523	249421	403144	377668	22084	20757	1.375	1.379	162657	3590413	77.69	0.58	25897	0.57	46.94	281842	253831	417943	307736	187676	111341	11.271	9.081	259731	3159554	56.29	0.53	178187	3.89	44.70	272557	246077	408607	302123	178626	107017	10.972	8.891	255282	3118832	56.92	0.53	172102	3.76	44.78	239770	213309	361162	239079
TTCATAGACGTTGGTCGAATTTGTCCAT	112438	103628	174434	163288	9013	8422	1.297	1.295	78436	1852025	69.01	0.53	11532	0.25	43.22	115374	106320	181394	133220	82496	49286	11.415	9.286	120246	1567657	51.54	0.50	81856	1.79	41.66	113580	104353	179778	132105	79763	47701	11.136	9.063	117914	1551912	52.54	0.49	78728	1.72	42.37	76446	69255	121011	84453
AGGAGATTCGTTGATGCCTCTTATCGAC	38562	36840	63568	59938	3199	3023	1.263	1.266	30448	747578	81.91	0.52	4223	0.09	47.60	38529	36864	64246	51593	24597	16799	9.609	8.172	45245	665529	59.10	0.50	28315	0.62	43.82	39346	37529	66183	53133	24077	16486	9.131	7.788	45707	680696	60.10	0.49	27964	0.61	44.26	18112	17090	30697	24656
GAGTTCGATTGTAGTAGTCCTAGATACC	47992	46286	80322	75070	2382	2234	0.744	0.747	29952	885704	77.88	0.59	2377	0.05	56.58	34308	33198	57804	45543	17827	11187	7.741	6.165	28662	554532	65.61	0.57	14696	0.32	52.61	34600	33504	58762	46571	17528	11127	7.487	5.997	29244	567219	65.96	0.55	14551	0.32	52.11	32246	30802	54745	39765
TCTAATGAAGTTGATGCCTCAAGATACT	219557	207756	349684	325277	17291	16088	1.241	1.241	150136	3569016	74.13	0.50	20140	0.44	48.58	192670	183660	313996	233766	132235	79440	10.570	8.529	195267	2730005	57.39	0.47	124008	2.71	45.97	192594	183982	317309	237452	127314	76886	10.071	8.127	194438	2773532	58.37	0.45	119767	2.62	46.43	150301	142235	249937	171745
TGCGTCGTCCCTTGCGTAACCATGCTCA	169999	161651	275762	259195	11085	10452	1.009	1.012	110363	2859805	71.45	0.52	12077	0.26	55.47	196821	183626	307986	239611	101555	61472	8.276	6.439	154308	2610820	61.65	0.51	85457	1.87	52.62	203782	188697	317895	248200	99862	60208	7.885	6.088	155752	2669933	62.57	0.50	83140	1.82	53.10	143367	130969	223548	167160
AGGAGATTCGTGAGCCGCGGGATTCGAC	79956	75965	131076	123755	6347	6014	1.215	1.220	60622	1490929	83.31	0.50	8314	0.18	52.20	101849	93854	158360	131608	44931	31483	7.121	6.004	94123	1547194	65.05	0.51	50689	1.11	46.92	105236	96798	165091	136239	45835	31643	6.968	5.830	96347	1596282	66.84	0.48	50158	1.10	48.34	74605	67717	116751	96128
ATCCAACTACTGAGCCGCGGTATCAACG	57866	55415	94766	89244	3824	3593	1.013	1.010	41337	1078350	83.79	0.49	4417	0.10	53.29	61123	57232	95960	79037	24937	17505	6.522	5.559	52563	935691	66.51	0.48	26800	0.59	47.92	64026	59640	100302	82880	23669	16689	5.923	5.054	52709	966709	69.44	0.45	24891	0.54	50.75	60452	56020	95531	77193
ACTTCTGCCAAGATAGAGGTCGTCTGCG	565735	484089	741159	693970	40094	37649	1.358	1.362	246457	5512212	76.62	0.56	39773	0.87	49.47	404522	343338	540610	383542	265661	150794	12.334	9.868	305018	3370927	55.84	0.52	226428	4.95	47.20	384573	325620	515875	369125	249086	143756	12.119	9.775	293924	3250518	56.25	0.51	217126	4.74	47.55	450782	375474	603777	374575
TCTCTCAATTTGAGCCGCGGAGTTCCAT	86360	82923	143526	133814	5506	5144	0.963	0.965	58701	1568416	82.42	0.54	6286	0.14	53.83	84045	78648	132806	107319	33124	22219	6.260	5.196	65557	1228095	68.90	0.54	31806	0.69	52.17	88006	82301	140229	112938	33627	22495	6.019	4.999	67746	1288428	69.94	0.52	31437	0.69	52.54	81410	75288	128888	101418
TCGAATAGCCAGATAGAGGTGACATTGT	57097	53952	91927	86135	3720	3496	1.016	1.019	37442	971619	82.12	0.54	4247	0.09	52.41	47566	44745	76415	58346	30445	18669	10.000	8.031	44681	674885	61.25	0.51	28035	0.61	47.80	46113	43224	74732	56845	29639	18189	9.954	8.031	43530	655597	61.37	0.51	27130	0.59	47.66	48847	44865	78602	54223
TCTCTCAATTACGAGGAGCCCTCTTAGG	52226	50191	87142	80788	3411	3202	0.982	0.995	36042	961329	82.42	0.51	3919	0.09	54.73	40990	39900	69499	53320	25275	15505	9.128	7.299	40112	676717	66.02	0.49	22538	0.49	52.12	54082	51818	89827	70769	25245	15614	7.054	5.538	46242	851938	68.91	0.50	22331	0.49	51.17	43844	41376	72366	55438
TTCATATCAATTGGTCGAATCGTCAAGA	137481	131528	223175	206024	10265	9526	1.154	1.161	94043	2227622	86.46	23.33	12010	0.26	64.91	62863	60272	104227	78313	41516	24860	9.998	7.968	67240	886486	72.56	22.01	42961	0.94	63.66	66482	63510	110792	84614	40109	24324	9.086	7.215	67504	937630	73.92	22.09	41542	0.91	64.57	36907	34985	61431	44214
GAGTTCGATTCTTGCGTAACTCTGTTGG	160214	141358	222851	210482	12394	11699	1.396	1.395	82301	1824266	79.90	0.52	13245	0.29	48.84	161015	143424	231106	172903	99539	60510	10.810	8.784	138153	1662284	57.45	0.48	95565	2.09	45.70	152738	135782	219947	165851	92441	57064	10.549	8.636	131717	1593781	58.43	0.47	89923	1.96	46.26	150272	131445	216984	145943
TTCATATCAAACGAGGAGCCTGGCCGGT	416396	359993	553160	523658	31369	29666	1.423	1.422	187090	4097741	82.58	0.53	31442	0.69	49.29	599150	495029	743970	584970	237852	150090	8.024	6.440	361432	4706940	62.83	0.51	221939	4.85	46.87	604285	497688	750604	591284	231419	145966	7.738	6.196	355520	4714908	64.13	0.51	212526	4.64	47.57	592002	484564	745758	552097
TCTAATGAAGGGTACCGGCTCAACGATT	59787	57365	99618	93108	4528	4207	1.141	1.134	42426	1099018	84.01	0.54	5595	0.12	51.92	57824	54734	94114	74910	31129	20380	8.302	6.828	53077	873383	64.54	0.53	31030	0.68	48.59	59677	56709	98445	78330	30487	19850	7.773	6.360	53854	909238	66.65	0.52	30033	0.66	50.02	65440	61449	107894	78936
TTCATAGACGAGATAGAGGTGCTTGTCA	170057	158044	264589	248067	13515	12693	1.282	1.284	115942	2766899	75.71	0.52	16207	0.35	50.40	179863	166472	281511	205790	128667	75720	11.472	9.235	177057	2349809	57.15	0.49	119211	2.60	46.83	172671	159582	272280	198907	124290	73367	11.457	9.258	172222	2278127	57.28	0.49	115795	2.53	46.84	175610	159335	274510	182479
ACTTCTGCCAGTAGTAGTCCCGTTCATT	326990	303892	507860	472966	25738	23990	1.272	1.273	203889	4824323	82.30	0.52	29227	0.64	50.89	350627	320717	535331	397098	207424	117936	9.725	7.454	285593	4082842	62.30	0.51	176980	3.87	47.89	349684	319521	536922	400752	200396	115074	9.368	7.207	281887	4101921	63.45	0.49	170338	3.72	48.50	432023	390013	662517	431911
TCTCTCAATTTTGATGCCTCATGAGGTG	102548	92225	152893	142814	7623	7123	1.251	1.252	64122	1518322	82.20	1.73	8913	0.19	51.14	100663	90306	150432	114660	59975	36910	10.007	8.080	92019	1260813	59.94	1.53	59490	1.30	46.45	106093	93282	155712	118763	59874	36944	9.651	7.808	92467	1287808	61.71	1.57	58419	1.28	47.75	60512	52007	88274	64956
TCGAATAGCCGTAGTAGTCCGAATAATG	98818	89492	144638	137767	6665	6377	1.157	1.162	55779	1319031	70.82	0.56	7619	0.17	48.64	82650	76931	127664	100393	54816	36523	10.777	9.131	82587	1090858	56.14	0.51	55760	1.22	47.37	85273	78493	130948	102851	54011	35603	10.352	8.688	81234	1086977	56.87	0.51	53837	1.18	47.94	104992	94619	159971	110583
ATCCAACTACTTGGTCGAATGGTCACGA	163881	146374	236366	222178	12946	12196	1.375	1.378	97094	2211033	82.31	0.49	15261	0.33	50.06	168972	150802	247145	181980	112046	67950	11.379	9.372	158454	1923475	58.55	0.45	111589	2.44	47.07	164288	146607	242983	179807	107963	65976	11.152	9.210	154845	1892982	59.04	0.45	107911	2.36	47.33	159601	139616	234503	157687
TCTAATGAAGTTGATGCCTCCAAGTTCA	254871	231697	379197	354441	19044	17745	1.261	1.257	148791	3472075	73.53	0.50	20786	0.45	52.96	229228	208020	343659	257991	140941	85168	10.294	8.286	198334	2698047	59.73	0.48	128704	2.81	50.61	221634	201910	335981	253400	135220	82302	10.101	8.152	194544	2672130	60.74	0.46	123368	2.70	51.30	175852	157953	267363	186312
ATCCAACTACTTGATGCCTCTCAATAGG	156101	140071	229926	216036	12926	12178	1.411	1.415	102301	2345172	75.73	0.44	16653	0.36	46.53	93605	89088	153270	117770	77163	52158	12.636	11.116	128059	1514116	53.23	0.43	93239	2.04	43.58	130949	118360	198502	156210	79169	54040	10.010	8.683	141434	1812675	55.83	0.41	94716	2.07	43.87	145072	128555	218146	155043
TTCATATCAATTGGTCGAATGCATAAGA	248494	223468	363239	337357	16430	15323	1.135	1.140	128038	3001727	78.83	21.91	16358	0.36	64.62	130686	115680	186570	143773	60057	36159	8.079	6.312	95396	1336619	70.91	20.51	56468	1.23	64.06	141159	123363	200592	155714	59102	35697	7.395	5.754	98638	1419475	71.86	20.83	55501	1.21	64.33	102383	87324	140508	106869
ATCCAACTACGTAGTAGTCCGAACCGCG	205514	173110	268650	254011	15352	14522	1.434	1.435	100682	2231841	81.26	0.44	16734	0.37	48.48	187399	158511	252274	189570	120022	75733	11.941	10.027	166922	1833134	55.34	0.37	123324	2.69	44.66	181737	152507	244612	185264	114196	72792	11.717	9.862	160464	1783118	56.24	0.36	117769	2.57	45.30	181849	150416	245770	164855
TGCGTCGTCCGGTACCGGCTGCACGGAC	71593	68698	118277	111250	4744	4484	1.007	1.012	50217	1331886	78.84	0.55	5589	0.12	54.07	97233	88670	148086	117753	42083	26845	7.133	5.722	74063	1311483	63.74	0.54	38686	0.85	49.19	100115	91019	153223	122356	40898	26141	6.699	5.362	74777	1355016	64.92	0.54	37576	0.82	48.99	72951	65878	112063	86859
TTCATATCAAACGAGGAGCCTGTGGTAG	89399	80873	137694	128333	6780	6340	1.236	1.240	50837	1283831	86.20	34.79	6612	0.14	70.08	50936	44731	74398	61222	17937	12055	6.051	4.942	34566	596438	75.92	30.28	17125	0.37	63.67	57998	50341	83903	69517	17898	12258	5.354	4.426	37627	667652	77.20	31.42	17070	0.37	64.15	49230	42035	70512	57971
GAGTTCGATTTTGATGCCTCGAACGTGT	44927	42407	72318	67033	2748	2547	0.954	0.954	28768	784796	83.88	0.56	2979	0.07	54.04	51324	46833	78021	61260	22145	13707	7.124	5.616	36604	677736	68.06	0.53	18669	0.41	50.97	54377	49348	83093	65125	22003	13494	6.646	5.201	37739	715909	69.38	0.52	18337	0.40	51.62	45885	40927	69594	52701
TTCATATCAATTGGTCGAATATCTGCCA	222299	202808	331326	308216	16877	15726	1.278	1.281	121310	2746267	78.52	21.12	17264	0.38	63.55	98503	89219	147564	111133	59643	36114	10.145	8.156	87603	1055345	69.34	20.22	58917	1.29	63.76	100989	91453	151824	115151	57357	34739	9.482	7.572	87735	1088447	70.43	20.46	56680	1.24	64.27	61504	54954	91704	65161
ACTTCTGCCAGGTACCGGCTAGCTGTCA	416009	372197	594415	556482	31800	29780	1.343	1.343	213452	4757200	81.22	0.53	33415	0.73	49.88	383253	334247	524974	408487	179119	111678	8.564	6.862	278109	3699897	62.07	0.50	169407	3.70	46.67	355072	310829	490709	383688	166508	105132	8.517	6.877	265067	3511432	62.89	0.49	159632	3.49	47.36	483655	423546	689787	480945
TCTCTCAATTTTGGTCGAATTCTCTACT	132687	127561	218530	203369	11080	10346	1.273	1.277	98000	2339891	81.58	0.57	14122	0.31	50.65	135923	131237	227839	167612	96668	57409	10.649	8.597	142121	2006387	61.53	0.54	90921	1.99	48.58	134646	130181	228478	169029	93599	55987	10.282	8.313	141347	2018203	62.53	0.52	88740	1.94	49.07	84836	81347	144522	103751
TGCGTCGTCCGGTACCGGCTTTGGTACC	44490	42430	73298	68853	2758	2606	0.944	0.950	31949	850053	83.71	0.55	3280	0.07	51.80	54148	49385	82932	66158	24454	15671	7.401	5.945	43699	770417	66.15	0.52	22912	0.50	49.15	55881	50748	85793	68551	24264	15655	7.099	5.732	44479	795624	67.91	0.51	22652	0.49	50.37	42731	38364	65828	50905
TTCATATCAAGGTACCGGCTTGTCTTCG	636124	590812	987963	924663	50216	47005	1.276	1.276	411813	9624037	83.09	1.13	60140	1.31	53.33	805622	734291	1211959	933956	409006	248512	8.470	6.678	660697	9857589	66.13	0.94	377890	8.26	50.53	794922	721941	1197433	927947	385935	237120	8.089	6.414	652282	9795525	67.20	0.97	362349	7.92	51.03	965862	865610	1457368	1026653
GAGTTCGATTTTGATGCCTCGATAGCGA	44688	42156	71328	66335	2093	1954	0.736	0.739	26882	767242	84.11	0.54	2160	0.05	56.39	30715	29224	49262	38749	15713	9896	8.006	6.410	24412	463126	69.85	0.50	12553	0.27	55.18	35219	32805	55325	43386	16325	10038	7.406	5.807	25298	496949	70.78	0.51	12678	0.28	55.77	25359	23249	40116	29765
TGCGTCGTCCTTGGTCGAATCTTAATCA	165465	148338	240939	226782	12528	11823	1.305	1.309	96422	2251069	83.13	0.54	14166	0.31	52.61	190883	167732	272924	204118	114071	68910	10.490	8.473	160750	2079253	61.22	0.53	108298	2.37	49.11	185007	162530	267216	200250	109123	66414	10.250	8.324	155647	2043725	62.25	0.51	103277	2.26	49.83	132461	115478	193141	138646
GAGTTCGATTGTAGTAGTCCTCATAAGG	191967	173652	282475	266808	14898	14060	1.324	1.323	115748	2598843	77.18	0.59	17244	0.38	51.17	136264	130379	222278	165492	115675	73736	13.062	11.183	169446	1982400	57.22	0.54	122614	2.68	48.36	184067	168974	283587	216316	122181	78012	10.814	9.052	184496	2322931	59.00	0.55	125190	2.74	48.68	219848	197304	334998	224235
TCTCTCAATTGTAGTAGTCCGCGTATAC	106224	101093	171608	159907	6213	5799	0.909	0.910	67126	1809834	83.35	0.49	6730	0.15	57.58	91926	87256	147826	113363	52896	32043	8.981	7.094	78290	1305305	66.31	0.48	45219	0.99	52.51	92167	87451	149313	113849	52676	31507	8.855	6.946	77117	1307362	68.08	0.45	43304	0.95	54.14	93521	87296	152085	104252
TTCATAGACGCTTGCGTAACCACGCATA	118361	113868	196443	183833	8514	7984	1.088	1.090	82876	2185597	85.69	0.53	9773	0.21	56.97	113718	108126	185657	146152	64623	41408	8.736	7.111	105457	1715322	66.75	0.51	61459	1.34	51.65	113489	107952	187012	147681	62692	40465	8.414	6.877	104726	1729930	67.45	0.50	59560	1.30	51.86	108079	102159	179542	130821
ATCCAACTACAGATAGAGGTTGCTTCCT	191772	162893	253041	238036	15122	14167	1.500	1.494	99225	2117136	81.53	0.47	17771	0.39	48.35	181437	157496	255418	180999	132629	77822	13.033	10.792	173748	1802765	54.52	0.44	132222	2.89	44.51	171609	149397	244385	174630	124461	74088	12.783	10.648	166999	1745459	55.45	0.44	125629	2.75	45.23	164947	140987	234605	152230
TGCGTCGTCCACGAGGAGCCAATGCCTC	71926	68321	117614	110755	5581	5245	1.191	1.189	54759	1346398	82.55	0.56	7071	0.15	52.69	93620	84919	141884	114162	43238	28480	7.649	6.261	80386	1310588	65.04	0.53	43968	0.96	48.59	97159	87870	148528	119336	43578	28510	7.364	5.996	82642	1372109	66.29	0.53	43618	0.95	49.52	121783	109587	187704	138509
TACCGATAGATTGGTCGAATTAGATCCA	87528	77609	128954	122004	7552	7187	1.470	1.479	60835	1349510	76.71	0.55	10169	0.22	45.79	79857	72489	123807	96854	56704	39430	11.495	10.218	95958	1160305	54.95	0.53	68738	1.50	44.68	79144	71729	123912	96886	55765	38458	11.296	9.963	95544	1156696	55.30	0.52	67143	1.47	44.76	63843	56698	98667	72967
AGGAGATTCGGTAGTAGTCCATGCTACC	109543	96740	154818	147922	8542	8200	1.385	1.391	65230	1435126	81.39	0.52	10654	0.23	49.82	120303	106615	173604	135164	78487	52528	11.347	9.754	124221	1445759	57.07	0.49	89054	1.95	45.95	115542	102319	167346	131526	73345	49683	11.001	9.481	119677	1405984	58.31	0.48	84603	1.85	47.00	143893	126423	211421	146663
TGCGTCGTCCAGATAGAGGTTGTCTAAG	87509	83909	144430	134513	6475	6077	1.125	1.134	63291	1610839	78.92	0.53	7921	0.17	50.02	80430	76364	131355	97629	55945	33562	10.690	8.628	79812	1165786	59.10	0.51	51286	1.12	46.92	79030	74356	128816	95246	54677	32686	10.654	8.613	76652	1123457	59.84	0.49	49069	1.07	47.73	72755	67581	118269	80578
GAGTTCGATTAGATAGAGGTGGACTTGG	216483	199135	327421	306647	17287	16155	1.325	1.322	132058	3017267	84.72	0.59	19524	0.43	55.22	243876	225370	375639	265875	171690	95441	11.472	9.010	217070	2756721	62.67	0.56	147450	3.22	50.77	237748	218297	366661	260813	164633	92345	11.270	8.887	210640	2673749	63.15	0.56	142761	3.12	51.21	252600	228055	387171	248751
TCTAATGAAGTTGGTCGAATATGTTCGT	235027	220693	370291	345666	17705	16640	1.200	1.208	162435	3830833	68.57	0.48	22211	0.49	48.38	213207	203983	350318	256841	155395	92449	11.134	9.034	225730	3082025	55.11	0.47	147959	3.23	46.42	242170	226529	387272	286184	157420	93402	10.202	8.192	233700	3268269	56.22	0.46	146894	3.21	46.72	168858	156624	272547	191919
ATCCAACTACTTGATGCCTCTTGCCTAG	120448	101160	155526	146701	9204	8683	1.485	1.486	62717	1343650	75.97	0.44	11159	0.24	44.82	113324	94690	147634	114754	62113	41606	10.560	9.100	102357	1139638	53.07	0.41	73502	1.61	41.93	112804	93814	147488	115022	59023	39630	10.044	8.648	98833	1136345	54.94	0.41	69274	1.51	43.54	122691	100035	159685	112321
TCTAATGAAGCTTGCGTAACGTGGACTT	282727	252680	410116	384749	21475	20113	1.314	1.312	162252	3709140	80.73	0.53	25043	0.55	49.32	234830	208712	340630	259139	144175	90992	10.623	8.813	214864	2698437	57.71	0.50	146312	3.20	45.43	228307	203230	335438	254988	139337	87859	10.426	8.648	210682	2665342	58.88	0.48	141542	3.09	46.19	256649	224493	377346	250464
TCTCTCAATTGGTACCGGCTTGACCTTG	89112	84684	144801	135893	7067	6625	1.225	1.224	64664	1575959	81.60	0.58	8756	0.19	50.56	99534	94032	159344	126686	53581	35207	8.440	6.975	95646	1488817	63.35	0.56	55109	1.20	47.50	104507	98169	167594	133665	52705	34913	7.893	6.556	97882	1548861	64.96	0.55	54194	1.18	48.62	99306	91731	157776	118950
ACTTCTGCCAGTAGTAGTCCTTGGTACC	279331	263200	443439	411191	21646	20071	1.225	1.225	186689	4477107	82.66	0.52	25687	0.56	51.57	276479	257139	433569	319118	174664	98975	10.111	7.785	243646	3536970	63.08	0.51	150550	3.29	48.82	268707	250390	426089	315432	167303	95737	9.855	7.618	238316	3485356	64.07	0.50	144501	3.16	49.74	344287	317342	546355	348745
TCTCTCAATTGTAGTAGTCCGCATAAGA	140423	130526	218070	204096	7882	7386	0.907	0.908	80347	2142514	66.60	0.48	8239	0.18	47.59	125349	115367	190931	146725	64975	38792	8.541	6.636	93623	1569092	56.71	0.46	53030	1.16	47.29	130111	118993	198397	152991	64196	38131	8.121	6.256	94835	1616638	57.57	0.45	51796	1.13	47.99	120536	108406	183292	128775
TCGAATAGCCGTAGTAGTCCGACTAGAA	152314	127174	197396	188519	11542	11075	1.468	1.475	78855	1663073	81.47	0.56	13316	0.29	48.81	142374	121878	195950	150894	93256	61301	11.945	10.197	137215	1512486	57.49	0.51	100114	2.19	46.97	135519	116094	188311	146405	87506	58273	11.663	9.990	131591	1463500	58.59	0.50	94690	2.07	47.55	186987	155915	257978	168910
TACCGATAGATGAGCCGCGGGCAATGCA	175721	156199	249122	234406	13383	12544	1.348	1.343	95812	2203220	82.86	0.56	15106	0.33	48.99	162040	139521	216738	174859	65973	46029	7.640	6.607	124562	1736143	62.76	0.52	74566	1.63	46.29	160405	138111	216202	174255	64738	45043	7.515	6.488	121901	1725151	64.08	0.50	71452	1.56	47.10	190579	161838	255970	195897
TCTAATGAAGTTGATGCCTCACACTAAG	135837	129784	220994	205411	10693	9966	1.214	1.218	98421	2429694	83.16	0.60	13174	0.29	53.23	125166	119545	205090	153893	85763	52310	10.496	8.531	127414	1862849	61.91	0.55	81000	1.77	48.25	126939	120985	210113	159295	82648	50849	9.873	8.012	127340	1909157	64.00	0.54	77666	1.70	49.69	92862	87643	154266	107352
CATGCCTTCGGGTACCGGCTGGTGAATT	131407	113632	180948	172865	9847	9438	1.366	1.370	70898	1610060	82.69	0.56	11077	0.24	51.20	146902	125410	198387	160634	70033	48972	8.860	7.652	122366	1616667	63.22	0.54	78437	1.71	49.71	140049	120103	191312	155178	65989	46616	8.657	7.540	117815	1575756	64.07	0.53	74138	1.62	50.09	135125	114281	185637	143152
AGGAGATTCGTTGGTCGAATAGCTCGCT	61640	50628	75665	72462	4173	4009	1.384	1.389	26648	578419	78.19	0.54	4372	0.10	47.12	41657	35564	56017	44509	27069	19427	12.129	10.955	41685	429569	51.57	0.48	32601	0.71	42.89	40914	34607	54717	43632	26085	18794	11.965	10.811	40461	418199	50.90	0.48	31418	0.69	42.10	23059	19359	31110	24503
ACTTCTGCCATGAGCCGCGGAACGTTCC	57214	55205	94548	86262	2332	2160	0.619	0.628	31730	962388	77.90	0.51	2151	0.05	58.90	62123	57334	93683	75725	13541	8520	3.628	2.824	31554	760140	69.71	0.50	10500	0.23	51.91	66217	61127	101107	81163	13671	8560	3.394	2.647	33648	810774	71.05	0.50	10461	0.23	53.91	65660	59768	99090	78560
TTCATATCAAAGATAGAGGTGCCGTATT	695133	618383	1004189	941862	52365	49258	1.309	1.313	391049	8999114	83.72	0.50	59225	1.29	51.21	661811	585602	967958	697440	471661	276961	12.230	9.967	596568	7072911	58.98	0.48	428480	9.36	48.00	634009	560086	933724	675096	449607	265985	12.086	9.889	576648	6865129	59.80	0.47	411746	9.00	48.68	507522	444405	755234	513148
TCTCTCAATTAGATAGAGGTGATCTATC	80631	77246	133379	123315	4711	4357	0.887	0.887	51048	1409095	71.11	0.47	4944	0.11	52.85	62324	59962	103998	76368	40667	23199	9.815	7.625	54148	909035	59.19	0.45	32072	0.70	50.38	61376	59140	103646	76230	39370	22472	9.534	7.399	54331	906740	59.67	0.46	31423	0.69	49.83	50419	47834	84490	57872
TCTAATGAAGGGTACCGGCTTGGCCGGT	44600	43081	75216	70435	3546	3338	1.183	1.189	32658	847926	84.82	0.58	4262	0.09	54.83	45337	43166	74240	58666	25510	16557	8.624	7.084	43223	693009	63.63	0.54	25742	0.56	47.46	46437	44101	76965	60808	25247	16383	8.233	6.762	43398	710647	64.90	0.55	25033	0.55	48.08	52359	49279	86241	62758
TCGAATAGCCTTGATGCCTCTATCAACG	172294	159005	262151	246469	13920	13059	1.333	1.330	110169	2505336	72.48	0.51	16533	0.36	48.43	151684	140332	234426	178458	105073	66131	11.250	9.301	155670	1944293	55.06	0.48	106478	2.33	45.45	151219	138433	232938	177790	101963	64466	10.987	9.101	151150	1911693	55.59	0.47	102629	2.24	45.69	101502	91537	155967	111047
TTCATATCAATGAGCCGCGGTGTAGATA	367236	349859	596031	551731	27680	25730	1.166	1.170	252053	6266220	82.77	0.53	32414	0.71	52.44	381250	357453	598845	469395	177260	111292	7.429	5.951	321231	5379197	66.50	0.50	166983	3.65	48.58	385999	362122	612518	479887	174384	109288	7.146	5.716	324538	5485030	67.38	0.50	163662	3.58	48.86	450437	417627	711381	527646
TCTAATGAAGTTGGTCGAATAGTTCAGG	320557	273420	421435	396408	24407	22964	1.454	1.454	160724	3460073	81.84	0.51	27532	0.60	48.77	280093	243358	389790	281785	191408	114431	12.325	10.193	258586	2786916	55.21	0.47	192028	4.20	44.48	269867	233513	376190	273823	179938	108805	12.005	9.973	248777	2702450	56.35	0.47	182306	3.98	45.30	204633	175569	290440	194493
TCGAATAGCCCTTGCGTAACCCATATGC	85192	79007	129173	122569	6220	5915	1.209	1.211	53840	1258830	75.33	0.54	7514	0.16	51.93	92588	84784	137870	109116	54609	36077	9.942	8.299	87526	1164307	57.85	0.52	57669	1.26	47.77	92440	84521	139020	109910	53820	35321	9.717	8.066	86424	1167509	59.27	0.52	55572	1.21	48.73	84848	76817	128852	91573
ATCCAACTACTTGGTCGAATGCTACTAG	86236	80965	137035	128117	6038	5660	1.106	1.109	58361	1477327	70.42	0.47	7130	0.16	45.79	89252	83782	141675	109106	48774	30391	8.641	6.991	79502	1266047	55.86	0.45	46114	1.01	43.80	99854	91291	153909	118845	48944	30487	7.982	6.439	81407	1322022	57.13	0.45	45480	0.99	44.45	87183	78216	133341	97569
TGCGTCGTCCTTGATGCCTCGCTCATTG	115177	110635	189851	177272	8288	7730	1.096	1.094	81293	2073373	71.00	0.51	9396	0.21	52.04	149605	141187	240059	181695	81357	46919	8.506	6.481	123187	2067985	59.67	0.50	67004	1.46	48.40	149597	141116	242118	184102	79013	45700	8.191	6.230	123511	2087973	60.34	0.50	65487	1.43	48.81	83807	78044	134904	100730
TCTAATGAAGTTGGTCGAATAGCAGATT	157867	150195	258319	240399	9874	9228	0.959	0.963	104574	2758857	70.04	0.49	11355	0.25	50.59	133211	126829	219500	164848	81397	48162	9.307	7.333	116808	1929853	57.70	0.48	67562	1.48	47.49	135101	128154	222593	167732	79653	47160	8.981	7.057	116707	1952410	58.39	0.45	66437	1.45	47.62	83469	78284	138238	100876
TTCATATCAACTTGCGTAACCGCTATGT	255853	240493	404044	376019	18939	17707	1.176	1.182	168632	4111215	78.25	0.49	21767	0.48	53.03	203852	191859	326601	241407	149001	89232	11.451	9.277	202303	2783340	60.52	0.47	135001	2.95	50.57	200168	188113	322945	239334	143207	86117	11.130	9.031	199032	2761099	61.17	0.45	130186	2.84	50.89	207088	192121	335946	213637
ACTTCTGCCATGAGCCGCGGCTGTCATG	346953	326754	549665	510071	25727	23916	1.175	1.177	212190	5178831	79.74	0.51	27832	0.61	54.27	347012	321900	528413	417375	142340	89755	6.761	5.397	258190	4322468	67.32	0.51	129413	2.83	51.84	333664	308746	510464	404727	133379	84904	6.558	5.265	250508	4205351	68.13	0.49	122145	2.67	52.12	419460	384547	642562	484048
TCTAATGAAGGTAGTAGTCCTGAGATAC	439444	382606	609940	572628	33545	31492	1.380	1.380	238777	5428907	75.58	0.57	37776	0.83	46.17	342703	304153	498618	374024	231098	144973	11.633	9.728	329491	3912624	54.53	0.52	233437	5.10	44.38	328255	291378	481691	364380	215925	137302	11.251	9.458	317439	3815500	55.36	0.51	221557	4.84	44.67	417198	362122	606772	389737
TGCGTCGTCCTTGGTCGAATCCGCGGTT	94382	88618	151026	141934	7497	7134	1.246	1.262	66645	1634840	82.58	0.52	9279	0.20	48.77	109689	100075	167759	126142	70347	42844	10.525	8.525	101337	1433425	60.24	0.51	66722	1.46	47.11	106972	97581	165947	125211	67386	41409	10.192	8.301	98275	1416035	61.98	0.50	63420	1.39	48.35	70114	63558	110107	79592
TCGAATAGCCTTGGTCGAATCGTCAAGA	106683	97032	161793	153176	8877	8430	1.377	1.381	69489	1606383	83.03	0.56	10520	0.23	50.67	103427	94831	160688	124866	71543	47573	11.175	9.563	111547	1398142	59.63	0.51	78201	1.71	48.14	102954	93843	160193	124764	69404	46286	10.874	9.311	108693	1387616	61.20	0.51	74696	1.63	49.28	72787	65239	113221	83464
ATCCAACTACAGATAGAGGTTTGTCCAT	547361	489955	790981	740136	43233	40424	1.372	1.371	329168	7393327	77.45	0.47	52480	1.15	47.46	577979	515251	848710	608019	408502	237877	12.081	9.820	545441	6426893	55.52	0.45	388487	8.49	45.27	550241	489735	814440	586700	386260	227531	11.904	9.734	526115	6195474	56.23	0.44	372023	8.13	45.72	515998	452402	762762	504909
AGGAGATTCGCTTGCGTAACGTACCTCA	72826	68148	114580	108746	4730	4485	1.036	1.035	47726	1205075	75.53	0.54	5613	0.12	51.20	77518	71764	119869	95963	42071	27882	8.809	7.293	69823	1082332	59.43	0.52	42122	0.92	47.24	77292	71550	120842	96575	40809	27030	8.476	7.025	69983	1087378	60.01	0.52	41094	0.90	47.72	58283	53487	91644	70402
TCGAATAGCCAGATAGAGGTCATGCTCA	260255	221093	340820	322959	20061	18998	1.477	1.476	125148	2618137	80.18	0.55	21616	0.47	52.07	222126	193300	310553	230300	155851	97034	12.596	10.575	207073	2154913	57.59	0.52	156552	3.42	48.90	219684	188560	304288	226327	150110	93611	12.382	10.381	201201	2090406	58.17	0.50	150658	3.29	49.24	267540	223666	365350	236988
CATGCCTTCGTTGATGCCTCCGTTCATT	123490	109918	177971	169695	9541	9108	1.346	1.347	71593	1611475	77.70	0.43	11075	0.24	48.95	125368	111345	182642	146191	76363	52857	10.494	9.075	122808	1503858	57.22	0.43	85412	1.87	46.62	118566	105753	174446	140471	71100	49798	10.230	8.898	117151	1454013	58.35	0.41	79681	1.74	47.18	84659	74625	126015	96954
ACTTCTGCCATTGATGCCTCTCGTAGTG	417439	362602	568604	531899	30678	28708	1.354	1.355	213799	4780266	78.00	0.49	34162	0.75	49.43	365472	316908	503524	373981	210421	124657	10.489	8.366	292518	3609230	58.05	0.46	197739	4.32	46.60	342562	297956	477166	356983	195210	117104	10.268	8.233	280774	3482980	58.87	0.45	186767	4.08	46.87	291898	252942	416180	281139
AGGAGATTCGAGATAGAGGTATGGCATG	63348	61191	107194	101167	5420	5152	1.269	1.278	51567	1259667	85.56	0.53	7200	0.16	55.47	73987	71058	125146	96059	54352	34769	10.901	9.085	85190	1207342	63.03	0.49	56004	1.22	50.19	72164	69270	123251	94887	52093	33449	10.608	8.848	83424	1181498	64.15	0.49	53701	1.17	50.89	66106	62564	112535	80027
TCTCTCAATTAGATAGAGGTTGAGCGAT	226094	199596	316260	296700	17723	16649	1.407	1.408	119983	2623613	68.41	0.49	19895	0.43	44.02	213860	190704	312191	223194	154765	90319	12.443	10.157	198334	2184328	49.77	0.46	146182	3.19	41.43	204720	182544	302001	216790	147017	86568	12.218	10.022	191875	2122544	50.27	0.45	140375	3.07	41.92	209296	181584	301666	194704
GAGTTCGATTTTGATGCCTCATTCTGCA	165495	136128	208421	196865	11830	11143	1.425	1.421	75044	1616431	69.88	0.58	12726	0.28	45.76	174727	141626	217191	168288	80952	52104	9.355	7.771	123139	1491504	53.38	0.52	82557	1.80	42.99	177011	143376	222077	172854	77868	50498	8.801	7.333	122295	1521439	54.89	0.52	79647	1.74	43.89	162209	129193	203761	146386
TTCATAGACGAGATAGAGGTTACGATCT	207457	164787	246982	233127	15091	14211	1.534	1.530	89073	1890309	73.17	0.52	16573	0.36	44.46	226991	179313	275135	203632	123077	74285	11.228	9.156	164940	1781151	52.34	0.49	119973	2.62	42.42	221612	174894	270499	201779	117098	71397	10.865	8.881	160500	1759321	53.25	0.49	114996	2.51	42.86	237217	182624	286404	193062
TACCGATAGATTGATGCCTCGCATGAAT	139261	126797	217432	203399	11209	10514	1.294	1.297	96481	2321971	80.30	0.46	14183	0.31	52.41	132026	118081	201025	157536	77486	51414	9.675	8.191	129381	1820842	60.48	0.44	82713	1.81	47.44	135066	120543	207615	163275	75558	50014	9.134	7.688	129999	1877813	61.83	0.44	80521	1.76	48.13	111777	96642	168273	124548
TCGAATAGCCTTGGTCGAATAGAGTATT	71962	62448	105536	99486	5979	5617	1.422	1.417	48365	1128400	80.25	0.49	7722	0.17	44.77	62592	57331	99538	77159	44726	29684	11.278	9.656	74835	952238	54.47	0.48	51612	1.13	41.21	60887	55514	97926	75843	43312	28820	11.101	9.538	73242	936644	54.93	0.46	50059	1.09	41.53	45448	40489	72160	52907
TTCATAGACGGGTACCGGCTGTATGGCA	70023	66911	115754	108129	4325	4039	0.938	0.938	46194	1264924	84.81	0.54	4802	0.10	55.48	97697	89408	148823	119243	35664	22229	6.015	4.679	66274	1292854	70.69	0.53	30644	0.67	52.30	103139	94399	159658	127352	36271	22448	5.702	4.424	68703	1371697	72.38	0.53	30101	0.66	53.12	93612	83852	141524	109603
TCGAATAGCCGGTACCGGCTTAGATCCA	104084	95505	161806	153188	8960	8498	1.390	1.392	74921	1693222	80.45	0.59	11693	0.26	47.78	121538	109495	184750	144818	75592	50112	10.269	8.685	125280	1626653	58.49	0.55	83229	1.82	45.24	122925	110416	188310	148505	74330	49417	9.907	8.352	124688	1651011	59.90	0.54	80905	1.77	46.18	131911	116777	201897	142403
GAGTTCGATTCTTGCGTAACCCAAGTCT	81237	77763	133714	124470	5658	5281	1.062	1.065	54138	1412641	83.68	0.51	6245	0.14	55.00	88564	84280	144233	109126	51129	30094	8.897	6.922	75618	1247507	65.89	0.49	43365	0.95	51.39	87738	83694	145077	110217	49607	29300	8.582	6.672	75360	1260674	67.59	0.49	41715	0.91	52.52	76652	72220	126614	88225
TCTAATGAAGTTGGTCGAATTAAGCATA	71590	68580	118969	110302	3977	3688	0.839	0.839	47666	1319552	71.09	0.52	4585	0.10	48.96	48973	47241	82941	63005	31214	18985	9.446	7.563	46934	784307	57.99	0.50	27514	0.60	47.47	49865	48066	85236	64762	30935	18547	9.109	7.188	47003	796830	57.91	0.48	26848	0.59	46.34	28376	27190	49037	35634
TACCGATAGATTGGTCGAATACGCACCT	62232	55501	93004	88223	5575	5276	1.505	1.501	43055	971091	81.65	0.57	7105	0.16	45.35	76701	66856	111822	88660	44434	30921	9.973	8.754	79021	996332	55.22	0.53	54564	1.19	41.72	79066	68692	116124	92086	44257	30866	9.566	8.413	79037	1031328	57.66	0.51	52475	1.15	43.22	62965	53224	90373	68988
CATGCCTTCGTTGATGCCTCTGAGCGAT	179010	165091	276096	262162	12466	11893	1.133	1.139	114066	2791277	78.90	0.43	14465	0.32	52.16	198741	178630	295355	234721	112493	75253	9.560	8.047	182722	2547280	59.27	0.42	117732	2.57	46.96	199237	178791	298092	238121	107461	72332	9.048	7.624	179993	2582631	60.35	0.41	113009	2.47	47.52	126806	112497	191764	146156
AGGAGATTCGACGAGGAGCCGCATAAGA	84594	80085	136682	129839	6103	5812	1.121	1.124	60729	1535457	78.93	0.47	7452	0.16	53.09	110665	103604	174569	144416	52278	36257	7.516	6.301	104275	1715998	63.61	0.45	57270	1.25	48.88	113116	105573	179005	148321	51303	35560	7.193	6.018	105021	1754113	65.08	0.45	55586	1.21	49.90	92964	85646	146990	118804
TCTAATGAAGTGAGCCGCGGACTGCCAA	250187	221421	348393	328381	18830	17786	1.357	1.359	132128	2878691	80.33	0.51	21289	0.47	48.30	292918	250607	386502	308068	111410	74635	7.235	6.081	203299	2786267	61.19	0.50	120011	2.62	44.27	302496	258217	402447	320662	110438	73572	6.888	5.759	204921	2890441	62.86	0.48	116453	2.54	45.34	314722	264183	412938	316020
TCGAATAGCCTGAGCCGCGGTGGACGTA	273429	230271	356063	338712	20950	19952	1.477	1.478	141079	2978884	65.79	0.49	24114	0.53	43.13	308902	247850	372389	305576	115848	83047	7.808	6.821	222551	2827667	53.17	0.48	138159	3.02	42.38	302928	243565	369159	303811	112206	80767	7.629	6.672	219276	2805973	53.80	0.47	133976	2.93	42.79	316411	253509	392006	307503
TCTCTCAATTCTTGCGTAACAATGCATT	96745	91775	160440	149180	7676	7149	1.201	1.203	71638	1801367	78.19	0.49	9818	0.21	47.97	98811	94215	165811	125886	63807	38833	9.659	7.743	100515	1539070	59.48	0.49	60888	1.33	45.78	99373	94570	168183	127739	61981	37677	9.250	7.403	100011	1557435	60.78	0.47	58981	1.29	46.16	79555	74545	134375	95209
ACTTCTGCCACTTGCGTAACAGTGTTAG	702672	599427	936622	877829	49678	46595	1.331	1.332	337454	7633190	69.72	0.56	51508	1.13	46.01	528284	455524	727554	542254	316372	189843	10.914	8.787	426766	5164740	52.65	0.51	295705	6.46	43.35	510475	433602	695011	522269	295253	179971	10.663	8.649	407305	4942010	53.33	0.49	279311	6.10	43.90	577876	487945	802719	515361
CATGCCTTCGCTTGCGTAACAACGCATC	159061	138926	222362	212347	12842	12239	1.450	1.447	93837	2039307	80.27	0.57	15733	0.34	47.09	159926	138358	224222	180075	96937	68568	10.851	9.557	164167	1877747	56.91	0.54	117424	2.57	45.67	151427	131238	214351	172647	91180	64897	10.677	9.435	156016	1805810	57.79	0.53	110290	2.41	46.39	152800	130134	217006	159307
TACCGATAGATGAGCCGCGGAAGTCTCA	35460	32762	55218	51568	2607	2450	1.185	1.192	23440	586907	76.85	0.56	3537	0.08	38.73	38072	33675	55228	44011	17299	11689	7.862	6.666	33022	484820	52.70	0.53	20295	0.44	34.64	40162	35473	58694	47029	17484	11724	7.477	6.257	33872	511072	54.43	0.52	20081	0.44	35.38	41287	35015	57845	44259
TCGAATAGCCGGTACCGGCTGCGGCACA	131194	122145	200312	190524	10628	10166	1.332	1.339	85158	1920038	74.47	0.59	12345	0.27	52.13	170967	154285	249171	199700	84635	56418	8.525	7.091	143065	2011468	60.73	0.56	87041	1.90	49.87	172564	155242	252495	203317	82141	55308	8.165	6.828	142705	2037824	62.01	0.55	84458	1.85	50.60	182858	163361	269514	200167
ACTTCTGCCAGTAGTAGTCCTATCTTCA	66294	63895	111001	102136	4380	4055	0.990	0.996	44761	1191703	73.02	0.51	5153	0.11	47.60	49877	47773	83587	62233	32725	18817	9.826	7.589	46813	740360	57.08	0.50	28514	0.62	44.97	48363	46330	81799	61440	30858	18273	9.468	7.465	45604	725720	57.41	0.49	27331	0.60	44.79	56777	53789	96154	63070
ATCCAACTACCTTGCGTAACTTCACACG	132587	116119	183834	174045	10356	9805	1.414	1.414	73191	1624711	79.76	0.49	11880	0.26	46.91	125239	111599	179584	139208	78864	52418	11.022	9.451	121255	1417185	55.55	0.46	85798	1.87	43.86	129236	113388	183382	143522	76084	51130	10.413	8.942	120071	1438731	56.44	0.45	83132	1.82	43.90	125781	109152	180273	126849
TACCGATAGATTGATGCCTCAACTTGCT	232273	204001	324095	305932	17800	16778	1.378	1.376	128203	2786141	78.40	0.58	20309	0.44	47.79	180874	159633	258092	200937	109909	73493	10.688	9.180	171766	2040381	55.99	0.50	120596	2.64	44.74	173077	153512	250814	195579	103790	69854	10.386	8.965	166908	1998712	57.14	0.49	114411	2.50	45.49	152423	132701	220922	158673
CATGCCTTCGGTAGTAGTCCTATGTTAG	117327	109621	183554	174657	8684	8250	1.187	1.186	80376	1938798	79.08	0.45	10875	0.24	51.18	111311	106124	181287	142846	76692	51620	10.618	9.070	125683	1741851	59.40	0.43	82519	1.80	47.50	117759	110572	188432	149991	74231	50406	9.888	8.435	125264	1771957	60.53	0.42	79832	1.74	48.07	134030	124019	214747	153687
GAGTTCGATTTTGGTCGAATATATCATG	114452	108559	188178	175068	9697	9108	1.293	1.306	88131	2129395	74.40	0.52	12375	0.27	48.65	103369	99915	176764	132110	77320	47972	10.979	9.114	123693	1705124	55.14	0.51	81021	1.77	43.75	111138	106024	188401	140682	78500	48231	10.458	8.605	126256	1760853	56.04	0.49	80877	1.77	44.05	113749	107102	192338	128630
ACTTCTGCCATTGGTCGAATTATTCCTC	112366	106072	180980	167567	7564	6996	1.049	1.048	74449	1930811	81.41	0.52	8660	0.19	52.48	91442	85986	146858	112895	51089	31381	8.731	6.977	82472	1320986	62.81	0.51	47762	1.04	47.84	92589	87122	150190	115456	50217	30746	8.392	6.684	82066	1344003	64.53	0.50	46125	1.01	49.36	81466	75154	130758	93810
TCTAATGAAGGGTACCGGCTTTACAGGA	67987	65479	111497	104419	4502	4221	1.013	1.015	46870	1220896	71.61	0.54	5146	0.11	50.78	57780	55388	94294	75617	29675	19411	7.899	6.443	53027	899192	60.44	0.50	28978	0.63	49.00	59537	57204	97806	78478	28708	18876	7.367	6.037	53283	931522	61.61	0.51	28042	0.61	49.95	67582	64092	111038	82964
TCTCTCAATTGGTACCGGCTTATCGACA	118464	108829	180515	169802	9697	9136	1.348	1.350	82065	1876438	80.63	0.57	12329	0.27	49.05	149166	133316	218878	171932	78534	51085	9.006	7.458	136684	1900994	59.82	0.54	84512	1.85	44.72	152386	136034	225362	177390	76517	49772	8.522	7.042	135930	1944042	61.53	0.53	81126	1.77	45.79	138922	122265	204797	150183
CATGCCTTCGTTGATGCCTCAGCAGATT	137472	122883	199947	190229	11032	10511	1.385	1.387	81750	1842766	70.92	0.41	12779	0.28	48.76	147801	132117	216918	170803	90347	60772	10.454	8.930	145310	1805105	55.37	0.42	99514	2.17	46.52	142003	126808	210057	166511	86221	58671	10.302	8.844	141179	1758342	55.93	0.40	95791	2.09	46.78	101656	89676	152124	114268
TTCATAGACGTTGGTCGAATTGTACATC	199573	181596	298470	279439	15557	14605	1.308	1.312	123253	2897786	80.39	0.54	18520	0.40	48.49	202176	183995	306114	225520	134447	79901	11.024	8.893	189738	2437504	57.35	0.51	128079	2.80	44.77	196536	179062	301083	221703	129910	77415	10.830	8.764	186127	2401709	58.09	0.50	124512	2.72	45.37	136456	122239	208808	146626
AGGAGATTCGGGTACCGGCTCAATTCAT	114224	99582	159208	152300	8666	8313	1.366	1.370	66279	1470849	74.92	0.59	10466	0.23	48.15	140527	123159	198639	159093	73619	49882	9.302	7.870	128602	1680843	59.05	0.55	82488	1.80	47.84	137491	120679	195326	156209	70876	47972	9.107	7.708	125453	1653664	60.55	0.54	78379	1.71	48.69	138179	119224	196101	147778
TCTCTCAATTCTTGCGTAACAAGACCGA	209498	193550	321127	301024	17294	16248	1.352	1.355	135791	3090589	72.93	0.57	20657	0.45	48.09	215541	201812	339737	255208	144574	88037	10.681	8.658	217209	2823243	55.77	0.53	143001	3.12	45.02	231173	211752	355439	268652	143049	87644	10.101	8.188	219030	2877441	56.60	0.52	141883	3.10	45.47	199825	180013	307274	211315
CATGCCTTCGGGTACCGGCTCTTATCGG	53490	51040	86200	82201	3722	3567	1.084	1.089	35297	906232	74.96	0.55	4209	0.09	51.91	64972	61752	103497	85016	31398	21844	7.614	6.449	57200	958361	61.84	0.52	31714	0.69	49.32	74649	69373	115814	95069	32134	22138	6.964	5.845	59150	1014784	62.49	0.51	31687	0.69	49.23	59323	54546	92072	73389
TCGAATAGCCACGAGGAGCCAATCTAGG	156006	136838	221094	209919	11828	11233	1.343	1.343	92942	2089994	80.06	0.58	14069	0.31	46.98	171799	155596	254653	201966	97210	63988	9.581	7.952	165169	2232286	60.19	0.55	103581	2.26	45.98	212452	181749	293105	235400	97665	64733	8.363	6.902	174177	2432747	62.13	0.54	103399	2.26	46.51	185845	156481	256275	195172
TCTCTCAATTACGAGGAGCCTTAGCACT	242555	217195	348206	327833	19251	18139	1.388	1.389	141854	3146298	72.41	0.58	22188	0.48	45.46	323893	283708	450849	352683	152611	96690	8.496	6.881	258298	3496855	55.67	0.55	156093	3.41	42.14	321994	281995	451320	354599	148023	94180	8.232	6.666	256194	3517674	56.84	0.55	151425	3.31	42.97	306110	261247	418819	311200
ATCCAACTACTGAGCCGCGGAATGCATT	150903	135121	220712	209039	11662	11082	1.326	1.331	93704	2110579	82.77	0.49	14206	0.31	49.79	164399	142880	227119	184644	70567	50527	7.798	6.868	141342	1955190	63.95	0.46	84276	1.84	48.06	160702	140139	224592	181857	69257	49188	7.740	6.789	139089	1932254	64.53	0.46	81517	1.78	48.09	168070	145913	239344	186303
TCTAATGAAGTTGATGCCTCAGGTTATA	177464	169584	293054	271240	14720	13647	1.261	1.263	131288	3180902	82.80	0.51	18059	0.39	53.10	155525	149995	262765	194800	113479	67658	10.839	8.717	170532	2410199	62.04	0.45	109195	2.39	48.93	157599	152049	268671	200455	109883	65914	10.265	8.253	170785	2470289	63.05	0.45	106054	2.32	49.41	124697	119222	214597	147145
CATGCCTTCGTTGGTCGAATAATCGTCA	70793	67320	115575	109435	4249	4025	0.923	0.923	47274	1252657	83.72	0.49	5062	0.11	53.36	60575	57326	98643	79083	34968	23931	8.897	7.595	58420	929459	63.19	0.47	35365	0.77	48.98	60086	56838	98807	79294	34551	23829	8.777	7.543	57876	927372	63.92	0.46	34720	0.76	49.81	37820	35337	62168	48620
TCTCTCAATTTTGGTCGAATTAATTCCA	49078	46925	81455	75602	4264	3944	1.314	1.309	37584	921443	76.34	0.59	5624	0.12	45.66	48339	46172	80901	59830	34807	20985	10.799	8.803	52491	741217	54.75	0.54	34672	0.76	41.90	49629	47283	84238	62432	34050	20497	10.145	8.240	53223	765554	55.29	0.53	34194	0.75	41.69	29721	28042	50179	35937
TTCATATCAAAGATAGAGGTTATTCCTC	289001	253333	405172	380320	22526	21183	1.395	1.398	166551	3693151	75.81	0.48	26470	0.58	46.66	245978	221020	367744	263294	194380	116029	13.267	11.061	259164	2840078	53.15	0.46	193604	4.23	44.07	235883	211327	354343	255524	182330	110124	12.915	10.817	248657	2746376	53.55	0.45	184282	4.03	44.27	196518	175180	299774	198717
ATCCAACTACGGTACCGGCTAAGCCTGA	111907	97521	155970	148104	8756	8267	1.409	1.401	65180	1427033	73.56	0.52	10832	0.24	45.55	120388	104259	165857	132226	61476	42032	9.303	7.978	109447	1363243	56.26	0.46	71903	1.57	44.46	117294	100699	161433	129443	57963	40344	9.012	7.823	105836	1323192	57.00	0.47	68484	1.50	44.94	123539	104833	171667	128485
TCGAATAGCCACGAGGAGCCGTCGGAGC	133454	121823	201810	191255	10900	10334	1.356	1.356	84620	1927302	76.04	0.58	12789	0.28	50.61	201522	176460	285466	229113	93626	61325	8.232	6.718	159660	2301846	61.26	0.56	94113	2.06	47.94	202937	177654	290405	232549	91565	59640	7.914	6.437	160563	2338357	61.77	0.54	92557	2.02	48.01	171000	147710	244221	186405
ACTTCTGCCAACGAGGAGCCAATCTAGG	155111	148358	254000	234480	9717	8920	0.960	0.955	99593	2676421	83.80	0.56	10334	0.23	55.91	125953	121535	208290	160783	66272	38929	7.986	6.077	106885	1928826	68.46	0.54	53977	1.18	51.87	157541	148948	253838	200095	64534	38748	6.381	4.860	117778	2262985	71.62	0.52	52274	1.14	53.17	169151	157582	270590	202156
CATGCCTTCGACGAGGAGCCAACTTGCT	62562	59234	103184	98060	5057	4827	1.230	1.236	46680	1141389	84.49	0.54	6574	0.14	52.33	78004	72759	125489	104212	39481	28154	7.897	6.781	78136	1220006	65.83	0.51	45186	0.99	49.59	78705	73519	127890	105871	39562	28103	7.764	6.662	78391	1243544	66.96	0.50	44280	0.97	50.54	73207	67266	117775	93764
ATCCAACTACTGAGCCGCGGCAACTGTA	140695	124667	200424	190065	11140	10582	1.395	1.397	77516	1744575	84.85	0.52	11878	0.26	54.74	164563	141036	220186	179314	64428	46203	7.344	6.467	125152	1726325	66.06	0.49	74447	1.63	50.33	163752	140127	220161	179242	62458	44737	7.120	6.264	121797	1718726	67.11	0.47	70787	1.55	51.22	163578	139665	224743	177302
ACTTCTGCCATGAGCCGCGGCCATATGC	453295	381995	587381	551203	31527	29574	1.347	1.347	194243	4289937	74.74	0.53	30765	0.67	49.26	344799	284493	427331	342675	125922	84615	7.396	6.198	220382	2967884	60.40	0.50	128823	2.81	46.63	317313	262580	397350	318573	116183	78457	7.339	6.181	206764	2785952	61.27	0.48	119966	2.62	47.61	423284	348618	539651	406726
AGGAGATTCGGTAGTAGTCCTAATTCCA	39139	37461	64076	60718	2288	2168	0.896	0.896	27706	741929	81.83	0.49	2585	0.06	52.30	32021	30848	53061	43076	19020	13178	8.997	7.678	33488	552014	61.88	0.50	19823	0.43	47.61	32534	31390	54487	44066	18931	12903	8.720	7.349	32993	559958	63.38	0.48	18930	0.41	49.08	36052	34458	60761	45464
TTCATAGACGTGAGCCGCGGTTAGGTTC	164958	146417	233860	220293	13225	12443	1.419	1.418	95065	2060569	73.57	0.56	15322	0.33	51.51	206357	174452	271366	214660	85264	56142	7.886	6.564	150515	2042440	60.47	0.55	89664	1.96	49.12	208236	176504	277525	219995	83070	54796	7.513	6.252	149440	2079707	61.52	0.53	86704	1.89	49.93	229995	192669	307876	230869
GAGTTCGATTTGAGCCGCGGGACCTGAA	222620	207487	346666	323813	16713	15708	1.210	1.218	145400	3552385	81.42	0.54	19873	0.43	52.65	291478	261166	423301	335428	117208	76261	6.950	5.706	229063	3664344	65.72	0.53	121452	2.65	48.67	289231	260017	426087	336443	116538	75210	6.865	5.611	229280	3677455	66.21	0.52	119706	2.62	48.83	354264	316787	526449	392644
CATGCCTTCGTTGGTCGAATGGCTTAAG	136534	129328	220184	208333	10025	9498	1.143	1.144	97126	2375012	70.37	0.48	12180	0.27	51.49	133263	124622	211647	166116	86678	58156	10.279	8.787	138146	1941142	57.53	0.47	90505	1.98	49.47	130954	122584	209738	163985	84106	56206	10.065	8.603	133787	1904519	58.22	0.46	86277	1.89	50.10	85215	78774	136280	103273
ATCCAACTACACGAGGAGCCGTGTCGGA	175495	160096	260632	245373	14061	13243	1.354	1.355	107650	2448567	84.60	0.53	15973	0.35	53.76	227562	202956	324269	254331	111709	71334	8.647	7.040	184982	2578772	64.29	0.50	112341	2.45	48.62	235702	208008	333889	262349	110247	70687	8.287	6.763	185978	2626601	65.21	0.50	110242	2.41	49.01	233980	203914	332428	246306
TCTAATGAAGACGAGGAGCCGAACGTGT	105328	100207	172449	159999	8452	7885	1.230	1.237	76017	1891932	80.95	0.59	10214	0.22	50.07	119023	110945	189782	148186	60484	37569	7.999	6.363	102756	1690619	64.10	0.58	56237	1.23	47.44	121951	113397	195899	153394	59989	37373	7.686	6.115	103824	1743239	65.24	0.56	54702	1.20	48.03	127578	116873	202589	148381
GAGTTCGATTTTGGTCGAATTTAGAGCT	173442	160424	267183	250177	13615	12765	1.279	1.281	117443	2749026	82.57	0.54	17566	0.38	50.10	177702	164751	277552	208293	113684	70115	10.280	8.449	177878	2399964	60.58	0.52	116276	2.54	47.01	171568	158988	270757	204039	108671	67626	10.074	8.319	173248	2356535	61.80	0.51	111367	2.43	48.09	186469	169480	290790	198631
ACTTCTGCCAACGAGGAGCCCGAGGATA	506777	451955	726380	679982	36367	34223	1.257	1.263	259794	5992181	77.64	0.59	37351	0.82	52.68	496964	433884	685186	539750	215847	135013	7.907	6.278	348729	5058641	63.77	0.55	199692	4.36	50.40	469388	411680	657156	518090	205514	129283	7.849	6.263	338303	4909192	64.37	0.53	191587	4.19	50.92	590007	511413	828596	602009
CATGCCTTCGTTGATGCCTCGTCGGAGC	127513	117116	194442	184670	10444	9909	1.348	1.347	81723	1870559	70.16	0.42	11995	0.26	46.22	159658	142602	235039	183677	95498	62526	10.198	8.544	147456	1897844	54.39	0.41	99261	2.17	45.09	154919	138168	230590	180586	91246	60153	9.932	8.360	143125	1879569	55.34	0.40	94247	2.06	45.65	105736	93089	158283	118507
TTCATAGACGACGAGGAGCCTGGTAGCT	243937	218882	355031	336176	19168	18145	1.355	1.355	145165	3224371	72.31	0.43	22315	0.49	49.14	266503	234029	375719	302344	127538	86702	8.520	7.198	225775	3067224	59.06	0.41	137722	3.01	48.15	255922	225810	364558	293978	120426	82600	8.291	7.052	219507	3014035	60.20	0.40	131128	2.87	49.15	312294	271229	444633	332638
CATGCCTTCGGTAGTAGTCCAGAGTATT	139375	129857	216550	205977	10310	9802	1.195	1.194	91379	2173991	76.33	0.46	12297	0.27	50.56	136946	128335	216235	170070	87009	57898	10.099	8.545	139343	1939237	59.28	0.44	90201	1.97	48.58	133164	124754	212428	167403	83587	55739	9.876	8.357	137069	1912459	59.65	0.42	87705	1.92	48.61	150244	138739	239261	169679
GAGTTCGATTTTGGTCGAATGGAGCGTC	148956	140348	236689	220878	11173	10411	1.185	1.183	100905	2463180	81.63	0.54	13689	0.30	52.98	158674	147291	247497	184820	96700	58264	9.807	7.912	144558	2086393	62.45	0.53	91132	1.99	49.45	154078	143012	242901	182147	93649	56959	9.677	7.849	142656	2054832	62.91	0.51	89406	1.95	49.82	163420	148619	254886	173828
TTCATAGACGTGAGCCGCGGAGCAGATT	173084	163304	277265	258752	12641	11850	1.144	1.149	117884	2908704	76.93	0.55	15086	0.33	52.36	185946	170457	282347	226935	77375	51378	6.878	5.682	150886	2526927	64.47	0.56	77512	1.69	49.97	187629	171917	287252	230622	76642	50721	6.697	5.520	151535	2565126	65.42	0.53	75996	1.66	50.67	214820	195252	329684	253464
TTCATAGACGTTGGTCGAATTTCCTGTT	56324	53587	93460	87070	4987	4667	1.339	1.345	43281	1060462	70.61	0.54	6366	0.14	45.65	57908	55395	98002	72775	42716	25838	10.940	8.911	65519	911505	51.84	0.51	43739	0.96	41.35	55594	53305	95452	70948	41131	24916	10.815	8.814	64127	898249	53.89	0.52	41936	0.92	42.88	37958	35919	64744	46691
CATGCCTTCGACGAGGAGCCTATCAACG	187135	166360	266019	254372	14536	13883	1.371	1.370	109571	2412977	80.61	0.52	17034	0.37	49.53	207255	183538	291920	241570	99970	71979	8.595	7.479	189310	2491175	60.58	0.49	119627	2.61	46.43	203621	179265	286244	237739	95269	69022	8.354	7.287	185983	2446107	61.69	0.48	115020	2.51	47.20	207526	180472	292901	230572
AGGAGATTCGACGAGGAGCCTCTCTACT	98465	86378	134254	128700	7424	7142	1.388	1.393	50095	1100826	71.88	0.48	8242	0.18	49.31	107688	94973	148548	122203	53938	38222	9.114	7.850	96574	1193498	57.94	0.46	63329	1.38	48.35	102271	90469	142411	117325	50735	36091	8.942	7.721	93292	1158951	59.14	0.45	59861	1.31	49.23	95072	83602	134125	105935
ACTTCTGCCAGTAGTAGTCCTGGTCGAT	264202	248150	419119	388677	19807	18411	1.186	1.189	171768	4218597	81.61	0.52	22797	0.50	52.87	302871	276390	460905	345925	160331	90788	8.731	6.587	231044	3658244	64.14	0.51	132082	2.89	48.81	315489	285156	478107	360933	156872	88957	8.235	6.186	234092	3773875	65.32	0.50	129067	2.82	49.47	380778	339825	575090	389000
TTCATAGACGAGATAGAGGTATTAATCG	63991	61102	106229	98423	5007	4671	1.183	1.191	47041	1197064	68.97	0.51	6628	0.14	44.64	56804	54645	96402	71161	41035	24349	10.684	8.588	61031	896890	52.32	0.50	39526	0.86	41.68	59430	56372	100056	74293	40468	23912	10.151	8.078	60966	907683	53.02	0.48	38544	0.84	42.06	57917	54283	96863	66044
CATGCCTTCGCTTGCGTAACAGTTCCAT	67905	64778	111566	105881	5115	4866	1.151	1.153	50431	1251594	79.54	0.55	6684	0.15	53.37	66569	63397	109465	88316	40176	27816	9.212	7.905	72208	1073246	60.54	0.53	44999	0.98	47.44	66056	62672	109148	88591	38647	27096	8.887	7.677	71710	1077043	60.94	0.52	43982	0.96	47.36	60029	56298	99294	75357
TTCATAGACGTTGATGCCTCGCGTATAC	191235	171882	283253	266221	14972	14105	1.327	1.330	121547	2799337	82.18	0.52	18108	0.40	48.90	183703	163288	270282	208020	112148	72013	10.414	8.689	175369	2281434	59.05	0.48	117228	2.56	45.65	178209	159068	265532	204380	108175	69536	10.225	8.539	171584	2257812	60.08	0.46	112299	2.45	46.26	148416	131088	223583	159318
TCTAATGAAGTTGATGCCTCTTCCTGTT	56777	55188	95452	88105	3227	2981	0.849	0.849	37942	1058783	68.02	0.49	3456	0.08	49.91	45874	44151	75928	59201	23506	14375	7.770	6.094	37633	698180	57.74	0.46	19676	0.43	46.40	47062	45390	78469	61319	23096	14145	7.387	5.790	38122	719053	58.23	0.46	19229	0.42	46.51	32103	30489	53352	40202
ATCCAACTACTTGGTCGAATTTATAACC	64376	62022	104811	97781	3905	3645	0.935	0.936	41481	1114052	82.39	0.48	4176	0.09	52.90	52529	50868	86103	66650	29601	18505	8.629	6.969	46156	785681	65.97	0.46	25814	0.56	51.79	53689	51893	88658	69146	28567	18046	8.087	6.550	46072	811894	67.59	0.44	24857	0.54	52.89	46010	44148	76844	55931
ACTTCTGCCATGAGCCGCGGAGTATGCC	492360	420956	654998	615268	35575	33493	1.363	1.366	227110	4996917	78.48	0.54	36066	0.79	49.92	516463	420396	632933	505019	172898	113618	6.856	5.647	301943	4249722	63.51	0.50	169605	3.71	47.91	503759	410101	622196	497573	165402	109896	6.672	5.543	294219	4167604	64.39	0.50	162552	3.55	48.73	633613	510067	783930	593569
TCTAATGAAGTTGGTCGAATGTATATCC	131547	126253	217051	201140	9330	8643	1.079	1.079	93064	2400321	81.64	0.50	11274	0.25	51.52	122053	117013	202796	150069	80449	46820	9.957	7.831	117206	1806123	61.82	0.49	71333	1.56	47.58	122859	117613	206102	152787	78718	45733	9.586	7.513	116642	1836623	62.55	0.48	69273	1.51	47.74	77751	73915	131750	92294
CATGCCTTCGCTTGCGTAACTGGTCGAT	140949	130523	217012	206957	10993	10434	1.271	1.265	93676	2202514	75.64	0.55	13599	0.30	48.95	153325	139595	231623	185886	90846	63059	9.844	8.514	152497	2034480	57.64	0.53	101567	2.22	46.82	153418	138658	231981	186368	88797	61374	9.607	8.266	150608	2022319	58.79	0.50	98426	2.15	47.79	140001	124603	210965	158070
GAGTTCGATTGGTACCGGCTTATCTTCA	173465	159070	262047	247189	13986	13190	1.340	1.339	110478	2459794	83.13	0.56	16845	0.37	51.24	239894	217934	356637	275549	126884	79076	8.930	7.203	210209	2836356	63.46	0.54	127797	2.79	48.05	240273	218693	361501	280245	123433	77286	8.570	6.922	209101	2885464	64.53	0.53	124146	2.71	48.67	286587	258280	434583	302389
TCTCTCAATTTTGATGCCTCAGTTGTGC	37826	34903	59920	55748	2705	2522	1.133	1.135	25132	635716	83.48	2.64	3323	0.07	49.65	39623	35885	60969	46917	21764	13408	8.960	7.173	34916	532365	63.52	2.44	21230	0.46	48.41	40253	36135	62097	47959	20968	13041	8.475	6.825	34324	544888	64.31	2.44	20172	0.44	48.31	22859	19948	34645	26189
TCTCTCAATTTTGGTCGAATAGCAGATT	237415	212389	345246	323065	18986	17775	1.380	1.381	143703	3213197	70.75	0.57	22421	0.49	48.12	243819	219267	362872	265153	160316	94624	11.089	8.957	225307	2796402	54.28	0.54	153722	3.36	45.09	244122	218166	362388	266552	154922	92287	10.730	8.690	222643	2791210	55.16	0.52	149226	3.26	45.45	156029	137460	232784	163999
ATCCAACTACAGATAGAGGTCAAGTTCA	144232	135490	230734	214821	11610	10845	1.263	1.267	103785	2502882	81.87	0.46	14404	0.31	51.78	164286	153785	264296	192357	113745	65551	10.802	8.553	161469	2261005	59.97	0.45	104191	2.28	46.50	158552	148208	256970	187616	108764	63286	10.623	8.466	155829	2205545	60.96	0.44	99105	2.17	47.52	138668	127627	223698	153100
TCTCTCAATTGGTACCGGCTAATTCTTG	180386	149039	225318	213723	13199	12553	1.470	1.474	81643	1719265	70.15	0.57	14038	0.31	47.81	139061	118340	183202	143814	76123	51445	10.429	8.978	122476	1363398	53.87	0.50	85719	1.87	44.68	136051	114170	176140	139676	68013	46750	9.692	8.401	114636	1304367	55.31	0.52	77534	1.69	45.74	144519	119882	189037	138793
TGCGTCGTCCGGTACCGGCTGGACAATG	65070	62113	108466	101917	5482	5204	1.269	1.282	49657	1241800	72.10	0.55	7255	0.16	46.73	92548	84793	144740	113348	48412	30861	8.395	6.834	84192	1308842	55.58	0.54	49731	1.09	41.44	94920	86563	149234	116653	48035	30318	8.079	6.523	84515	1335499	56.27	0.52	48714	1.06	41.93	73023	65838	114599	85946
CATGCCTTCGGGTACCGGCTTGTCTAAG	35159	32903	55756	52990	2162	2056	0.973	0.974	22230	598598	69.83	0.56	2257	0.05	49.49	45150	41302	68476	56409	18412	12713	6.749	5.657	35394	626034	59.16	0.56	18316	0.40	47.37	51249	46151	76496	63159	18743	12964	6.150	5.152	37432	680923	60.08	0.55	18508	0.40	47.53	42201	37140	61849	50152
TCTAATGAAGGTAGTAGTCCTAGATCCA	80382	76943	134056	124091	4926	4577	0.922	0.926	55424	1508845	84.70	0.52	5771	0.13	56.75	55528	53487	93798	71968	35462	21958	9.489	7.658	54133	908946	65.01	0.50	31933	0.70	50.38	56175	54015	95623	73529	35088	21824	9.210	7.450	55148	920315	65.68	0.50	31939	0.70	51.14	61388	58028	103965	71172
TTCATAGACGACGAGGAGCCACACTGAC	215333	190622	302743	287494	16410	15588	1.360	1.361	115713	2554799	75.84	0.56	18314	0.40	50.37	275597	235634	365890	296681	115262	79190	7.907	6.699	199352	2713802	60.35	0.53	121785	2.66	47.95	284916	243092	379812	309127	112800	77709	7.454	6.309	200711	2806369	61.83	0.52	117620	2.57	48.78	304785	256917	408546	311554
ATCCAACTACTTGGTCGAATCTCCTGTA	45810	43696	75423	70333	2834	2654	0.943	0.947	31210	834058	84.53	0.48	3166	0.07	58.34	37174	35501	61400	47726	22100	14178	9.034	7.456	35112	582695	66.10	0.47	20647	0.45	52.24	37315	35709	62280	48136	21738	13850	8.760	7.222	34746	587065	67.51	0.43	19784	0.43	53.67	31977	30099	53233	38506
TCTCTCAATTTGAGCCGCGGAGCCTCAT	206398	179527	277841	262084	16538	15599	1.494	1.494	101811	2196242	70.38	0.48	17732	0.39	47.47	187221	158408	240556	192977	77591	54701	8.096	7.115	142918	1774080	56.08	0.46	90616	1.98	44.52	181315	153182	234242	187510	75004	52879	8.037	7.078	137904	1724699	56.39	0.45	86444	1.89	44.98	197291	165706	258048	197666
TACCGATAGATTGGTCGAATTCGATATC	51456	46605	78492	74279	4602	4383	1.472	1.481	36569	829069	79.52	0.56	6266	0.14	43.39	45319	41943	72383	57378	32121	22522	11.138	9.852	57269	698361	53.29	0.53	40985	0.90	41.00	44849	41560	72635	57488	31464	22134	10.872	9.664	56639	701435	54.36	0.50	39735	0.87	41.99	36267	33124	58476	43895
ATCCAACTACTGAGCCGCGGCCGTGATT	109436	102083	173721	164168	8643	8189	1.249	1.252	78369	1884220	81.92	0.48	10845	0.24	52.29	135173	121835	201857	165136	59067	41915	7.344	6.371	119024	1881086	64.78	0.45	66081	1.44	48.35	136238	122987	205405	167383	59256	42089	7.241	6.311	121096	1904034	65.31	0.45	66394	1.45	48.46	136152	122204	207457	163977
TCTAATGAAGTTGATGCCTCTTCACACG	103981	100803	174635	162118	8043	7435	1.156	1.151	77122	1948556	74.81	0.51	9774	0.21	48.72	94038	91330	159162	121780	59751	36623	9.422	7.548	94425	1486803	59.40	0.49	56147	1.23	47.28	99929	96433	169450	130115	59408	36355	8.800	7.013	96177	1553372	60.34	0.47	54784	1.20	47.36	73996	70746	125906	90897
TCTCTCAATTTGAGCCGCGGCAATTAGA	177044	166670	279364	262616	13728	12907	1.233	1.234	116835	2786118	83.08	0.54	16206	0.35	51.84	208624	191330	312708	254077	88691	60758	7.119	6.002	168910	2674387	66.29	0.52	92718	2.03	49.24	212581	194988	321847	261033	87201	59897	6.800	5.759	171896	2747770	67.32	0.51	91796	2.01	49.81	208351	188164	312819	245949
CATGCCTTCGTTGATGCCTCGCAGAATT	48331	45167	77739	73467	3035	2863	0.980	0.978	31768	854638	80.78	0.44	3507	0.08	52.24	45358	42147	71999	57788	24602	16298	8.576	7.079	41281	678100	62.96	0.45	24525	0.54	48.66	45704	42210	72870	58476	23940	15847	8.246	6.802	40726	686507	64.74	0.42	23062	0.50	50.47	27476	24935	43758	34020
TACCGATAGATTGATGCCTCACGTTCCA	110185	102631	174578	164153	8098	7649	1.164	1.170	74278	1844236	74.78	0.55	9643	0.21	49.73	90964	84408	143494	113548	55185	37011	9.653	8.181	92137	1331555	57.45	0.52	58815	1.29	45.64	90341	83677	144605	114327	53750	36049	9.329	7.914	90930	1337347	58.59	0.52	56586	1.24	46.67	72551	66189	115479	85273
TACCGATAGATGAGCCGCGGTGCGAGAC	107072	100184	167080	157111	8857	8352	1.331	1.334	71299	1684991	69.25	0.52	10320	0.23	46.79	111925	102099	166865	134887	50411	34992	7.583	6.511	97975	1470835	56.78	0.51	56211	1.23	44.75	110800	101290	167113	134638	48938	33826	7.350	6.306	96432	1471368	57.69	0.50	53969	1.18	45.29	127445	114866	190765	147731
TCGAATAGCCCTTGCGTAACATCTTATC	145127	127647	205991	195413	12253	11592	1.493	1.489	91511	1957868	69.89	0.54	15486	0.34	44.16	163447	144165	236060	183511	101127	65820	10.752	9.002	163334	1944981	53.26	0.50	112172	2.45	43.38	161840	143107	236351	184205	97731	63367	10.378	8.634	160861	1949263	54.03	0.50	108531	2.37	43.74	168444	146191	245349	170795
ACTTCTGCCAGGTACCGGCTAACTTCCA	255857	241783	408090	378840	18572	17242	1.142	1.142	161832	3951288	68.66	0.51	20361	0.44	50.66	251203	232946	386713	300587	118987	71603	7.723	5.979	194099	3156022	59.10	0.48	103719	2.27	48.69	248188	230694	385768	301699	114136	69625	7.426	5.792	195586	3181441	60.24	0.47	101169	2.21	49.31	311992	288847	491938	350634
ACTTCTGCCAACGAGGAGCCTAATACAG	334983	316877	533947	496354	26767	24872	1.258	1.258	224847	5318141	81.57	0.59	31781	0.69	49.25	369055	346852	578602	448605	183784	110388	7.972	6.176	312373	4918755	64.82	0.54	169474	3.70	47.25	365869	344169	578640	449961	176741	106737	7.666	5.954	310261	4939491	65.90	0.53	162904	3.56	47.89	435826	404840	687880	496327
TCTAATGAAGAGATAGAGGTTGCTTCCT	289500	254089	399726	376203	22822	21422	1.433	1.429	155224	3322781	78.63	0.56	26353	0.58	46.50	237207	212899	349569	252245	178590	107550	12.823	10.702	238328	2560001	53.40	0.50	178697	3.90	43.46	226693	203543	337066	243788	169623	102847	12.631	10.589	231295	2480133	54.10	0.50	171466	3.75	43.92	278976	244351	408514	257898
ATCCAACTACACGAGGAGCCGCTACTAG	312917	289618	488870	459021	26246	24703	1.347	1.351	219127	5099464	81.65	0.53	33032	0.72	49.71	400923	367175	613486	483140	211669	136173	8.660	7.074	371816	5403187	62.88	0.51	219906	4.80	46.82	420745	378253	631933	499434	206466	134013	8.200	6.735	371799	5481524	64.27	0.50	214364	4.68	47.99	424191	377041	639182	471952
TCTAATGAAGGTAGTAGTCCAACTCAGA	40197	38695	68350	63161	3146	2916	1.155	1.159	28429	760388	75.70	0.59	3742	0.08	50.64	23836	23529	42818	32222	20407	13024	11.962	10.145	31007	437025	52.21	0.52	21558	0.47	41.16	30993	30172	54800	42297	21107	13477	9.667	7.997	34609	532910	56.23	0.54	21491	0.47	42.61	36189	34668	63319	43343
TTCATATCAAAGATAGAGGTGGACAATG	469319	391714	610523	572634	32967	31036	1.355	1.360	223302	5027523	69.03	0.48	35986	0.79	44.07	462297	381636	602383	438126	276204	162361	11.508	9.301	352432	4062303	51.14	0.46	252475	5.52	42.51	470477	380956	602740	442122	263392	156100	10.968	8.862	344546	4054242	52.23	0.45	240210	5.25	42.94	372901	298985	480751	332373
TCTAATGAAGACGAGGAGCCACACTGAC	211099	199704	337455	316035	15705	14761	1.168	1.172	141766	3444533	78.25	0.67	18579	0.41	53.59	247678	227952	377501	299038	118099	75341	7.852	6.324	199626	3182667	63.88	0.65	111420	2.43	50.25	257656	236790	395413	313545	117302	74618	7.446	5.973	204010	3328319	65.26	0.63	108616	2.37	50.79	254581	231375	391085	289818
TCTCTCAATTCTTGCGTAACATCGTGAT	110545	106006	184087	171933	8782	8188	1.197	1.195	81653	2019059	73.81	0.57	11021	0.24	46.91	120425	115101	201021	153434	75641	46167	9.444	7.552	120167	1819832	56.72	0.53	73069	1.60	43.85	120960	115737	203491	154855	74887	45404	9.237	7.359	118709	1832106	58.42	0.53	69850	1.53	45.10	97428	91936	163255	115643
TGCGTCGTCCGTAGTAGTCCATGAGGTG	38231	36393	63803	59323	2058	1916	0.810	0.811	24802	711270	65.70	0.55	2273	0.05	49.76	28647	26796	46357	36350	15200	9566	8.230	6.605	23837	424741	57.10	0.56	13192	0.29	48.95	29540	27530	48061	37984	15195	9617	7.935	6.355	24054	437272	57.00	0.55	13160	0.29	47.72	27499	24900	43680	31832
TTCATATCAATGAGCCGCGGACACTAAG	691716	661390	1116677	1039196	51997	48487	1.169	1.171	455571	11246212	83.27	0.61	59119	1.29	53.52	737610	693337	1148924	911877	325739	210412	7.116	5.792	605072	10021841	67.92	0.57	312788	6.83	50.46	738869	694739	1160700	920643	316227	204673	6.838	5.580	603622	10091752	68.60	0.58	305113	6.67	50.78	881300	822267	1386795	1040547
TACCGATAGAGTAGTAGTCCATCGTGAT	79020	74904	127775	120270	5502	5174	1.081	1.080	52935	1331058	83.43	0.52	6133	0.13	53.92	77286	72901	123933	99041	42363	28019	8.579	7.101	68637	1108340	65.98	0.50	39768	0.87	52.21	78419	73818	126898	101419	41779	27431	8.263	6.789	69828	1127060	66.59	0.49	39521	0.86	52.17	98203	90964	158222	114303
TCTAATGAAGAGATAGAGGTTCATAAGG	111698	107821	188642	174748	8920	8271	1.187	1.188	84471	2165977	85.76	0.62	11366	0.25	52.99	73328	72304	129896	94785	64627	39633	12.488	10.495	96933	1300414	59.84	0.59	67054	1.47	47.62	96407	92975	165877	123827	68515	41636	10.367	8.439	106475	1558907	62.92	0.59	67152	1.47	48.16	100140	95173	170958	114570
TTCATATCAACTTGCGTAACCGTCTGCG	142241	137735	241237	224233	11933	11103	1.242	1.243	103807	2631556	81.64	0.44	14241	0.31	51.28	139461	134542	235414	180594	90129	56063	9.609	7.792	140006	2126569	61.69	0.42	85791	1.87	47.62	137823	132664	233981	179519	88102	54761	9.451	7.656	137952	2112872	62.59	0.42	83474	1.82	48.37	149864	142247	253396	175438
CATGCCTTCGGTAGTAGTCCGTTCCAAT	200689	173839	269059	257204	15375	14654	1.434	1.430	98454	2105437	79.24	0.45	16582	0.36	45.37	208937	179590	282631	219056	125435	82888	11.139	9.497	182383	1998396	55.04	0.42	133403	2.91	44.40	201340	173057	274307	213703	118254	78653	10.820	9.238	175936	1948119	55.45	0.41	127063	2.78	44.42	238278	203006	327620	224921
TCTAATGAAGAGATAGAGGTCATGGCAT	79832	77197	135426	125294	6556	6069	1.215	1.216	59794	1527386	83.95	0.56	7956	0.17	51.42	74764	72170	127167	95398	51023	31182	10.070	8.204	77542	1175088	62.41	0.53	48675	1.06	47.97	72315	69866	125024	93779	50060	30636	10.050	8.199	77000	1154767	62.39	0.51	48362	1.06	47.96	78586	74756	133775	91802
AGGAGATTCGCTTGCGTAACACGACATT	101649	91238	148532	141450	8083	7707	1.366	1.368	62390	1415164	71.78	0.54	9613	0.21	49.40	119075	105345	171276	135139	69306	46126	10.156	8.567	109646	1410964	56.18	0.51	73555	1.61	47.02	117377	103951	170138	134752	66092	44240	9.750	8.240	107139	1408391	56.78	0.50	70792	1.55	47.46	93230	81845	136397	101424
CATGCCTTCGAGATAGAGGTTAAGCATA	121072	96293	139603	133392	9144	8719	1.644	1.641	47404	952715	77.51	0.56	9282	0.20	42.56	80680	67963	106571	81311	58579	39841	13.796	12.298	83676	722300	47.50	0.51	68439	1.50	39.48	74765	62985	98929	75957	53705	36879	13.625	12.186	77864	676474	48.05	0.49	63239	1.38	40.03	82137	67750	108915	74163
TGCGTCGTCCCTTGCGTAACATAATGTG	255652	235852	391049	367620	20222	19014	1.298	1.298	164188	3868080	83.67	0.55	24019	0.52	51.46	340487	308640	509283	390290	189734	114856	9.351	7.386	292475	4129277	63.40	0.52	180481	3.94	48.27	338033	305347	508270	391852	183297	112326	9.051	7.195	290332	4129269	64.15	0.52	175936	3.84	48.82	264828	237714	401450	290113
ACTTCTGCCAACGAGGAGCCTAGATCCA	378172	353122	593771	551426	30349	28190	1.283	1.283	244938	5804033	81.86	0.57	34606	0.76	50.11	476895	432747	715382	551969	226658	134107	7.952	6.098	367133	5706546	64.72	0.54	200609	4.38	47.12	484830	440456	734803	568213	221433	131034	7.564	5.788	368137	5852018	65.97	0.53	194062	4.24	47.81	548900	490897	825458	588916
TCTAATGAAGGGTACCGGCTTCCACTTC	123397	113282	186403	175696	9936	9353	1.338	1.336	76818	1781022	71.23	0.57	11552	0.25	48.41	136462	123326	202035	159321	71670	47140	8.904	7.426	120378	1660182	57.22	0.52	74966	1.64	46.26	140259	126373	208107	163634	71549	46740	8.629	7.169	120944	1696167	58.02	0.51	73483	1.61	46.69	157906	140600	235248	168766
AGGAGATTCGTTGATGCCTCATATCATG	60914	58146	98415	93202	4411	4140	1.125	1.115	43012	1058205	62.71	0.55	5107	0.11	47.43	54741	52675	89954	72205	32386	21895	9.036	7.611	56695	879698	52.99	0.50	33614	0.73	45.03	62176	59062	101217	80578	33612	22332	8.335	6.956	59101	942605	53.00	0.51	33729	0.74	44.54	27699	26125	45117	36628
CATGCCTTCGAGATAGAGGTTCCACTTC	112462	99283	157809	150289	8939	8473	1.422	1.415	63081	1376644	69.69	0.53	10126	0.22	45.30	110784	98937	162033	123440	77060	50693	11.937	10.307	112187	1254226	51.27	0.51	83201	1.82	43.48	103641	92395	152989	117243	72480	48177	11.891	10.314	107249	1198735	51.91	0.49	79024	1.73	44.05	106040	91965	153602	108315
TTCATAGACGCTTGCGTAACCTGTGCTA	122410	118171	208295	194392	10084	9407	1.215	1.215	94756	2381603	83.21	0.51	12967	0.28	52.61	133096	126708	221572	171867	80974	50950	9.173	7.441	132350	2062545	63.82	0.50	79821	1.74	48.96	132372	126166	223166	173103	79321	49782	8.921	7.218	131421	2077130	64.72	0.49	77639	1.70	49.51	132366	125325	224229	159797
TCTCTCAATTCTTGCGTAACACTAAGAT	113066	108592	188113	175101	8137	7588	1.086	1.088	80844	2075030	84.94	0.56	9463	0.21	56.49	112337	107627	186637	142058	68978	41778	9.276	7.381	105556	1714637	66.18	0.52	61385	1.34	51.26	115444	110726	194098	147999	67848	40788	8.774	6.917	106705	1766448	67.90	0.52	59168	1.29	52.37	90231	85524	151710	107155
TTCATATCAAGGTACCGGCTTCATCCTT	244550	225218	370168	346943	18719	17624	1.269	1.275	137899	3303651	77.31	10.86	19100	0.42	56.15	201966	184297	299782	236269	100059	64021	8.377	6.801	155604	2349092	65.34	8.60	89494	1.96	54.35	196337	179750	294439	233061	93481	60319	7.969	6.496	151263	2329242	66.35	8.97	84251	1.84	54.90	206739	187174	311212	229353
ATCCAACTACCTTGCGTAACGTCGGAGC	66216	63106	107965	101222	4882	4593	1.135	1.139	47441	1201998	82.77	0.45	5995	0.13	52.14	69601	64777	109337	86139	39453	26053	9.057	7.591	64521	1003956	62.68	0.42	39567	0.86	48.41	70691	65789	112424	87844	39753	25793	8.875	7.370	64325	1009586	62.90	0.42	38686	0.85	48.22	64806	59179	102185	74592
ATCCAACTACTGAGCCGCGGACACTAAG	55958	53738	92843	87619	4852	4600	1.312	1.318	44177	1081215	85.60	0.56	6418	0.14	53.35	64799	61088	104591	85958	31520	22557	7.564	6.586	66085	1047867	66.29	0.54	37436	0.82	48.73	65283	61600	106398	87132	31401	22475	7.407	6.474	66034	1063021	66.93	0.54	36599	0.80	49.14	64667	60670	106029	84586
AGGAGATTCGCTTGCGTAACAATACATG	77099	71655	120614	114430	5939	5618	1.236	1.232	53345	1283463	83.64	0.55	7130	0.16	53.28	69020	65609	112607	89004	47876	32355	10.671	9.124	81047	1104520	60.50	0.52	53674	1.17	47.54	74832	70309	120738	96120	47624	32209	9.900	8.410	81368	1159106	62.25	0.51	51691	1.13	48.35	60402	56303	98831	73904
GAGTTCGATTTTGGTCGAATTGGCCGGT	166684	156551	264076	247352	13975	13085	1.328	1.328	119477	2777427	84.38	0.54	17822	0.39	52.17	196359	182105	308561	230147	130261	79893	10.596	8.713	195989	2600461	61.66	0.52	130985	2.86	48.75	191856	177849	304682	227729	126277	77739	10.402	8.568	194059	2570325	62.54	0.51	127586	2.79	49.37	208622	189269	325560	219979
TGCGTCGTCCTTGGTCGAATATGTAAGT	175034	156939	254171	239015	13814	13000	1.364	1.365	104308	2412055	79.15	0.53	16108	0.35	49.57	184752	163609	267250	198495	117281	71300	11.015	9.016	166867	2095944	56.91	0.50	115901	2.53	45.63	176587	156355	258834	192559	111545	68185	10.816	8.888	162476	2042561	57.73	0.48	111073	2.43	46.06	129217	113987	192263	135996
TCTAATGAAGTTGGTCGAATGTGTCGGA	187381	177592	299657	279759	13327	12417	1.116	1.114	121596	3045196	85.60	0.51	15185	0.33	56.03	199709	187424	314736	234664	118118	69234	9.419	7.405	168014	2565069	65.22	0.49	102176	2.23	50.80	202729	188980	319540	238640	117269	68591	9.211	7.214	168337	2583247	66.08	0.49	100458	2.20	51.19	136756	125667	215226	155408
ATCCAACTACGTAGTAGTCCACGTTCCA	205684	183630	305602	287452	16548	15605	1.359	1.363	128878	2940880	78.23	0.32	20164	0.44	46.25	214259	188484	313151	236925	142160	89643	11.394	9.496	209157	2562452	54.48	0.32	146442	3.20	43.02	209058	183724	309042	234359	137571	87035	11.173	9.321	205575	2534857	55.15	0.30	142279	3.11	43.37	203952	176560	303081	205449
TCGAATAGCCTTGATGCCTCGGTGAATT	332471	279319	434336	409137	24795	23411	1.433	1.436	162354	3549210	82.13	0.52	26760	0.58	49.29	342291	279637	435491	334026	174271	108321	10.044	8.139	250317	3041018	58.72	0.48	169070	3.69	45.19	339081	277632	434799	335396	166668	104211	9.621	7.799	245719	3041241	59.69	0.48	161758	3.53	45.41	241398	193163	308232	223994
TCTCTCAATTGTAGTAGTCCAATCCTGC	98864	93764	161286	150925	6116	5744	0.952	0.955	64444	1706641	75.02	0.48	6732	0.15	55.78	87061	81436	139322	107009	51203	31583	9.224	7.408	75829	1217832	61.36	0.47	44950	0.98	50.58	86008	80109	137587	105947	49456	30586	9.022	7.246	74408	1206710	61.55	0.45	43616	0.95	50.64	89372	81981	143009	99619
AGGAGATTCGACGAGGAGCCCAACTGTA	114976	98538	155130	148527	8780	8449	1.421	1.428	61651	1356302	79.15	0.49	10106	0.22	48.48	133958	114551	180886	148458	64920	45692	9.008	7.725	118852	1503672	58.91	0.45	76840	1.68	45.14	127460	109372	173693	143002	61386	43734	8.870	7.676	114521	1461898	59.87	0.44	73188	1.60	46.14	115977	98179	158556	125275
TCTAATGAAGAGATAGAGGTAACTTCCA	279711	248139	402037	377092	21878	20506	1.366	1.365	166296	3668814	83.14	0.56	26224	0.57	51.06	225371	204250	341691	248469	171752	104317	12.616	10.538	237506	2706302	58.73	0.51	173128	3.78	48.27	221410	200021	337258	245692	165200	100375	12.294	10.254	231076	2665593	59.38	0.50	165738	3.62	48.54	267294	235050	400862	254699
TTCATATCAATTGGTCGAATAGCTAGTA	111172	106306	183390	167969	5102	4700	0.698	0.702	62080	1830860	85.31	3.31	4680	0.10	63.95	57072	54838	94199	70000	32657	18005	8.701	6.456	40816	782283	70.98	2.21	21312	0.47	57.31	58198	55910	97189	72722	31515	17473	8.139	6.031	41394	804629	72.41	2.37	20684	0.45	58.56	35429	33794	59963	42007
CATGCCTTCGAGATAGAGGTTACTCATA	112210	102389	165743	157537	8874	8435	1.344	1.344	68761	1557478	80.32	0.54	10685	0.23	51.30	101862	95054	158524	121576	74687	49295	11.825	10.177	114621	1363851	57.53	0.50	82207	1.80	47.43	96468	89902	152073	116989	71068	47377	11.730	10.164	110916	1321219	58.13	0.48	79269	1.73	47.84	101987	93119	158494	112591
TACCGATAGATTGGTCGAATGGTCACGA	37257	33279	55108	52083	2049	1927	0.933	0.929	21134	555265	67.14	0.56	2262	0.05	50.04	26247	23624	39605	31445	14868	10194	9.422	8.137	23758	359863	55.92	0.54	15213	0.33	47.92	25513	22962	38907	31004	14260	9905	9.199	8.019	23395	351853	53.90	0.53	14916	0.33	45.74	17389	15202	25929	19742
TACCGATAGAGTAGTAGTCCTGCACTGA	51855	49335	84153	79220	3283	3091	0.979	0.979	35077	903359	82.17	0.53	3788	0.08	52.24	38888	37407	64356	51365	24619	16463	9.602	8.045	38796	613844	64.30	0.52	23821	0.52	51.85	41162	39181	67389	53957	24159	16112	8.998	7.495	39310	630839	66.02	0.50	22926	0.50	52.94	50752	47583	83357	58894
TCGAATAGCCCTTGCGTAACAATGATTC	217935	169521	251448	239029	16298	15499	1.627	1.627	94241	1906242	70.94	0.55	18087	0.40	42.81	176286	141247	218735	168146	105813	69665	12.142	10.399	157777	1550504	49.28	0.49	120160	2.63	40.78	162518	130671	203688	158117	97099	65198	11.965	10.349	147571	1468684	50.55	0.47	111232	2.43	41.86	176283	139528	224409	149210
GAGTTCGATTGTAGTAGTCCGTGTCGAT	128583	122803	212724	199407	10329	9667	1.219	1.217	93675	2336971	85.55	0.60	12642	0.28	54.35	146240	139456	242451	184281	93194	56934	9.648	7.754	144210	2184858	65.06	0.58	87908	1.92	50.20	147135	139443	244057	185758	91975	56324	9.459	7.610	144459	2179583	65.32	0.57	87669	1.92	50.41	162204	151554	267420	183800
CATGCCTTCGACGAGGAGCCGATTCGAC	180464	165775	276820	263614	14455	13732	1.311	1.307	117982	2756542	79.03	0.52	17101	0.37	51.18	222606	200029	328833	270214	107702	75283	8.221	6.993	199266	2896042	62.68	0.49	118841	2.60	48.94	220356	198102	328788	269731	104975	73630	8.014	6.851	197631	2893097	63.69	0.48	115207	2.52	49.82	211296	186524	311989	245280
TCTCTCAATTTGAGCCGCGGGTATGGCA	75352	72369	125562	116951	4770	4430	0.953	0.951	51108	1394350	80.47	0.53	5098	0.11	55.77	75451	69966	118000	95888	28103	18995	5.978	4.972	56285	1098604	68.22	0.51	25839	0.56	51.48	77149	71748	121177	98132	28241	18958	5.849	4.849	57022	1127635	69.41	0.52	25584	0.56	52.96	71877	65863	112409	89188
ATCCAACTACGTAGTAGTCCGGACAATG	241385	210566	335123	315606	18636	17504	1.396	1.392	130471	2903324	82.75	0.44	21039	0.46	49.19	219799	194658	317698	237658	148121	92298	11.702	9.748	208788	2404133	58.13	0.38	150185	3.28	46.75	215128	188552	309553	232512	141403	88457	11.465	9.549	201344	2347428	58.69	0.38	142981	3.12	46.82	218153	188349	315507	209676
TCTAATGAAGTTGGTCGAATGCTACTAG	267088	246164	411541	384626	22094	20718	1.347	1.352	180191	4125017	84.25	0.53	27274	0.60	51.80	267460	251817	430455	311385	200168	117015	11.671	9.432	282116	3573441	60.96	0.51	191711	4.19	48.29	289607	266695	455036	331673	199212	116827	10.988	8.841	284533	3669605	61.93	0.50	189434	4.14	48.74	212452	193810	336191	230725
TCTCTCAATTACGAGGAGCCGGTACCTT	553558	474239	739025	694577	40995	38668	1.392	1.397	279235	6269183	76.75	0.58	44938	0.98	46.80	611543	512929	791226	617203	270435	171806	8.579	6.987	442511	5903624	58.87	0.55	272542	5.96	44.76	592217	498396	776254	606299	259942	166095	8.405	6.876	431054	5821733	60.14	0.54	260646	5.70	45.91	574749	472458	741046	545692
TACCGATAGAGTAGTAGTCCGCGCAAGC	91749	87246	147521	137992	6235	5854	1.061	1.065	61695	1539550	70.27	0.54	7453	0.16	50.65	85070	79714	134753	104687	48452	30828	9.025	7.391	76166	1168497	57.55	0.50	46167	1.01	47.88	85157	79821	136706	105805	47695	30105	8.757	7.142	75077	1173537	58.50	0.48	44305	0.97	48.35	102160	94447	163682	112752
GAGTTCGATTACGAGGAGCCGTAACCAT	111410	107109	185501	172606	9059	8474	1.226	1.232	83384	2077269	82.81	0.53	11197	0.24	51.03	138505	131823	227399	178649	71317	44646	7.872	6.272	130027	2139124	65.50	0.52	70394	1.54	48.13	142466	135922	237548	185964	71263	44040	7.530	5.944	132270	2218069	66.68	0.52	68436	1.50	48.19	248159	232366	406377	281154
TCTAATGAAGGGTACCGGCTATGAGGCC	37706	36574	63258	59200	2233	2059	0.886	0.873	24836	701517	83.55	0.59	2262	0.05	56.28	38482	36371	61042	49669	14596	9562	6.002	4.832	27643	549387	69.43	0.54	13054	0.29	50.99	42004	39603	67257	54752	14545	9536	5.428	4.371	30058	605123	70.34	0.53	13252	0.29	50.76	41882	39003	66619	51628
TCGAATAGCCCTTGCGTAACAGAATTGT	224578	182333	278095	264111	17234	16321	1.555	1.551	108379	2259610	81.27	0.57	19660	0.43	47.20	243312	196186	304424	235382	132925	85911	10.959	9.161	200594	2173053	56.75	0.50	144375	3.15	44.97	240344	193145	302128	234803	126672	82484	10.523	8.817	192901	2156536	58.92	0.50	135401	2.96	46.72	241809	192319	308773	211206
ATCCAACTACTTGGTCGAATGCTTGTCA	172972	150931	238019	224280	13494	12703	1.423	1.422	90976	2032357	74.95	0.48	14933	0.33	46.02	153058	134921	218033	162622	101616	64235	11.698	9.914	145145	1636212	52.54	0.44	106401	2.32	42.70	147000	129265	210709	157861	96787	61502	11.529	9.778	139198	1585773	53.59	0.44	100813	2.20	43.84	140772	121630	200939	136556
TCTCTCAATTTGAGCCGCGGTAATACAG	88703	85938	145695	136120	5143	4837	0.886	0.892	57018	1545921	84.15	0.54	5413	0.12	57.82	78695	75326	125431	101795	30977	20946	6.199	5.165	60685	1151959	70.06	0.51	28449	0.62	52.46	81402	77927	130695	105815	30390	20444	5.836	4.849	61332	1193367	71.45	0.51	27491	0.60	53.93	75014	71193	120822	96038
AGGAGATTCGGGTACCGGCTGCCGTATT	111681	103900	175273	166587	9687	9149	1.387	1.378	81917	1871758	81.18	0.59	12774	0.28	49.50	169671	155016	259150	206712	92808	61799	8.989	7.504	166485	2324568	61.45	0.56	102302	2.24	46.08	166095	152133	255928	204424	88955	59055	8.724	7.251	164418	2314804	62.43	0.55	98162	2.14	46.46	163190	146999	249696	188186
GAGTTCGATTTGAGCCGCGGCGCCGATC	198871	172148	267739	253292	14795	13985	1.387	1.386	95417	2100193	79.98	0.55	15450	0.34	48.49	238719	198664	300968	239168	93105	62157	7.764	6.523	160119	2105702	60.48	0.54	97962	2.14	45.16	238368	198211	303081	240332	90823	60303	7.521	6.298	157563	2100339	61.55	0.53	94388	2.06	45.61	282956	235557	367340	274497
CATGCCTTCGTGAGCCGCGGCCGAATCA	72876	67706	113782	108317	5060	4853	1.116	1.125	49104	1221526	82.94	0.53	5980	0.13	50.28	87835	78677	128271	107540	34740	25541	6.798	5.961	72980	1209893	66.41	0.51	39236	0.86	49.37	87271	78467	129224	107619	34836	25363	6.766	5.915	72349	1209374	66.80	0.50	38361	0.84	49.63	72681	64519	107905	89408
ACTTCTGCCATGAGCCGCGGATTAATCG	148544	141838	242994	223079	9751	8905	1.007	1.002	94835	2536487	83.02	0.51	9987	0.22	55.98	140544	131646	220585	174068	55052	33575	6.264	4.841	100213	1936713	70.50	0.49	45578	1.00	52.68	142864	133228	224974	178275	52781	32749	5.888	4.611	101121	1980019	71.72	0.49	43742	0.96	53.23	164840	152051	258135	196888
TTCATAGACGCTTGCGTAACTGGACGTA	334541	293620	467696	440616	25137	23721	1.349	1.351	183300	4147134	72.88	0.50	28995	0.63	46.98	353464	300438	476482	364565	199387	125666	10.503	8.652	290284	3511028	53.98	0.48	201492	4.40	44.02	351892	298487	476865	367120	190688	121439	10.037	8.302	285574	3527139	55.47	0.47	192782	4.21	45.11	346723	292062	477330	327677
ACTTCTGCCATGAGCCGCGGAATCAGAT	375622	350299	591082	547708	29424	27314	1.249	1.252	242419	5786888	82.52	0.53	33520	0.73	53.14	444293	399507	655419	516597	172761	108194	6.616	5.257	322786	5325960	68.06	0.51	161704	3.53	50.10	453885	408400	676818	532284	172095	107575	6.382	5.073	327241	5469352	69.07	0.50	159537	3.49	50.68	525141	467654	781042	580955
ACTTCTGCCAACGAGGAGCCCAAGTTCA	382672	356616	591033	551404	26594	24860	1.129	1.132	222851	5425502	72.68	0.56	27636	0.60	52.98	433349	393308	638475	496575	194103	114771	7.630	5.801	299582	4867692	61.97	0.53	160726	3.51	50.67	437748	397757	650612	506826	189201	112195	7.299	5.556	299926	4966610	62.83	0.53	156225	3.41	51.09	473144	423556	698898	509645
TGCGTCGTCCTTGGTCGAATTCCACTTC	47084	44380	77116	72177	3966	3741	1.291	1.301	35481	880515	84.03	0.55	5351	0.12	48.29	64240	57902	99047	75640	38561	24009	9.772	7.967	62699	887135	59.13	0.53	40635	0.89	43.78	66618	59962	103935	78851	39133	23944	9.450	7.622	63543	915423	60.23	0.52	40067	0.88	44.07	44419	39805	69991	51116
TCTCTCAATTAGATAGAGGTCATGGCAT	136349	127807	214201	200136	9775	9160	1.145	1.149	86311	2132768	82.50	0.48	11061	0.24	53.62	135199	126693	214702	160133	90874	54258	10.623	8.504	124657	1780694	62.41	0.46	80481	1.76	50.29	130950	122924	210122	156435	88120	52247	10.526	8.383	121713	1746403	62.86	0.45	77535	1.69	50.39	121686	111445	192117	133147
GAGTTCGATTGTAGTAGTCCACCTTGGC	116040	111063	188676	177626	7926	7454	1.054	1.053	78158	1998369	83.71	0.60	9286	0.20	53.46	112110	106426	180914	138708	70424	44175	9.770	7.993	104461	1601215	65.04	0.56	64782	1.42	52.12	113294	107397	183752	141148	68629	42989	9.374	7.644	103408	1625120	66.37	0.55	62460	1.36	52.98	117720	110136	191572	132876
TGCGTCGTCCTTGATGCCTCATCACCTG	144928	134734	226355	212535	10564	9917	1.171	1.171	94712	2270502	69.39	0.53	12028	0.26	52.13	177575	163269	272879	206407	99367	58469	9.140	7.110	146936	2243979	59.38	0.50	85486	1.87	50.44	178026	162216	272000	207067	96005	57005	8.859	6.910	145637	2231007	59.55	0.49	83866	1.83	50.44	104076	93341	158833	116873
TCTCTCAATTACGAGGAGCCACAGGCGC	183802	166803	280417	263227	14330	13473	1.283	1.285	120802	2841161	74.65	0.52	18050	0.39	48.43	266233	226772	372219	294441	118492	75395	7.990	6.427	208728	3153110	60.59	0.51	119327	2.61	47.23	276455	233621	387704	305651	117708	74528	7.620	6.120	212102	3246902	61.78	0.49	117080	2.56	47.65	244004	199936	334116	252148
ATCCAACTACGTAGTAGTCCCAAGCTAG	109912	105174	180676	169181	8673	8187	1.205	1.215	79143	1978034	79.08	0.41	10503	0.23	48.26	109850	104786	180789	138875	71594	45027	9.939	8.138	112396	1656584	57.86	0.36	71231	1.56	44.28	109256	104005	180733	139127	69185	43610	9.608	7.867	110464	1655341	59.46	0.36	68131	1.49	45.37	100436	94652	166245	118971
ACTTCTGCCACTTGCGTAACCGTATAAC	498012	455416	749288	699366	38706	36187	1.297	1.299	296143	6965726	81.52	0.56	42362	0.93	50.47	456667	412679	679193	511760	278241	167051	10.282	8.193	389316	5233349	60.71	0.52	253912	5.55	47.68	434810	393970	654202	495366	262733	159463	10.080	8.080	377125	5099719	61.56	0.51	242357	5.30	48.19	492098	442747	751570	495906
TTCATATCAAGGTACCGGCTAATCGTCA	156002	148431	257900	239927	12650	11749	1.231	1.229	118343	2877523	82.58	0.51	15724	0.34	51.46	199912	187018	322830	248163	108454	65605	8.432	6.635	184522	2935103	64.02	0.48	102299	2.24	46.85	199234	186843	326363	251628	105127	63753	8.085	6.359	184120	2986023	65.36	0.48	98950	2.16	47.47	239213	220348	386781	272548
GAGTTCGATTACGAGGAGCCCAATTCAT	210055	192577	319345	300197	16107	15108	1.266	1.263	133933	3128562	74.34	0.54	18709	0.41	51.26	249139	225890	372001	291488	126804	80138	8.556	6.900	209999	3123140	61.60	0.51	122808	2.68	50.08	255648	231483	384579	301378	125719	79016	8.205	6.581	212938	3218752	62.83	0.51	120283	2.63	50.98	431663	383603	642476	442320
TTCATAGACGTGAGCCGCGGTGGCCGGT	182517	166325	271963	256040	14137	13312	1.305	1.305	108570	2489338	72.37	0.55	15400	0.34	48.70	271137	232150	364866	290142	102771	67665	7.070	5.853	181021	2680054	59.76	0.54	101753	2.22	46.86	288040	245961	389385	309324	103762	67976	6.688	5.516	186840	2832554	60.43	0.53	101792	2.22	47.08	289756	246098	394657	300921
ACTTCTGCCACTTGCGTAACCAGTATGT	595809	524400	840507	787368	43243	40606	1.291	1.294	306589	7111715	84.18	0.57	44985	0.98	53.86	445568	393008	641004	472488	302292	180766	11.837	9.602	386193	4646180	61.27	0.51	273713	5.98	50.57	424775	374757	615764	456201	283048	171409	11.537	9.431	369746	4491747	62.06	0.50	258958	5.66	51.03	454372	401043	681938	419957
TCTAATGAAGGTAGTAGTCCCTCACACT	233266	215597	353422	332652	18653	17539	1.325	1.323	138044	3162949	81.42	0.61	20511	0.45	51.12	198229	185376	310438	233014	141502	87917	11.441	9.470	194642	2445725	59.23	0.54	135059	2.95	48.09	192858	180422	304647	229072	135362	84357	11.152	9.243	191787	2415566	59.55	0.53	131534	2.87	48.01	235135	216431	370604	241429
CATGCCTTCGTTGATGCCTCGAACCGCG	130528	111752	175171	166936	10250	9766	1.469	1.468	67946	1474319	71.46	0.45	11433	0.25	44.76	135525	114505	181654	142705	78733	52878	10.879	9.300	121900	1390450	52.68	0.43	87170	1.90	43.23	130742	110034	176134	138717	75031	50987	10.692	9.225	117324	1350384	53.13	0.42	83301	1.82	43.43	93695	77632	127178	94980
TACCGATAGAGGTACCGGCTTAGACGTG	137130	126273	213308	201176	11676	10922	1.374	1.363	100582	2312226	82.05	0.54	14975	0.33	49.30	150655	138489	234002	186768	82692	55957	8.870	7.520	155223	2212235	61.98	0.51	93625	2.05	46.24	153927	139872	237409	190551	79692	54714	8.425	7.207	154844	2236828	63.06	0.51	90827	1.98	46.78	195946	173371	296227	217329
TCTCTCAATTACGAGGAGCCAATACATG	232441	206925	337427	317298	18608	17509	1.384	1.385	140720	3172286	74.14	0.57	21583	0.47	50.57	247367	223397	366357	283774	139333	87858	9.546	7.771	227637	3060475	59.55	0.54	141379	3.09	48.36	257196	229469	376516	293682	132686	84626	8.845	7.232	226299	3134556	60.80	0.53	134759	2.94	48.83	245300	213313	353365	259770
TTCATAGACGACGAGGAGCCGTAGAGTT	262572	247187	419233	394533	20824	19573	1.247	1.245	178547	4234242	85.94	0.45	24208	0.53	56.42	291358	270041	451248	361674	145912	96906	8.116	6.725	260421	3957763	69.33	0.44	147879	3.23	54.06	288264	268113	451769	362658	141623	94338	7.868	6.529	261111	3999583	70.24	0.43	143941	3.15	54.35	333942	305893	522449	392037
CATGCCTTCGTGAGCCGCGGGTATGTTC	131371	117938	194897	185454	10411	9966	1.341	1.349	83468	1931384	71.95	0.46	12462	0.27	48.92	179057	152105	243028	198942	73916	52656	7.634	6.643	141781	2050153	57.87	0.45	84791	1.85	46.26	180626	153110	246976	202011	72263	51416	7.344	6.388	140133	2085518	59.50	0.44	80948	1.77	47.88	144271	121465	198532	159653
TCTCTCAATTAGATAGAGGTAACGTTCC	34660	33297	57364	52858	1642	1542	0.718	0.732	21436	621449	83.82	0.46	1873	0.04	56.06	24929	23913	41102	31391	13761	8238	8.403	6.587	20891	376064	65.40	0.48	11570	0.25	50.01	25203	24191	41798	31734	13659	8069	8.202	6.382	20658	375408	66.63	0.45	11091	0.24	50.78	20538	19303	33789	24229
TCGAATAGCCGGTACCGGCTCAATTAGA	118255	107923	177979	169065	9319	8873	1.314	1.317	77497	1774737	69.40	0.59	11269	0.25	47.25	130639	118549	194750	156690	68013	46135	8.765	7.390	122052	1728303	55.06	0.56	74237	1.62	44.01	130950	118564	196581	159185	66225	45319	8.455	7.146	121679	1747402	56.81	0.54	72132	1.58	45.30	147371	131166	220261	165786
TACCGATAGATTGATGCCTCCTTGGCTA	280146	224160	336141	318309	19957	18909	1.490	1.491	117231	2445265	74.49	0.58	20520	0.45	45.39	183445	149379	232119	180086	106419	71730	11.507	9.997	154743	1614497	53.92	0.51	115353	2.52	45.20	171112	140008	218656	170871	97766	66982	11.222	9.839	146946	1543439	54.68	0.47	108177	2.36	45.64	151436	122236	196018	138967
AGGAGATTCGACGAGGAGCCCGCTATGT	79083	74533	127755	121494	6879	6534	1.351	1.350	59602	1425881	70.42	0.46	8625	0.19	50.94	119235	110579	187345	153856	62575	43377	8.383	7.076	119457	1804084	58.50	0.46	69795	1.53	47.66	118046	109594	187305	153854	60955	42290	8.168	6.899	117944	1812940	59.54	0.45	67356	1.47	48.68	100301	91771	158045	125332
TCGAATAGCCAGATAGAGGTATCGTGAT	173558	159722	265777	250918	13638	12925	1.288	1.293	116417	2647334	72.77	0.53	16692	0.36	52.02	184455	169165	284588	213794	126801	78048	11.183	9.163	184114	2352046	57.22	0.52	124670	2.72	48.44	180130	165106	280486	211002	123201	76054	11.025	9.047	180047	2310832	57.86	0.51	120975	2.64	48.97	204013	183029	313976	210260
TCGAATAGCCTGAGCCGCGGTGTACATC	53204	50027	84649	79758	3455	3264	1.024	1.027	36279	910445	83.07	0.52	4277	0.09	50.43	55422	50530	83636	69233	21848	15553	6.557	5.638	46267	782068	66.21	0.50	24134	0.53	48.06	55651	50729	85048	70431	21872	15512	6.455	5.528	46263	801379	67.55	0.49	23537	0.51	49.48	57045	51304	86312	69829
ACTTCTGCCATTGGTCGAATGGATGATG	67030	62121	103577	95117	2924	2691	0.709	0.710	35454	1037291	77.59	0.52	2849	0.06	55.70	41161	37269	61139	47543	18474	11225	7.584	5.926	27404	514910	64.24	0.50	14388	0.31	50.96	41496	36978	60829	47205	17922	10764	7.395	5.723	26408	505758	64.71	0.52	13730	0.30	51.51	33580	28867	48185	35577
CATGCCTTCGACGAGGAGCCCTGATATC	192875	175591	286492	273578	14371	13767	1.259	1.263	116618	2694460	74.42	0.51	16591	0.36	50.23	218744	196954	318338	263301	102203	72931	8.058	6.952	189700	2731246	60.46	0.48	113205	2.47	48.60	212573	191987	312846	259381	98417	70569	7.896	6.829	186889	2715384	60.91	0.47	109930	2.40	48.86	206745	183732	301970	239964
TCGAATAGCCTGAGCCGCGGAGTAACGT	267035	234624	371525	352690	21106	19978	1.426	1.422	147869	3207851	79.07	0.51	24908	0.54	46.78	262264	224011	346950	284751	110137	79022	7.968	6.965	216757	2797729	60.96	0.48	133744	2.92	46.12	249051	212110	331094	271626	103477	74351	7.844	6.870	205307	2674078	61.81	0.48	124810	2.73	46.85	288238	244478	389041	304023
TCTAATGAAGGTAGTAGTCCGCACGGAC	99787	96186	166517	154642	7157	6684	1.079	1.085	71099	1860758	76.33	0.51	8571	0.19	53.11	81468	78018	135050	102798	54060	33471	10.047	8.172	80832	1255976	61.73	0.50	49745	1.09	51.23	79217	75984	133250	101389	53171	32774	10.015	8.113	78776	1234390	62.51	0.50	48060	1.05	51.77	91698	86230	151999	102693
TCTAATGAAGACGAGGAGCCGTAGAGTT	245802	232767	397860	370092	18701	17400	1.180	1.180	170241	4159394	83.97	0.58	21848	0.48	54.30	258336	240839	405827	319620	128415	80816	7.942	6.346	223105	3602766	67.48	0.56	121648	2.66	51.36	261284	244140	416086	327522	126464	79430	7.629	6.087	225291	3695383	69.22	0.56	117711	2.57	52.75	287504	264310	454163	332082
CATGCCTTCGACGAGGAGCCAGTGCTGA	179181	162832	267932	255464	12978	12351	1.216	1.213	110419	2616595	82.91	0.51	15666	0.34	50.97	227764	200778	323915	269499	97807	69350	7.579	6.459	184784	2786889	65.26	0.50	106673	2.33	49.36	231973	203238	329786	274336	95580	68017	7.274	6.223	183673	2820024	66.19	0.49	103503	2.26	49.87	209126	180188	294570	236253
GAGTTCGATTAGATAGAGGTATCTGAAT	208952	178809	276568	259998	16092	15094	1.460	1.457	99094	2114568	76.40	0.59	17356	0.38	48.32	170378	151838	246786	175402	129493	76428	13.170	10.936	162888	1660806	54.05	0.52	124135	2.71	45.59	160406	142929	234900	167116	121908	72234	13.026	10.849	155481	1590530	54.72	0.50	117459	2.57	46.07	182140	159314	265464	166896
TGCGTCGTCCGTAGTAGTCCTGAGATAC	274862	237387	369878	350684	21520	20365	1.460	1.458	140262	2987938	78.74	0.60	23784	0.52	47.61	263768	227837	363893	273599	171247	107037	11.812	9.819	234711	2560283	55.78	0.56	172871	3.78	45.82	247498	213743	345183	260261	160044	101058	11.637	9.746	223911	2458135	56.14	0.55	163429	3.57	45.81	287848	244478	401416	262973
TTCATAGACGACGAGGAGCCCAAGTTCA	255661	232153	378992	358542	19393	18363	1.284	1.285	147037	3352755	76.65	0.42	20952	0.46	51.66	306826	271671	435134	348929	142608	95325	8.226	6.857	236751	3349722	61.45	0.41	142032	3.10	48.97	308264	273241	442151	354793	140719	93779	7.988	6.634	236773	3397922	62.73	0.40	138520	3.03	50.03	335856	293337	480975	360502
CATGCCTTCGACGAGGAGCCTATTAGAG	99150	93319	158383	150603	7093	6712	1.124	1.119	69270	1731547	81.84	0.50	8112	0.18	53.80	107645	101558	171273	141618	54757	38689	8.024	6.857	105647	1706985	64.47	0.50	59923	1.31	49.26	113595	106333	180602	150462	53227	37888	7.397	6.320	108124	1786641	66.90	0.48	58045	1.27	51.26	104213	95893	164240	131675
TTCATATCAAACGAGGAGCCCGTTAGAA	334577	315735	532694	498285	24859	23279	1.171	1.173	216494	5318107	66.45	0.44	27285	0.60	50.40	431162	399169	661499	506349	223303	131304	8.473	6.509	337852	5375506	56.97	0.44	188357	4.12	47.19	440254	407058	681199	522318	219853	128887	8.101	6.193	340197	5509888	57.63	0.42	183761	4.02	47.54	393686	360282	610540	442987
ACTTCTGCCAAGATAGAGGTACAACAGA	44369	43297	76195	69586	2521	2340	0.830	0.844	29964	830248	78.65	0.56	2805	0.06	55.58	29067	28534	50522	37816	18041	10357	8.963	6.874	25427	464289	64.65	0.53	14161	0.31	52.55	29487	28802	51550	38811	17310	9954	8.428	6.437	25173	471561	66.00	0.51	13243	0.29	53.71	30693	29749	53717	36854
TCGAATAGCCGGTACCGGCTTCCGCTAA	111547	99701	162503	154549	8832	8368	1.364	1.359	71978	1600452	79.45	0.59	11041	0.24	47.71	132498	114836	185897	148551	72665	49426	9.811	8.351	124157	1587896	58.16	0.55	82209	1.80	45.25	132936	115505	188654	151120	70829	47948	9.423	7.964	123396	1606682	59.35	0.54	78979	1.73	45.73	137265	118061	196238	141333
TGCGTCGTCCTTGATGCCTCGGTGAATT	42007	40377	70498	64902	2274	2102	0.810	0.813	27004	771096	84.09	0.53	2411	0.05	57.61	41657	39338	67666	51394	20625	11464	7.650	5.599	29830	595917	71.15	0.52	14355	0.31	55.69	42119	39745	68778	52466	20115	11293	7.341	5.402	30431	607147	71.28	0.50	14344	0.31	55.67	20924	19372	33898	25743
TCTAATGAAGGTAGTAGTCCTTGGTACC	136908	129982	226236	210410	12019	11145	1.333	1.329	105013	2532846	85.04	0.60	15460	0.34	53.36	136356	128973	225831	170605	93686	57964	10.412	8.528	148211	2088090	62.01	0.58	95870	2.09	47.67	134386	127294	225359	170733	90719	56430	10.104	8.296	146947	2088752	63.01	0.56	92628	2.02	48.24	169270	157007	279221	184263
TCTAATGAAGGGTACCGGCTCTGCCAAT	109845	103684	173136	162946	7773	7319	1.127	1.127	68597	1702076	84.04	0.55	8750	0.19	54.39	113643	104724	172049	136736	55851	36250	8.148	6.654	92217	1427018	64.84	0.53	53827	1.18	49.41	118508	108898	179836	142886	55021	35609	7.679	6.255	92655	1480170	66.85	0.52	52138	1.14	50.96	127659	116486	195459	143872
AGGAGATTCGGTAGTAGTCCTAAGGTGG	111920	96425	153612	146765	8309	7951	1.358	1.360	66384	1485271	72.72	0.50	10236	0.22	47.53	96103	88205	146961	115581	69765	47741	11.915	10.367	116191	1379201	53.60	0.47	82792	1.81	44.80	126027	107678	174832	138037	73866	50042	10.604	9.099	122460	1497211	55.42	0.46	84916	1.86	46.01	144162	121594	202210	142782
TCGAATAGCCCTTGCGTAACACCTTGGC	54967	51167	86818	82322	4885	4634	1.412	1.413	40206	927029	81.27	0.54	6169	0.13	46.98	66192	60920	103618	80904	43350	28336	10.501	8.791	71377	928454	56.31	0.51	48247	1.05	42.60	65040	59959	102915	80124	42806	27978	10.440	8.764	70495	915751	57.36	0.51	47175	1.03	43.37	67313	60802	105667	73972
TACCGATAGATTGGTCGAATGGACTTGG	228253	178368	264875	251219	16645	15793	1.577	1.578	101954	2073825	79.06	0.57	19169	0.42	44.89	168836	137098	216143	163234	113592	76294	13.191	11.731	164170	1607504	52.61	0.51	129562	2.83	44.08	162847	130433	206054	156351	106647	72163	12.990	11.584	156180	1528182	53.15	0.49	122898	2.69	44.61	134834	105754	170882	119683
ATCCAACTACGGTACCGGCTCAATTAGA	54988	52077	88466	83175	3394	3172	0.963	0.957	35275	951167	72.24	0.50	3619	0.08	56.84	46940	44389	74704	60178	22790	15218	7.657	6.347	40679	708646	61.65	0.48	21911	0.48	51.01	48610	45883	77667	63035	21881	14913	7.071	5.938	40819	728899	62.49	0.47	21206	0.46	51.96	45248	42320	72676	56522
TCTCTCAATTCTTGCGTAACGTATGTTC	277408	244412	390844	366494	21682	20422	1.392	1.399	155367	3444111	75.69	0.59	24514	0.54	47.71	294121	258910	420812	309349	186153	109715	11.103	8.902	253814	3096947	55.95	0.52	173975	3.80	44.94	291736	256120	418467	309973	177897	105920	10.670	8.577	249381	3090282	56.91	0.52	168045	3.67	45.62	249406	215823	358567	238407
TTCATAGACGTGAGCCGCGGAGTACTCC	176883	165385	275168	258071	13728	12863	1.252	1.251	115018	2710266	81.22	0.57	16016	0.35	51.96	190847	173475	281418	224401	83175	55469	7.418	6.204	158328	2418883	65.21	0.54	87901	1.92	49.11	186086	169619	277551	221314	79981	53690	7.233	6.089	156451	2399672	66.09	0.52	84538	1.85	49.63	225218	204580	340176	257559
ATCCAACTACTGAGCCGCGGCAACGATT	55837	53460	91646	86110	3200	3034	0.876	0.884	36424	1008706	75.36	0.45	3463	0.08	55.73	64434	58766	96880	79404	21763	15136	5.638	4.784	44136	860125	64.89	0.47	20360	0.44	51.54	67610	61588	102211	84055	21605	15066	5.305	4.499	44841	895208	65.30	0.46	20080	0.44	51.60	54808	49553	83554	67624
CATGCCTTCGAGATAGAGGTAGTGTTAG	167157	134818	202334	193115	12141	11583	1.506	1.505	71351	1502175	69.44	0.53	12637	0.28	48.42	120481	103377	165071	124021	87371	57484	13.285	11.633	118061	1163669	52.21	0.50	93073	2.03	46.44	118750	99523	159156	120447	83338	55259	13.142	11.515	112862	1115098	52.90	0.48	88369	1.93	47.04	125655	102529	165934	112930
TTCATAGACGTTGATGCCTCACGTTCCA	186581	154743	238848	225818	13929	13136	1.464	1.460	89662	1945886	78.18	0.56	15956	0.35	43.70	168034	137488	214349	165327	92872	60771	10.875	9.226	139797	1569097	53.55	0.54	100295	2.19	41.78	163261	133051	208497	161283	87736	57729	10.562	8.984	134546	1537945	54.77	0.53	95097	2.08	42.81	134958	109121	175493	124794
TACCGATAGAGGTACCGGCTAGCAGATT	283041	220096	323584	307927	20142	19150	1.562	1.561	112803	2274984	70.12	0.55	20767	0.45	45.82	255933	197075	290682	232796	106390	74045	9.186	7.983	176240	1922312	54.78	0.51	120655	2.64	45.01	251052	191077	282907	227576	100138	70149	8.884	7.737	168629	1866235	55.36	0.50	114327	2.50	45.54	309769	234527	355700	258422
TTCATATCAATTGGTCGAATTTCCTGTT	220333	199475	324795	302256	15943	14860	1.232	1.234	117487	2745896	88.66	17.76	16132	0.35	66.81	139596	123789	199629	152714	68158	40890	8.569	6.720	102376	1413657	74.45	16.10	61608	1.35	63.22	142100	125840	204500	157240	65866	39728	8.084	6.341	101411	1438733	75.82	16.26	58549	1.28	64.27	109891	94853	154257	115051
TGCGTCGTCCTGAGCCGCGGGATAGCGA	178531	168857	289346	271145	14071	13250	1.221	1.227	126120	3050457	79.92	0.57	16442	0.36	55.66	238023	217020	359805	286917	102191	66422	7.129	5.810	190165	3117683	66.52	0.56	99209	2.17	51.42	238327	216814	362919	289355	100217	65058	6.931	5.643	190448	3147085	67.82	0.54	96142	2.10	52.65	201532	182299	309978	241847
AGGAGATTCGAGATAGAGGTCCTAGGTT	33164	32168	56762	53444	2441	2272	1.079	1.067	24850	660269	82.58	0.50	3068	0.07	51.69	33061	32036	56852	43805	23182	14767	10.234	8.461	36045	552243	61.16	0.51	22914	0.50	47.68	32052	31051	55666	43370	22062	14233	9.947	8.237	35293	544655	61.91	0.50	22384	0.49	48.37	26900	25849	46962	34453
ATCCAACTACACGAGGAGCCGCCTAACA	193037	165266	260293	246208	14824	14063	1.429	1.434	102119	2230584	79.88	0.54	16993	0.37	46.84	253106	209281	325298	257333	113670	74787	8.770	7.294	191345	2423930	58.51	0.49	122909	2.69	43.61	254735	210835	330425	262310	110287	72657	8.377	6.952	190331	2460401	59.68	0.50	117877	2.58	43.70	255441	208945	333422	246537
ATCCAACTACTTGGTCGAATACTAAGAT	180780	144635	211449	199629	12750	11999	1.513	1.509	70091	1516443	81.07	0.52	12744	0.28	48.05	107121	91256	143694	105926	75324	48292	13.157	11.443	104078	997704	51.93	0.43	82464	1.80	43.17	100632	85577	135397	100773	69279	45252	12.843	11.271	97916	949077	53.18	0.42	76853	1.68	44.02	102975	86771	141277	92159
TTCATATCAATGAGCCGCGGCGTTCATT	199384	190731	329695	304759	12753	11791	0.971	0.971	128108	3452550	76.20	0.52	13826	0.30	53.49	237209	219287	368003	293778	82650	52151	5.637	4.456	160749	3138964	64.82	0.51	72352	1.58	48.42	252823	233464	395880	314883	83899	52564	5.319	4.190	167056	3325256	65.96	0.50	71376	1.56	49.32	265735	241993	409767	314511
GAGTTCGATTTTGATGCCTCCGAGGATA	57488	54774	93389	86983	2811	2613	0.755	0.754	34702	996510	82.75	0.55	2892	0.06	56.57	44933	42443	71966	56289	22315	13699	7.783	6.108	34558	649473	67.67	0.51	18110	0.40	53.36	46067	43563	74522	58391	22063	13624	7.431	5.856	35009	670181	69.62	0.50	17653	0.39	55.31	33508	31366	54593	40384
TTCATATCAAACGAGGAGCCATCGAACC	284875	271590	467454	436492	20933	19516	1.124	1.122	192734	4838516	84.63	0.47	24952	0.55	54.14	402030	370164	622354	480932	189728	111957	7.652	5.843	304122	5136712	68.89	0.47	160396	3.50	51.86	410319	377274	641508	495939	187058	110290	7.319	5.582	308108	5271374	69.88	0.46	157264	3.44	52.23	376528	344184	592487	434498
CATGCCTTCGGGTACCGGCTTAGATCCA	94860	83933	136328	130117	7350	7051	1.353	1.360	58931	1336796	79.72	0.56	9027	0.20	47.71	117428	102749	165938	134635	59524	41799	9.003	7.792	109758	1466665	59.49	0.53	69831	1.53	45.53	113846	99793	162259	131761	57012	40161	8.819	7.650	106114	1434790	60.86	0.53	66449	1.45	46.70	109748	94433	155900	119743
ATCCAACTACTTGGTCGAATAATGCCTC	81840	77753	132743	123822	6117	5751	1.157	1.166	56709	1418603	76.91	0.49	7163	0.16	50.64	79235	74770	127584	97279	49850	31168	9.807	8.042	77047	1140424	58.62	0.45	48919	1.07	47.06	77874	73534	127026	96684	48571	30321	9.597	7.871	76993	1132540	59.07	0.45	48009	1.05	46.82	73080	68267	119221	84740
ATCCAACTACAGATAGAGGTCTTAATCA	115012	109860	188563	175017	8782	8212	1.169	1.178	85043	2108593	83.06	0.46	10912	0.24	51.94	113862	109390	190390	140000	78712	45769	10.377	8.205	115846	1739868	62.61	0.45	71381	1.56	48.39	111282	107013	187896	138566	76290	44519	10.191	8.064	112830	1723991	63.95	0.44	68038	1.49	49.49	96369	91564	162675	112957
TCTCTCAATTGTAGTAGTCCTTAGGTTC	264505	231007	363140	342461	20689	19464	1.430	1.427	137863	3001853	75.71	0.50	23037	0.50	51.14	239748	211460	342071	253478	162241	99445	11.904	9.847	222487	2499575	56.24	0.46	160548	3.51	47.23	229179	202292	330619	246796	152637	94801	11.588	9.641	215319	2443174	56.73	0.45	153986	3.36	47.43	275719	239466	397432	254298
TCGAATAGCCACGAGGAGCCCTTATCGG	135442	124301	204920	194911	11131	10566	1.363	1.361	84778	1949114	81.96	0.60	12320	0.27	53.09	161946	150827	250305	200558	90571	60085	9.082	7.519	154472	2192159	64.22	0.54	93310	2.04	50.06	181990	164728	271470	219054	89561	59960	8.280	6.870	157107	2275594	65.13	0.53	92063	2.01	50.34	166632	148784	247568	190903
ATCCAACTACTTGATGCCTCCTACTTCT	73621	68245	114770	107687	6044	5695	1.322	1.327	50767	1203361	80.76	0.44	7538	0.16	48.39	62300	58604	100621	78779	41402	27717	10.327	8.831	69231	947889	57.91	0.42	45596	1.00	44.80	61499	57892	99889	78126	39722	26504	9.981	8.515	68191	940261	59.41	0.40	43946	0.96	45.71	67202	62352	109161	77292
ACTTCTGCCAGGTACCGGCTAATGCATT	342393	319769	537354	498746	26109	24313	1.220	1.224	212193	5114850	83.38	0.51	27909	0.61	54.48	344190	314582	519476	402598	166597	100813	8.049	6.285	267628	4190049	66.83	0.50	146599	3.20	50.36	332609	304800	507181	394877	158775	96753	7.857	6.150	262637	4131063	67.62	0.48	140982	3.08	50.85	429447	391795	664872	468640
TACCGATAGAGGTACCGGCTATCGTGAT	99286	93412	160814	151668	9233	8687	1.441	1.438	78408	1788439	83.32	0.54	12865	0.28	47.84	115939	107604	185219	146104	69204	46167	9.378	7.931	124225	1720212	61.77	0.53	78635	1.72	46.60	116183	107677	186533	148074	67571	45548	9.092	7.721	125786	1751487	62.75	0.52	77754	1.70	46.68	136970	124961	219082	156225
GAGTTCGATTAGATAGAGGTCGTCTGCG	49149	43812	70388	65926	2824	2627	1.007	1.000	21544	559941	87.79	32.40	2362	0.05	72.14	18449	16115	25620	19819	9073	5629	8.889	7.129	11526	164612	72.59	21.82	7374	0.16	64.00	20098	17473	27935	21699	9312	5803	8.367	6.712	12087	181114	73.17	23.78	7546	0.16	64.43	16410	13656	21873	16255
TTCATAGACGTGAGCCGCGGAGAAGCTT	150819	142523	244988	227986	11404	10608	1.168	1.168	109164	2698196	83.70	0.56	13579	0.30	54.99	176394	160593	267580	213923	74533	48791	6.991	5.725	145338	2447670	67.92	0.55	74647	1.63	50.31	183416	166978	280841	222766	76029	49295	6.795	5.554	150423	2539248	68.56	0.54	75419	1.65	50.67	203303	183123	310995	235233
ATCCAACTACGTAGTAGTCCCGTCAAGA	193926	176170	289497	272925	15136	14310	1.312	1.316	117280	2722244	81.32	0.42	17515	0.38	51.75	186322	170069	283151	215292	125642	79400	11.137	9.257	181916	2298178	60.39	0.35	125576	2.74	49.17	182434	165652	277396	211462	119725	76204	10.833	9.045	176762	2246893	61.36	0.35	119685	2.62	49.80	177276	158950	271694	187423
TCGAATAGCCTTGGTCGAATATCTGCCA	56948	51641	87477	82624	3748	3559	1.075	1.081	37183	929371	82.80	0.52	4412	0.10	51.77	51423	46382	78975	62324	30935	20594	9.831	8.294	50008	731356	62.25	0.50	31694	0.69	49.56	51260	46061	79428	62537	30589	20330	9.666	8.159	49031	727914	63.27	0.48	30789	0.67	49.96	35229	30733	53402	40594
ATCCAACTACCTTGCGTAACGTGTCGAT	172247	149209	237290	224104	12567	11882	1.329	1.331	91758	2058511	80.44	0.44	14123	0.31	48.39	176998	153082	244513	190428	96980	63631	9.955	8.387	148819	1879385	58.76	0.42	99496	2.17	45.83	179305	153116	245501	191272	94326	61876	9.644	8.119	145796	1866142	59.44	0.41	96852	2.12	46.50	176173	147450	240557	170939
AGGAGATTCGGGTACCGGCTCAAGTTCA	90176	85072	145196	137751	7302	6895	1.262	1.256	66892	1603661	84.31	0.58	9560	0.21	53.29	142927	132346	222231	178318	70173	46236	7.925	6.508	129738	2044378	67.65	0.57	73113	1.60	51.77	145853	135117	229079	184170	69744	45983	7.642	6.267	131422	2108552	69.03	0.57	71368	1.56	52.68	131776	120366	206667	158169
TCGAATAGCCACGAGGAGCCGAGAGGAA	84610	76465	128646	121805	6996	6625	1.365	1.365	56321	1307669	71.59	0.58	8702	0.19	46.58	124400	109399	180291	144477	59476	38846	8.280	6.748	104775	1551665	56.90	0.55	61833	1.35	43.60	127371	111660	186511	149230	59300	38634	7.980	6.498	106256	1596249	57.75	0.53	61008	1.33	44.04	110035	93964	157839	120918
CATGCCTTCGCTTGCGTAACTTCACACG	150080	136661	222726	212813	12177	11634	1.372	1.372	96448	2104405	68.96	0.59	15205	0.33	47.68	152889	140392	232103	186114	98318	69003	10.632	9.306	166966	2016291	53.42	0.54	116333	2.54	45.18	152391	138803	230682	185497	94614	66738	10.294	9.030	163069	1987853	54.29	0.52	112302	2.45	46.00	148550	133781	226117	166924
ACTTCTGCCACTTGCGTAACACATTACC	294487	278341	471053	437409	19155	17859	1.021	1.025	183459	4785240	84.40	0.56	20181	0.44	56.20	272660	251115	418388	321513	139084	82684	8.344	6.455	205717	3413969	66.80	0.52	115594	2.53	51.59	283101	260682	437702	336856	137414	81643	7.880	6.083	210262	3552108	67.96	0.53	113316	2.48	52.13	288112	263316	451364	313251
ATCCAACTACACGAGGAGCCAATGATTC	82944	78049	134128	124900	5099	4746	0.954	0.954	55389	1457719	69.04	0.51	5650	0.12	51.24	95017	86074	144435	115252	40154	25547	6.978	5.564	72414	1281355	59.12	0.51	36766	0.80	47.89	99391	89926	152795	121897	39791	25119	6.536	5.172	74290	1346441	59.87	0.51	36414	0.80	48.25	86254	76891	131477	100489
CATGCCTTCGAGATAGAGGTTGTAGATA	102574	96857	162873	154302	7684	7235	1.184	1.177	70015	1709324	81.60	0.54	8838	0.19	51.49	114683	107758	181631	140890	71310	46132	9.854	8.218	112006	1610648	61.11	0.51	71332	1.56	48.21	114714	107841	183211	142849	68643	44629	9.404	7.841	110961	1628097	62.70	0.50	68651	1.50	49.26	104699	96766	166162	122138
ATCCAACTACTTGATGCCTCTAATTCCA	97664	87854	143744	135022	8416	7862	1.470	1.461	64939	1451534	76.75	0.45	10955	0.24	45.03	79383	72901	122257	95175	53733	36107	11.031	9.522	91255	1120160	54.58	0.42	63541	1.39	43.13	78578	72359	122852	95004	52728	34906	10.773	9.222	89951	1117479	55.77	0.41	61147	1.34	43.81	88517	79812	136937	95248
ATCCAACTACGTAGTAGTCCATGTTCGT	80274	76706	133779	124473	6329	5885	1.187	1.187	60836	1521302	66.23	0.38	8054	0.18	46.30	66093	64156	113602	87280	47483	30187	10.491	8.681	78348	1136435	51.09	0.33	50119	1.10	41.18	76540	72868	129054	99669	49034	31206	9.536	7.858	82018	1230046	52.13	0.33	50082	1.09	41.42	71786	67578	120470	86129
ATCCAACTACGTAGTAGTCCAAGATACT	222343	198614	315492	297730	17901	16958	1.424	1.430	121447	2641191	80.84	0.43	20324	0.44	48.62	182354	166645	273700	205127	132582	84183	12.158	10.301	189714	2086614	56.27	0.35	139728	3.05	45.94	172141	157428	260596	196374	123766	79027	11.920	10.101	179973	2009180	57.22	0.34	130774	2.86	46.64	182154	164737	278918	186069
TCGAATAGCCACGAGGAGCCCGTTCATT	242944	186106	272942	260480	16993	16184	1.563	1.559	93240	1933908	72.46	0.57	16748	0.37	50.31	220198	169811	251229	205340	91444	64272	9.136	7.856	152955	1764369	57.78	0.53	102143	2.23	47.91	204085	157459	234253	191909	84886	59936	9.095	7.839	145031	1663064	58.71	0.52	95990	2.10	48.87	204134	156011	237129	182378
GAGTTCGATTAGATAGAGGTTATCAACG	184107	155762	238962	225129	14197	13435	1.491	1.498	85326	1809472	82.22	0.59	15221	0.33	50.70	152119	134706	216830	155293	113320	67587	13.117	10.924	143420	1462234	56.82	0.53	108918	2.38	47.26	150688	131598	214453	153534	110187	65483	12.896	10.705	139694	1420711	56.73	0.53	105510	2.31	46.99	168657	144465	238526	151157
TCTCTCAATTAGATAGAGGTTACGATCT	93882	88988	152652	141795	7153	6635	1.176	1.174	67419	1672195	70.85	0.47	8824	0.19	46.48	91355	86828	150035	109588	64851	37869	10.849	8.673	92112	1324965	55.50	0.45	59163	1.29	45.35	90941	86226	150431	110891	62236	36766	10.384	8.322	90942	1332309	55.68	0.45	56885	1.24	44.89	81635	75871	133518	90293
AGGAGATTCGTTGGTCGAATGTTCCAAT	64386	53631	83535	79833	4583	4366	1.377	1.373	31666	731062	80.01	0.54	4862	0.11	48.72	42736	36895	59975	47660	28893	20552	12.091	10.823	46075	521957	53.51	0.50	34878	0.76	43.98	40734	35274	57616	46129	27024	19540	11.772	10.632	43795	503480	54.55	0.47	32840	0.72	44.56	22523	19453	32742	25740
GAGTTCGATTACGAGGAGCCGCATAAGA	301062	287585	492635	459289	19118	17778	0.974	0.972	199133	5258555	78.10	0.54	21074	0.46	53.46	353729	330543	554204	441819	148101	92674	6.707	5.265	265453	4903691	65.37	0.52	128355	2.80	50.13	365967	340668	575879	459319	146670	91321	6.392	4.990	270380	5064731	66.40	0.52	125904	2.75	50.57	570334	522272	886909	642266
TTCATATCAAGGTACCGGCTCTTGGCTA	49458	48057	84855	78113	2870	2647	0.849	0.851	31312	897902	64.06	0.45	3023	0.07	47.60	54548	51776	89363	69980	22968	13752	6.451	4.932	38732	759264	54.29	0.45	19186	0.42	42.16	58678	55541	96792	75688	22407	13368	5.810	4.433	39497	803133	56.35	0.43	17952	0.39	43.86	55554	52026	91035	67968
ACTTCTGCCATGAGCCGCGGTGTCTAAG	498530	425798	661130	618961	36462	34105	1.384	1.383	228170	5030930	79.70	0.52	36744	0.80	48.00	421195	353117	538383	425890	165983	108761	7.738	6.410	284915	3781058	61.76	0.50	169094	3.69	45.67	387699	324959	497067	395321	150486	100039	7.599	6.352	267115	3529327	62.15	0.48	156875	3.43	45.66	512832	425440	663838	494865
TTCATATCAATTGATGCCTCTTATAACC	370365	331067	523255	487864	28162	26340	1.351	1.355	179785	4009367	82.92	7.81	27680	0.60	53.74	219005	198660	321091	235094	144524	84762	11.297	9.049	187905	2172509	63.12	7.53	130855	2.86	52.46	211714	192455	312970	232792	133057	79771	10.671	8.601	181884	2157574	64.21	7.63	122365	2.67	52.80	137239	125218	211361	140850
AGGAGATTCGGGTACCGGCTATCGTGAT	99814	91335	150979	144058	8163	7843	1.357	1.366	67703	1541485	79.50	0.60	9855	0.22	49.87	144452	130386	213995	171900	75422	50984	8.846	7.444	140870	1900664	59.27	0.56	86914	1.90	44.42	140043	126841	210227	169580	72003	49011	8.596	7.254	136999	1877976	60.88	0.57	82394	1.80	45.46	139910	124579	209862	159080
AGGAGATTCGCTTGCGTAACATGGCATG	98557	90117	147543	140101	7826	7457	1.331	1.336	63012	1441020	81.22	0.54	9639	0.21	47.76	120578	108662	177804	140936	70448	47053	9.945	8.380	115136	1496425	59.42	0.51	76569	1.67	46.50	120363	107866	178520	141892	68425	45919	9.620	8.123	113321	1501249	60.72	0.50	73936	1.62	47.58	98696	87892	148042	110936
AGGAGATTCGGGTACCGGCTACATTACC	78946	75200	128778	122308	6603	6297	1.287	1.292	60499	1442903	80.58	0.60	8601	0.19	48.39	114807	108291	183641	146870	62218	41349	8.504	7.066	116111	1747189	61.25	0.56	67945	1.48	45.25	114061	107900	184421	148022	60167	40117	8.189	6.802	115767	1769609	62.88	0.56	65799	1.44	46.56	109153	102005	176527	134653
TCTAATGAAGTTGATGCCTCGCGGCACA	247959	230917	379612	355370	19603	18361	1.296	1.297	152183	3512688	72.76	0.50	21833	0.48	48.96	273776	251000	410972	311167	156050	94607	9.530	7.631	231264	3138174	57.41	0.48	146029	3.19	46.52	276944	253002	417285	316334	151978	92333	9.141	7.326	228585	3169535	58.50	0.47	141429	3.09	47.18	219081	197891	332073	234825
TTCATATCAAAGATAGAGGTATCGAACC	210199	196506	332517	309452	16076	14961	1.213	1.213	150986	3651907	79.03	0.48	20234	0.44	50.31	240628	217581	365405	271484	147874	87713	10.157	8.109	220352	3130669	59.09	0.48	139188	3.04	46.08	241644	217883	369037	274511	143332	84885	9.748	7.761	217609	3155368	60.42	0.46	134242	2.93	46.91	181776	163287	281214	199018
TCGAATAGCCTTGGTCGAATAGTTCCAT	238717	190888	288315	273506	17777	16846	1.548	1.546	109075	2231716	66.37	0.54	19142	0.42	47.83	175990	145511	231542	176588	115383	76304	12.507	10.845	164884	1688772	51.98	0.50	124591	2.72	46.00	165392	137087	219349	168122	107551	71682	12.307	10.701	156945	1618582	52.64	0.48	117607	2.57	46.35	131155	106378	173881	122505
AGGAGATTCGGTAGTAGTCCTTACAGGA	86264	81187	137321	130585	6568	6272	1.200	1.206	63601	1537233	83.48	0.51	8514	0.19	51.55	97464	92042	156500	124231	64042	43237	10.271	8.735	109119	1534469	60.96	0.48	70750	1.55	47.77	95910	90622	156219	124002	62445	42197	10.033	8.541	107969	1524431	62.13	0.47	68937	1.51	48.52	114375	106952	186721	133514
CATGCCTTCGCTTGCGTAACGGAGCGTC	50754	47993	81645	77347	3157	2995	0.971	0.972	34742	913763	81.83	0.52	3877	0.08	52.36	47234	43196	72185	58910	24321	16839	8.457	7.174	41764	678997	64.22	0.51	24781	0.54	51.46	47524	43419	73273	59641	23783	16552	8.147	6.966	41011	683867	65.27	0.52	23720	0.52	52.42	39432	35183	59804	45902
TCTAATGAAGAGATAGAGGTGAGGACAT	336115	312311	519365	484624	26131	24396	1.263	1.263	213919	4990769	73.77	0.54	30772	0.67	51.09	381937	348485	577330	428399	222709	129714	9.682	7.600	318592	4454772	58.24	0.51	199811	4.37	47.17	387870	353006	590462	440238	217531	127326	9.247	7.259	319024	4538540	59.21	0.50	194418	4.25	47.64	422955	376907	634001	431668
CATGCCTTCGTGAGCCGCGGTGTCTTCG	128596	112480	180758	172719	10185	9715	1.414	1.412	77878	1722253	71.05	0.52	12475	0.27	47.70	192959	158617	246682	202266	73685	52591	7.497	6.526	141771	1985396	57.85	0.49	84792	1.85	46.20	195741	160531	251684	206519	72440	51879	7.224	6.305	142946	2015205	59.25	0.50	83987	1.84	47.67	160036	129454	205459	165109
AGGAGATTCGGTAGTAGTCCCTTGGTAT	80016	75710	129547	123004	6160	5862	1.193	1.196	59757	1491261	85.39	0.49	7664	0.17	56.17	87502	82496	141098	110515	59013	39082	10.497	8.876	95843	1368494	63.18	0.47	62541	1.37	50.35	85629	80522	139322	109706	56832	37963	10.238	8.685	94013	1353755	64.60	0.48	59937	1.31	51.27	98908	92638	162745	115843
ATCCAACTACTTGATGCCTCCCGCGGTT	76312	71605	121484	114186	6506	6144	1.344	1.351	55156	1295885	79.14	0.46	8088	0.18	51.41	71526	66429	111975	87691	46806	31317	10.492	8.964	76867	1028044	59.21	0.48	51762	1.13	47.65	69808	64718	110134	86229	45026	30304	10.261	8.821	75340	1017582	60.21	0.46	49621	1.08	48.63	70706	64591	111956	78952
TTCATATCAAGGTACCGGCTTTAGAGCT	401664	353681	562160	529235	31022	29230	1.385	1.386	216238	4734885	80.41	0.53	35683	0.78	47.13	497910	428971	676710	519050	245374	149674	9.101	7.238	376367	4887571	60.25	0.50	234615	5.13	45.07	495226	425457	675844	521939	233945	144806	8.688	6.963	371768	4890044	61.44	0.49	226224	4.94	45.69	567611	485472	788255	544612
TGCGTCGTCCGTAGTAGTCCATCGTCTC	79788	77202	133905	124857	4589	4298	0.860	0.864	55584	1522245	82.89	0.59	5176	0.11	57.50	69360	65911	113273	88790	36413	22764	8.068	6.435	57623	1052402	68.31	0.58	30790	0.67	54.64	69369	66035	114528	89935	36081	22512	7.907	6.283	58095	1062561	68.93	0.57	30215	0.66	54.90	66048	62000	109029	79236
TCTAATGAAGTTGGTCGAATCTGCCAAT	260169	224076	355056	334345	19592	18444	1.385	1.385	140031	3093740	75.59	0.50	22450	0.49	46.88	289085	246897	396578	291634	174884	104230	11.068	8.970	240978	2879872	55.54	0.48	167555	3.66	45.03	284758	241933	390289	289661	165547	99842	10.646	8.651	234570	2848331	56.66	0.47	160037	3.50	45.53	208073	174586	287777	200339
TCTCTCAATTAGATAGAGGTAAGTCTCA	46110	43788	76032	70281	2144	2003	0.708	0.715	27381	808133	72.36	0.47	2112	0.05	55.21	38741	36249	62532	48165	19345	11555	7.765	6.021	28550	549479	61.78	0.47	14994	0.33	51.05	38516	35842	62263	47925	18748	11108	7.558	5.817	28899	546061	61.61	0.46	14705	0.32	50.14	32165	29085	50541	37572
GAGTTCGATTAGATAGAGGTTTACAGGA	175811	162110	267277	250068	14051	13204	1.319	1.325	115139	2620497	80.87	0.58	17106	0.37	49.67	198142	184097	309395	220675	144823	82462	11.748	9.379	193783	2427798	59.12	0.53	132245	2.89	47.36	187911	174360	295856	213232	136238	79298	11.558	9.334	186214	2343255	59.56	0.51	126471	2.76	47.72	205321	188137	324018	208998
AGGAGATTCGGTAGTAGTCCATCGTCTC	118779	95389	143581	137568	8298	7950	1.451	1.450	52525	1120948	67.20	0.51	9029	0.20	42.05	102195	84613	133566	103787	65546	44502	12.317	10.762	98034	992574	47.12	0.48	75509	1.65	39.79	97044	79883	126061	98385	60710	41648	12.088	10.625	92365	944854	48.08	0.45	70553	1.54	40.49	116901	95430	155484	105024
TGCGTCGTCCGGTACCGGCTTGTTATTG	50578	48382	83605	78637	2442	2317	0.733	0.740	32520	928402	54.54	0.51	2646	0.06	44.03	48495	45600	77109	62993	18439	12044	6.002	4.799	36364	725859	50.00	0.50	16463	0.36	42.64	50644	47413	80242	65559	17970	11719	5.621	4.487	36067	745390	51.32	0.50	15593	0.34	44.46	36914	34039	58467	47204
TACCGATAGATTGATGCCTCCTCACACT	191620	175749	290608	274058	16031	15119	1.385	1.385	123562	2774711	81.44	0.60	18940	0.41	52.02	168072	154779	258341	201022	108148	71927	10.507	8.981	170792	2172594	61.05	0.53	115473	2.52	49.58	163602	151030	254092	198568	103522	69499	10.226	8.785	167616	2155782	61.97	0.51	111656	2.44	50.24	139865	127233	217694	157217
TTCATATCAAGGTACCGGCTCCAAGTAG	277750	264569	452443	422602	20311	19023	1.127	1.130	189655	4703942	80.51	0.46	23275	0.51	53.09	387493	362062	609528	472254	184938	110564	7.615	5.876	304965	5131567	66.00	0.45	160318	3.50	50.57	426642	394397	666001	518135	184138	110142	6.939	5.335	318055	5506356	67.27	0.44	157905	3.45	50.66	455844	416881	711089	515142
CATGCCTTCGTGAGCCGCGGGATCTATC	123849	111416	181004	172296	9509	9004	1.319	1.312	76053	1772056	81.77	0.54	10873	0.24	49.62	139752	122347	193887	159807	57282	41476	7.415	6.514	117290	1716775	63.47	0.50	67839	1.48	47.25	136284	119711	191681	157518	56336	40623	7.377	6.473	115270	1698202	63.91	0.50	66083	1.44	47.51	123255	107451	175178	141352
TCGAATAGCCTGAGCCGCGGAAGCCTGA	237269	203809	324310	308270	18009	17136	1.394	1.395	132880	2920377	76.73	0.51	20554	0.45	48.37	266054	217211	335741	276382	105774	75401	7.907	6.847	204640	2721883	60.23	0.50	124182	2.71	46.48	257149	210671	329014	270633	101889	72746	7.773	6.747	199130	2672018	60.58	0.48	119383	2.61	46.36	272555	220902	350996	274718
CATGCCTTCGTTGGTCGAATTGGACGTA	102296	96697	166794	158158	8522	8110	1.282	1.287	80260	1893270	73.81	0.49	11382	0.25	47.14	117897	109626	188764	149379	75072	51208	9.982	8.604	128304	1794500	56.45	0.47	83521	1.82	45.43	115616	107526	187173	148052	73048	49838	9.795	8.449	126657	1778989	57.67	0.45	81353	1.78	46.64	80471	73652	129216	99485
GAGTTCGATTACGAGGAGCCATTGTGAA	191808	178408	297520	278909	15682	14672	1.323	1.320	126949	2927365	82.15	0.55	18341	0.40	52.97	245829	225327	372049	290657	127402	80114	8.595	6.918	216532	3102489	63.72	0.53	126913	2.77	48.06	249239	228034	379783	297091	125697	79335	8.307	6.702	216327	3154949	64.78	0.52	124106	2.71	48.82	423523	382618	643701	439513
ACTTCTGCCAACGAGGAGCCAACTTGCT	431247	401728	658332	616104	32501	30318	1.239	1.235	236447	5464717	71.61	0.65	33819	0.74	49.42	473290	432099	697105	543713	218228	132163	7.857	6.101	338708	5011973	59.43	0.59	191890	4.19	47.25	467274	427100	694403	543070	210210	128345	7.598	5.932	336812	5006902	60.40	0.58	185908	4.06	47.94	545600	494745	814314	587779
GAGTTCGATTGGTACCGGCTTGCACTGA	106252	102948	178925	167880	7799	7352	1.094	1.099	79898	2021054	76.46	0.54	9495	0.21	51.37	140627	135367	231938	182293	70215	43890	7.598	6.043	126118	2163271	64.01	0.53	65713	1.44	49.75	145719	139452	240701	189083	69280	43249	7.224	5.741	126541	2215870	64.93	0.51	63601	1.39	50.69	170824	161635	281999	205255
AGGAGATTCGTTGATGCCTCTAAGCATA	66381	61857	103895	98413	5241	4982	1.266	1.271	47920	1132950	67.20	0.53	6674	0.15	46.39	76372	70548	118506	94858	44088	29741	9.338	7.869	78904	1116986	53.54	0.52	49361	1.08	43.58	79202	73022	124007	99456	42851	28987	8.673	7.315	79535	1157140	54.93	0.51	47521	1.04	44.41	36857	33457	57182	46491
AGGAGATTCGCTTGCGTAACTAAGGTGG	49404	46519	79570	75179	3324	3153	1.049	1.053	34239	883986	75.07	0.51	3996	0.09	49.97	39652	38172	65913	52464	26893	18163	10.241	8.689	44250	663949	57.88	0.54	28229	0.62	46.87	46707	43082	73888	59018	27691	18582	9.406	7.903	45898	699625	59.37	0.49	28284	0.62	48.18	34439	31363	54540	41584
TTCATAGACGTTGGTCGAATTACCGAGG	75965	70901	120102	112148	6080	5672	1.271	1.269	54722	1338978	73.40	0.52	7515	0.16	50.46	93852	85479	143819	108857	53907	32708	9.408	7.541	85121	1266357	57.68	0.51	52436	1.15	46.08	96113	86905	146851	111484	52219	31793	8.925	7.158	85101	1290146	58.08	0.51	50822	1.11	45.40	63932	56513	96429	71100
TCTAATGAAGTGAGCCGCGGCATAGAGT	150788	143521	246532	228316	11553	10720	1.176	1.178	108867	2735849	82.85	0.49	13838	0.30	54.47	155680	144835	244132	194670	69225	45280	7.117	5.838	135294	2321522	68.65	0.48	69146	1.51	52.39	158197	147382	251553	199632	69317	44926	6.916	5.648	138456	2379406	68.87	0.47	68803	1.50	51.95	158837	146123	251248	192348
TCGAATAGCCTTGATGCCTCTCCGCTAA	172719	156312	256609	241661	14457	13603	1.414	1.413	109318	2452762	79.27	0.52	17027	0.37	50.76	161917	145251	239885	183387	108436	68836	11.346	9.421	158388	1955501	58.03	0.48	110413	2.41	47.20	161723	144952	242171	186069	104661	66766	10.847	9.006	158166	1982449	59.21	0.47	107130	2.34	47.83	109230	96499	164102	117663
ACTTCTGCCACTTGCGTAACAATGCCTC	418310	391219	651097	608676	30955	28846	1.193	1.189	246419	5973204	81.46	0.56	33128	0.72	52.02	378692	347849	574354	437546	216005	129770	9.439	7.444	301070	4361022	62.43	0.52	187422	4.10	49.13	366056	337068	562615	430518	206036	125087	9.192	7.293	294690	4297744	63.36	0.52	179985	3.93	49.70	403919	370069	629067	425331
ATCCAACTACTGAGCCGCGGATTAATCG	99127	93558	158809	149584	7596	7161	1.201	1.202	73296	1769755	82.04	0.46	9872	0.22	50.11	111552	103334	173009	140476	51240	35788	7.434	6.394	103820	1659973	65.27	0.47	56972	1.24	48.91	113477	104428	175497	142847	48766	34259	6.974	6.020	103109	1678945	66.56	0.45	54293	1.19	49.26	112960	103356	176344	139203
TTCATATCAACTTGCGTAACCTCCTGTA	287320	272701	464062	433283	22636	21249	1.224	1.231	188614	4546087	84.32	0.44	26039	0.57	54.61	262726	249089	426745	321797	175442	106204	10.319	8.284	248517	3527653	64.61	0.43	158501	3.46	51.64	258945	245975	424940	322188	168109	102484	9.929	7.984	246644	3538914	65.51	0.42	153933	3.36	52.11	279758	262547	461279	307626
TTCATAGACGTTGGTCGAATTTGTAGAC	126397	116085	193063	180511	9795	9209	1.273	1.280	83719	1972857	81.69	0.53	12185	0.27	50.13	126411	115873	195219	142996	87175	51648	11.208	9.065	124790	1633047	58.74	0.50	84275	1.84	46.19	124874	114432	194046	142785	83942	50017	10.858	8.792	121516	1624056	60.33	0.49	80149	1.75	47.57	84425	76284	132109	91777
CATGCCTTCGAGATAGAGGTCTCTCGTC	48220	46506	80160	75842	3665	3471	1.148	1.149	35421	896595	82.15	0.52	4306	0.09	53.04	47916	45967	79498	62769	30664	20498	9.681	8.196	51070	755923	60.93	0.50	32429	0.71	48.27	47225	45270	78920	62334	29711	19908	9.449	8.016	49489	744413	62.90	0.50	30825	0.67	50.08	43288	41028	71693	53892
AGGAGATTCGCTTGCGTAACATCCACTG	89218	78471	123447	117747	7059	6695	1.435	1.427	48183	1053893	76.37	0.56	7932	0.17	44.55	118946	102475	160156	127388	59551	40016	9.333	7.884	97788	1193992	56.05	0.52	65599	1.43	43.75	122434	105269	166205	132881	58224	39294	8.793	7.422	97849	1229335	57.23	0.50	64306	1.41	44.50	93443	79814	128047	97882
TCTCTCAATTTTGGTCGAATCCATATGC	210022	179964	278822	262533	15833	14915	1.425	1.426	99820	2173109	74.61	0.60	16625	0.36	47.60	169481	148133	237587	175883	115195	71187	12.169	10.159	151382	1666538	54.89	0.54	112149	2.45	46.46	162113	141777	229480	170173	109139	67564	11.937	9.965	146069	1621242	55.19	0.52	106912	2.34	46.54	104769	90266	149020	104958
AGGAGATTCGGGTACCGGCTTCCGCTAA	183245	163562	263464	251685	14118	13452	1.345	1.341	111577	2520294	71.41	0.59	16881	0.37	49.30	238461	208368	332246	267392	119399	81526	9.020	7.653	212181	2844060	56.76	0.56	134899	2.95	46.41	229630	201651	324825	261859	113426	77640	8.764	7.442	205539	2785806	57.63	0.55	127472	2.79	46.85	225728	195788	319837	244058
AGGAGATTCGTGAGCCGCGGCTCACACT	73727	70049	119366	113132	5667	5376	1.192	1.193	52453	1279495	80.80	0.52	6692	0.15	55.44	91194	85056	141956	118352	39947	28216	7.063	5.984	81730	1344170	65.33	0.51	43348	0.95	49.44	92343	86230	145702	121167	40151	28334	6.917	5.869	82448	1369513	66.17	0.50	43242	0.94	50.06	68117	63106	107415	88882
ATCCAACTACTGAGCCGCGGAATCCTGC	143049	120138	188878	179299	11032	10449	1.466	1.463	74910	1613755	79.10	0.48	12797	0.28	47.96	145920	117867	180264	146455	58951	42702	8.208	7.318	114546	1412304	59.39	0.47	72961	1.59	45.12	139779	113465	174642	142109	56540	41162	8.126	7.270	111049	1379137	60.63	0.45	69861	1.53	46.29	148096	120304	189794	148442
ATCCAACTACCTTGCGTAACAACTTGCT	43528	41172	70057	65612	2679	2509	0.960	0.960	28892	771594	71.28	0.42	2844	0.06	56.50	33951	32232	55009	43942	19524	13080	8.908	7.471	32344	527061	58.79	0.40	18997	0.42	49.30	34135	32369	55975	44431	19447	12875	8.720	7.273	32733	538634	59.57	0.40	18801	0.41	49.60	29968	27918	48845	35974
TCTAATGAAGACGAGGAGCCAGACAATC	229997	217158	367056	342242	15704	14606	1.074	1.071	148234	3696968	75.85	0.60	17505	0.38	56.85	239635	221158	366893	289614	109730	68759	7.507	5.959	187186	3110428	64.32	0.58	99042	2.16	52.09	246937	227913	381037	300961	108039	67612	7.117	5.639	190208	3214315	65.19	0.57	96635	2.11	52.74	249563	227621	385392	286080
TACCGATAGATTGGTCGAATCTGCTTCC	84000	75151	122423	116441	6057	5728	1.242	1.235	52693	1208260	82.34	0.56	6847	0.15	52.56	74069	66852	110577	87308	46058	31977	10.454	9.193	74652	983719	60.33	0.53	50896	1.11	49.14	72324	65401	109012	86109	44848	31221	10.326	9.100	73788	971441	60.90	0.52	49853	1.09	49.56	55958	49561	83580	62727
TGCGTCGTCCAGATAGAGGTTCGAATAG	54041	52880	91943	85376	3213	2951	0.877	0.868	36700	1033485	87.59	0.63	3507	0.08	58.97	42178	41289	71714	54655	25573	15316	8.950	7.034	37657	666222	70.49	0.63	21240	0.46	56.47	43578	42332	74156	56650	25042	15073	8.476	6.678	37576	678247	71.65	0.62	20510	0.45	57.12	37468	36074	63901	46308
TCGAATAGCCGTAGTAGTCCATATCATG	175307	131504	190997	182536	12519	11939	1.645	1.642	70914	1365348	70.17	0.55	14059	0.31	45.36	107494	90678	143475	109759	78499	53066	13.732	12.135	115184	1051620	51.80	0.50	90589	1.98	45.35	112899	91579	144214	111439	75085	51413	13.068	11.580	112288	1033721	52.20	0.47	87802	1.92	45.49	163484	129421	209228	132903
TACCGATAGAGTAGTAGTCCCTAGCGCT	178580	163585	267611	253720	14486	13732	1.359	1.358	114826	2541706	81.88	0.53	18063	0.39	50.11	181977	165906	274600	212889	120023	78404	10.970	9.244	186552	2283761	58.49	0.49	130126	2.84	46.90	174645	159654	266137	207695	113985	74999	10.750	9.063	180856	2236152	59.80	0.50	123176	2.69	47.66	245844	221109	375014	252251
TCGAATAGCCTTGATGCCTCGTATATCC	423221	368301	580543	545898	31826	29994	1.376	1.379	218953	4856396	81.17	0.52	34902	0.76	48.34	427766	364254	573189	442913	220472	137723	9.654	7.805	323671	4079558	58.24	0.49	213212	4.66	44.00	428729	365052	578338	449577	210889	133166	9.152	7.434	320965	4127821	59.38	0.48	206061	4.50	44.52	312466	260369	416582	307785
TCGAATAGCCCTTGCGTAACTATTAGAG	135501	120262	196495	186234	11646	11034	1.488	1.487	88922	1924503	73.72	0.54	15085	0.33	43.35	124855	114986	194013	149874	90851	59614	11.753	9.983	147637	1730537	53.43	0.48	104158	2.28	42.67	135111	122182	205869	160087	90879	59727	11.080	9.364	148620	1789977	54.69	0.48	102282	2.23	43.42	147037	130132	222802	153506
TACCGATAGAGGTACCGGCTTGGTAGCT	82152	76293	129604	121948	4990	4691	0.966	0.965	53042	1395391	83.05	0.54	5447	0.12	56.58	79172	71985	120950	97757	35298	23772	7.325	6.103	63773	1119480	67.55	0.50	33495	0.73	51.55	79684	72585	122593	98998	34198	23003	7.002	5.832	63561	1132532	68.27	0.50	32114	0.70	51.91	89073	79294	135603	102425
TTCATAGACGGGTACCGGCTATAATGTG	224222	203193	327124	309189	18093	17192	1.388	1.396	134811	2996289	83.35	0.55	21735	0.47	51.65	253644	230853	372978	290942	138275	88852	9.305	7.665	233347	3063686	62.99	0.51	147645	3.23	48.50	243385	222140	362300	283713	130385	84261	9.033	7.454	227913	2996625	63.85	0.51	141296	3.09	48.81	262131	236430	392368	283353
ATCCAACTACTTGATGCCTCGTGTCGAT	52405	49351	84822	78949	4404	4081	1.303	1.297	39129	954368	74.74	0.44	6053	0.13	44.71	45321	42260	72820	56439	31015	20455	10.690	9.097	51334	692725	54.15	0.42	34762	0.76	42.48	47137	43512	75574	58331	30750	20006	10.212	8.608	51942	704391	55.12	0.42	34192	0.75	42.81	45819	41831	73369	50668
TTCATATCAAACGAGGAGCCGGTACCTT	303205	289353	497794	464111	22939	21413	1.157	1.158	207427	5124003	72.05	0.45	26974	0.59	48.59	442581	409803	690655	529381	215250	124942	7.822	5.924	340841	5611480	60.06	0.46	182916	4.00	46.67	460176	426282	724883	556774	213321	123726	7.386	5.578	348988	5873885	61.09	0.45	178979	3.91	47.34	410673	377060	648266	469997
ACTTCTGCCAGGTACCGGCTAGTACTCC	61352	59703	104324	95808	3296	3052	0.793	0.800	35814	1058187	80.52	0.53	3214	0.07	57.93	52385	50426	86862	68561	21193	12574	6.124	4.603	35536	744288	70.02	0.52	15773	0.34	54.33	53195	51210	89533	70843	19988	11917	5.603	4.222	35350	763423	70.96	0.50	14768	0.32	54.86	59281	56920	100335	74982
TACCGATAGAGGTACCGGCTGCGGCACA	93907	89410	153036	144170	7854	7411	1.288	1.290	71242	1694002	84.53	0.56	10132	0.22	51.65	104962	99137	169491	135065	58286	39100	8.631	7.266	106746	1574250	63.71	0.54	64127	1.40	47.71	106283	99960	172660	137572	57330	38259	8.334	6.980	105762	1596924	65.17	0.53	62069	1.36	48.70	128834	119835	208331	151543
GAGTTCGATTTGAGCCGCGGGAATAATG	282958	237599	369480	348002	20875	19686	1.418	1.420	137497	3012863	82.44	0.55	22424	0.49	48.62	330986	269251	410546	324849	127906	84304	7.820	6.514	226524	3000840	62.88	0.52	136201	2.98	46.33	315461	256355	391521	311085	119247	79874	7.645	6.444	217213	2881094	63.74	0.52	129069	2.82	47.02	392304	318242	498864	369188
TTCATATCAATTGATGCCTCCAAGCTAG	267901	245107	399513	370821	18016	16670	1.132	1.128	129809	3072573	90.47	50.73	15832	0.35	79.16	55221	49620	80315	66436	17804	12277	5.564	4.638	38697	561130	85.20	49.42	20186	0.44	79.32	60376	53598	87056	72144	17340	11973	4.999	4.165	39794	602387	85.87	49.70	19531	0.43	79.77	27733	24615	40485	32845
TACCGATAGAGGTACCGGCTTGTTATTG	70814	66859	113838	106744	5130	4827	1.131	1.135	49989	1248450	83.13	0.53	5998	0.13	54.67	62224	58377	99246	78653	36028	24017	9.111	7.664	61743	946289	63.64	0.51	37207	0.81	49.35	65718	61078	104429	83131	35316	23487	8.488	7.091	61697	979115	65.25	0.51	35659	0.78	50.03	71201	64782	111448	81012
GAGTTCGATTAGATAGAGGTGTGAATAT	79724	77253	136502	126060	7310	6809	1.344	1.356	64266	1569795	83.61	0.58	9343	0.20	51.68	96217	93320	166379	120003	69677	39194	10.511	8.198	104220	1508986	61.25	0.55	65147	1.42	45.76	94078	91249	164800	119076	67905	38196	10.342	8.051	102413	1492964	61.60	0.54	63606	1.39	46.06	101973	97997	178453	117473
GAGTTCGATTGGTACCGGCTCAATTAAC	189380	179545	302732	284389	14813	13882	1.228	1.225	125647	2967311	70.72	0.54	16915	0.37	52.71	242775	228801	381810	296015	125748	77666	8.266	6.585	208756	3198011	61.10	0.52	117012	2.56	51.49	235859	222827	375184	291505	119839	74868	8.017	6.446	206127	3161615	61.59	0.51	112573	2.46	51.64	291251	272314	465613	332596
TCTAATGAAGGTAGTAGTCCTATCGCAC	217602	197986	319273	300770	17667	16704	1.389	1.394	128278	2869728	83.61	0.61	20455	0.45	51.06	208162	189353	310093	234618	135487	84569	10.966	9.047	199207	2411408	59.32	0.55	138351	3.02	47.02	202959	184308	305293	231254	131256	82300	10.791	8.932	194744	2372617	60.26	0.54	134083	2.93	47.69	253711	226312	379084	249496
TTCATATCAAACGAGGAGCCCTACTTCT	287887	276484	478590	446806	24958	23379	1.309	1.313	209101	5031669	84.38	0.46	28755	0.63	54.36	400645	380817	653559	500253	228033	136125	8.757	6.830	365498	5619175	66.50	0.45	206108	4.50	50.05	401932	382666	662171	508926	220038	132164	8.340	6.518	365879	5724637	67.82	0.44	198924	4.35	50.78	398275	376075	658343	472071
GAGTTCGATTTTGGTCGAATAGTAACGT	243021	215115	346048	324727	18881	17698	1.369	1.368	141117	3132605	81.05	0.54	22590	0.49	47.97	216564	196445	325622	239650	148075	90695	11.414	9.499	216063	2581575	56.83	0.51	151350	3.31	44.89	214839	192628	319956	236860	141120	86969	11.070	9.216	210635	2530872	57.85	0.50	145225	3.17	45.66	245401	216058	364882	239311
ATCCAACTACTGAGCCGCGGGCCGTATT	120408	112518	191099	180441	9383	8881	1.232	1.235	86314	2061183	71.85	0.46	11481	0.25	50.00	151849	136898	225872	183788	66304	46842	7.368	6.397	133548	2070712	59.11	0.45	74839	1.64	46.48	153281	138355	230479	186679	65729	46150	7.158	6.205	134399	2108414	59.94	0.45	73575	1.61	47.15	149837	134377	227267	179044
TCTCTCAATTCTTGCGTAACTATCAACG	182132	170364	284135	266660	13868	13000	1.225	1.224	120020	2820778	69.64	0.56	16510	0.36	47.92	183958	174023	294524	221974	120629	73365	10.280	8.296	181085	2509960	55.32	0.53	115534	2.52	45.60	190528	177935	302292	229306	118201	72255	9.814	7.909	181209	2540782	56.15	0.53	112998	2.47	45.93	159304	146946	252399	175490
TGCGTCGTCCTTGGTCGAATTTGGTACC	121515	112200	187515	176155	9267	8743	1.240	1.246	83232	1982099	69.19	0.51	11546	0.25	46.71	149245	133441	221612	167193	86918	52709	9.844	7.913	133335	1874551	53.79	0.51	84483	1.85	43.49	147681	132274	221339	167729	83195	50966	9.434	7.627	131123	1872316	54.83	0.49	81137	1.77	44.16	101093	89875	153197	111427
TCTAATGAAGGTAGTAGTCCAACTTGCT	213639	199519	336540	315105	17300	16154	1.290	1.287	145184	3429398	78.28	0.57	20761	0.45	51.07	194465	182740	313559	235149	138200	84774	11.062	9.049	203750	2709700	59.05	0.53	136281	2.98	47.87	190143	178563	308987	233372	131306	81709	10.666	8.788	199360	2692367	60.01	0.52	130281	2.85	48.41	231245	212824	371662	243045
TCTCTCAATTTGAGCCGCGGAGAGACAT	95719	91198	157839	146923	7121	6667	1.132	1.139	68937	1742460	75.51	0.47	9185	0.20	46.85	97951	91070	154342	123842	43043	29063	7.000	5.890	85893	1457349	60.94	0.47	46024	1.01	45.16	100202	93461	159473	127685	43005	28903	6.768	5.681	88342	1500008	61.74	0.46	45696	1.00	45.42	97655	89574	154471	119889
GAGTTCGATTTGAGCCGCGGGAACGTGT	231093	204046	330560	310506	17414	16353	1.322	1.322	135395	3056607	76.59	0.54	20743	0.45	48.90	308387	262568	414432	326150	124581	80275	7.545	6.178	227923	3287293	61.48	0.52	129160	2.82	46.38	302710	258417	411952	324056	121612	78859	7.409	6.108	226249	3278471	62.22	0.51	125845	2.75	47.03	362408	308190	499237	367531
TTCATAGACGTTGGTCGAATCTCACACT	40879	39703	68157	63480	3201	3015	1.179	1.192	29753	769839	78.14	0.57	3981	0.09	47.32	38963	37871	65820	49399	26485	15943	10.099	8.100	40185	612919	56.09	0.55	25404	0.56	41.57	38560	37555	66006	49747	25550	15499	9.716	7.820	40068	614602	56.80	0.52	24515	0.54	41.33	24838	23955	42812	31096
TCTCTCAATTCTTGCGTAACGCATAAGA	135338	128748	220863	205953	8254	7719	0.938	0.941	86497	2298195	75.35	0.57	9244	0.20	51.85	127841	120609	206508	157776	72485	43133	8.810	6.862	106694	1771114	59.97	0.53	61181	1.34	47.51	133285	125225	215374	165143	71690	42911	8.355	6.522	108656	1824980	61.03	0.52	60577	1.32	48.02	92923	85988	150294	106933
TACCGATAGATTGATGCCTCACCTTGGC	71403	67602	115243	108088	4347	4056	0.947	0.942	47118	1240182	69.79	0.54	4962	0.11	50.48	60964	56353	94715	76211	30110	20262	7.979	6.673	51914	866120	58.85	0.49	29544	0.65	49.32	60710	56050	95019	76173	29020	19401	7.666	6.393	50821	870241	59.61	0.50	28170	0.62	49.40	46585	42037	72105	55580
TTCATAGACGTGAGCCGCGGTACGGTTG	190666	165933	262255	247794	14814	14050	1.418	1.423	97405	2134720	70.93	0.57	15960	0.35	48.95	230279	191520	292969	234905	86082	58291	7.375	6.228	152921	2087201	59.14	0.54	90420	1.98	47.99	227361	188447	290969	233988	82539	56246	7.120	6.033	149925	2076327	59.94	0.53	86493	1.89	48.34	257287	211196	330291	253538
TGCGTCGTCCTTGATGCCTCGAAGTTCC	145148	136747	233248	217246	11111	10365	1.196	1.197	103724	2538787	81.96	0.56	12887	0.28	53.07	195402	178948	302542	225523	110585	62559	9.174	6.962	162810	2566146	64.95	0.52	92281	2.02	50.14	193119	177613	303021	226773	107662	61313	8.918	6.786	162818	2587673	65.92	0.52	90119	1.97	50.71	112855	101697	175704	127982
TTCATATCAATTGGTCGAATGAAGTTCC	521497	463652	738428	687927	37503	34999	1.275	1.277	249810	5722505	82.99	3.65	35458	0.77	56.00	381733	338983	549070	391974	251557	140726	11.499	9.011	283573	3522631	63.04	2.36	193928	4.24	52.32	361040	321285	525334	377751	234272	132821	11.193	8.825	272553	3415496	63.77	2.55	184086	4.02	52.82	295494	260689	436823	279840
TTCATAGACGAGATAGAGGTTAATACAG	63441	61073	106384	98841	5233	4917	1.235	1.249	48362	1221176	81.69	0.52	6495	0.14	48.33	56756	55299	98406	73440	43018	26227	10.972	8.963	67336	957920	56.05	0.50	44341	0.97	41.59	57114	55589	99838	74795	42042	25638	10.569	8.603	67004	967792	57.42	0.49	42895	0.94	42.22	60452	58202	105523	71644
TTCATATCAATTGATGCCTCTGTACATC	148937	144626	250729	230327	10524	9686	1.053	1.055	101599	2590086	79.29	12.08	11655	0.25	61.58	123818	118969	204006	154540	66236	37406	8.149	6.075	102085	1700807	70.62	11.75	54660	1.19	60.66	128880	123568	213833	162874	64500	36595	7.571	5.639	104520	1775729	71.37	11.76	52945	1.16	60.78	80758	76657	133603	99574
TCGAATAGCCCTTGCGTAACGAACGTGT	51540	46131	77111	72679	4523	4308	1.472	1.488	33339	782297	79.61	0.58	6026	0.13	40.94	61079	54573	91757	70945	39660	25604	10.849	9.058	63609	778805	49.37	0.52	45321	0.99	35.27	60977	54090	92379	71744	38712	25131	10.518	8.792	62695	783954	51.16	0.52	43934	0.96	36.59	61512	53453	92087	64478
TTCATAGACGACGAGGAGCCTCAGTTAT	199614	187782	317483	299578	15720	14838	1.243	1.243	136734	3213307	85.66	0.45	18685	0.41	55.78	221011	205864	345722	276234	118754	79427	8.621	7.217	207941	3051337	66.80	0.44	124257	2.72	51.89	225337	210173	355543	284379	116887	78075	8.251	6.891	210729	3133944	67.92	0.43	122041	2.67	52.38	246857	227383	390114	289827
GAGTTCGATTTTGGTCGAATTGTCTTCG	145932	136502	230819	215594	11904	11151	1.294	1.298	106765	2516397	79.10	0.53	15348	0.34	49.73	162979	151594	257819	193712	104411	64045	10.165	8.298	165470	2306701	59.64	0.52	105365	2.30	46.88	164868	151769	259732	195856	102414	63274	9.897	8.109	163623	2299105	60.36	0.50	103192	2.25	47.44	170976	154321	266533	181362
TCTAATGAAGTTGGTCGAATAATGATTC	283466	253645	415884	389152	22381	20876	1.351	1.346	179159	4024510	79.93	0.50	27450	0.60	48.32	279683	254120	425831	307763	200586	117878	11.823	9.613	280825	3434729	56.73	0.48	194297	4.25	44.91	271696	247090	417535	303644	191197	113483	11.493	9.380	275421	3390627	57.66	0.46	187107	4.09	45.47	199329	179449	309417	210756
TCTAATGAAGTGAGCCGCGGGTGAATAT	172255	165324	283191	261954	11674	10825	1.035	1.037	115608	3014029	73.29	0.49	13342	0.29	51.38	189685	176725	294757	234910	70766	44744	6.026	4.781	137360	2582829	63.72	0.49	63930	1.40	49.46	205565	191299	322408	255413	72008	45331	5.606	4.455	145180	2785727	64.71	0.48	63571	1.39	49.95	184311	169391	287534	221933
ACTTCTGCCATTGGTCGAATATCTTATC	157932	149003	253838	235154	10302	9522	1.019	1.016	99912	2621005	70.59	0.53	11293	0.25	48.42	110104	104832	181231	137220	68619	41566	9.503	7.603	101301	1613599	56.15	0.49	60155	1.31	45.04	107785	102661	179173	136078	65871	39974	9.227	7.373	99165	1601957	56.93	0.47	57729	1.26	45.27	94628	88824	156520	109838
TACCGATAGAGGTACCGGCTTCAGTTAT	242550	197311	296718	281979	18108	17183	1.532	1.529	109721	2257310	68.83	0.52	19608	0.43	45.14	182011	151583	233433	185346	94806	65882	10.194	8.922	161081	1754606	51.64	0.50	113566	2.48	42.61	168296	140638	217460	174478	86096	60895	9.937	8.760	151431	1665683	52.98	0.49	104971	2.29	43.34	230044	188997	299496	215524
AGGAGATTCGCTTGCGTAACAAGATACT	63633	60123	102756	97316	4950	4706	1.209	1.214	48435	1177564	82.35	0.54	6316	0.14	49.24	70717	66908	115312	90923	46177	30518	10.051	8.424	78120	1126372	60.30	0.51	49879	1.09	46.23	69774	65923	114470	90452	44358	29570	9.726	8.205	77259	1120772	61.34	0.50	48412	1.06	46.93	56036	52376	92361	68982
TTCATATCAATTGATGCCTCAGCTCGCT	371399	340630	551780	514320	28873	26878	1.313	1.312	203783	4541888	83.41	9.76	30433	0.66	56.91	296420	267118	431378	322982	164227	95143	9.555	7.394	233157	2963176	65.87	9.23	149396	3.26	54.19	295421	265263	429945	324186	155823	91405	9.097	7.077	230175	2971379	66.88	9.34	143643	3.14	54.64	191080	170793	283155	198324
TCTAATGAAGACGAGGAGCCTAATTCCA	85481	82106	144239	133662	7494	6920	1.304	1.299	66964	1645586	64.16	0.58	9648	0.21	43.02	83934	80305	141447	110706	51015	32628	9.052	7.397	91358	1372412	50.57	0.54	54797	1.20	38.65	86210	82553	146909	114989	50007	31896	8.544	6.962	91967	1420620	51.94	0.53	52932	1.16	40.07	91679	86542	155149	111637
TCTAATGAAGGTAGTAGTCCAGTTCCAT	73971	71009	124065	114691	5918	5498	1.197	1.203	53698	1382245	82.52	0.58	7187	0.16	50.10	59954	58216	103303	77976	42984	26539	10.444	8.542	68095	979133	57.80	0.52	43886	0.96	43.27	61381	59462	106623	80891	42437	26299	9.990	8.160	68527	1009722	59.05	0.52	43044	0.94	43.88	73926	70352	126458	84636
TGCGTCGTCCGTAGTAGTCCTATTCCTC	228959	194775	302554	287148	17598	16650	1.460	1.455	114279	2404716	82.44	0.64	19799	0.43	49.38	208658	178181	283906	214813	135077	85910	11.942	10.038	187680	1999419	57.48	0.58	139304	3.04	47.24	194163	165827	266660	203790	123638	80155	11.637	9.872	175803	1899012	58.85	0.56	129193	2.82	48.65	230050	193992	319318	210069
ATCCAACTACAGATAGAGGTTATCAATC	178094	145564	219974	206802	13761	12948	1.570	1.571	81981	1732611	69.30	0.47	14815	0.32	45.65	133030	114629	185493	131804	101715	60836	13.763	11.585	131587	1300994	50.60	0.43	102279	2.23	44.18	124103	106978	174367	125366	93891	57523	13.515	11.516	125070	1239419	51.42	0.41	96499	2.11	44.61	121480	102957	170463	109939
TACCGATAGAGTAGTAGTCCACATTACC	163103	149137	248056	234415	14010	13229	1.418	1.416	116569	2562927	75.32	0.53	18753	0.41	47.14	157112	145012	247051	189608	116898	76364	11.876	10.109	185267	2207732	56.16	0.49	130790	2.86	46.44	155220	143269	246382	189852	112946	74116	11.506	9.798	182447	2201901	57.12	0.49	125927	2.75	46.87	215137	195761	341836	219798
ACTTCTGCCAGGTACCGGCTGTACCTCA	219743	208862	358732	332308	18262	16990	1.278	1.283	149651	3622844	82.57	0.52	21235	0.46	52.44	248467	231055	391061	299427	128351	75826	8.238	6.356	206373	3230090	65.30	0.51	114576	2.50	48.37	241763	225198	384218	295885	123084	73518	8.040	6.236	203321	3198596	66.13	0.49	111017	2.43	49.05	315591	293000	508517	352282
ATCCAACTACTTGGTCGAATGAATAATG	92028	85922	147799	137432	8165	7614	1.387	1.391	68470	1633752	75.29	0.48	10905	0.24	47.75	85864	81970	144339	107458	65300	40389	11.355	9.434	101952	1355961	55.13	0.45	69095	1.51	43.84	91113	86264	152753	113602	65237	40044	10.719	8.847	103062	1399638	56.16	0.44	67907	1.48	44.23	89338	83134	148191	101528
TGCGTCGTCCTGAGCCGCGGCGGACAAC	63622	61807	107719	100379	3976	3757	0.926	0.939	43500	1201760	83.78	0.59	4314	0.09	58.46	89362	83739	140149	112064	30767	19564	5.510	4.382	60339	1218782	72.03	0.57	26448	0.58	54.70	94526	88506	149820	119194	31721	19916	5.314	4.194	62580	1292546	73.55	0.56	26251	0.57	55.85	64701	60443	103659	82472
TCTCTCAATTGGTACCGGCTTGGACGTA	80554	76452	131783	123807	6629	6243	1.263	1.266	60226	1472680	76.83	0.55	8629	0.19	47.10	110244	101049	170828	135103	56009	36538	8.229	6.788	99971	1534230	59.05	0.54	58753	1.28	43.98	116454	106681	182146	144100	55997	36196	7.716	6.305	102655	1621083	59.90	0.55	57841	1.26	43.93	100723	90710	156264	116619
TCGAATAGCCACGAGGAGCCTATCTTCA	153786	137545	222506	211359	12142	11537	1.370	1.370	94547	2105580	71.28	0.56	14428	0.32	46.52	216196	191022	306502	247068	100647	66849	8.242	6.791	181798	2555936	56.94	0.55	107506	2.35	44.12	217542	192092	311742	252335	97916	65623	7.883	6.527	183479	2610450	57.79	0.53	105223	2.30	44.43	198885	172423	283147	219752
TCTAATGAAGTTGATGCCTCACACTGAC	227004	205758	333719	312957	17494	16350	1.316	1.311	132744	3022149	72.43	0.61	19767	0.43	48.25	258334	228608	370137	281988	141723	86740	9.610	7.721	208271	2788676	57.13	0.56	133367	2.91	46.65	264939	233805	379788	290289	138391	85264	9.146	7.372	209382	2847361	57.38	0.55	131421	2.87	46.13	207002	180453	298121	213251
TACCGATAGAGTAGTAGTCCTCTTGTCC	116025	108088	180746	170860	8681	8259	1.205	1.213	80437	1886592	71.28	0.53	10749	0.23	48.80	110454	103085	174635	137363	70348	46556	10.111	8.507	114912	1585482	55.82	0.49	75035	1.64	46.18	107789	100554	172169	135679	67426	44680	9.829	8.265	112406	1572073	56.73	0.49	71434	1.56	46.52	145259	133171	230606	159197
GAGTTCGATTGGTACCGGCTCAATTAGA	104477	101118	175145	163460	6587	6186	0.944	0.950	74174	1935989	83.15	0.54	7783	0.17	55.56	119730	115565	198597	155988	57284	35009	7.240	5.633	99388	1836528	70.10	0.53	48391	1.06	54.44	123387	118731	205213	162380	55266	34165	6.759	5.281	100774	1908529	71.55	0.50	46462	1.02	55.75	138724	132150	231917	170938
GAGTTCGATTGTAGTAGTCCGAAGTTCC	238616	210957	339405	320257	17915	16985	1.325	1.331	135959	3024673	75.24	0.61	20120	0.44	53.80	254786	224894	366299	274199	158516	97021	10.862	8.881	222646	2778657	59.11	0.57	151785	3.32	50.06	243682	215741	355366	266926	150191	92074	10.608	8.658	214116	2707438	60.21	0.55	142974	3.12	50.95	286031	248095	413751	273399
TCGAATAGCCAGATAGAGGTCAAGTTCA	272604	227564	352908	334164	20428	19325	1.453	1.452	133526	2819935	81.59	0.56	22615	0.49	49.80	234107	199042	321063	236322	164697	101485	12.875	10.778	216782	2260179	57.05	0.53	164041	3.58	47.94	220120	187621	304741	226019	153983	96241	12.682	10.687	208250	2173209	57.68	0.51	156261	3.41	48.36	269221	222470	366046	235431
TACCGATAGAAGATAGAGGTGGACTTGG	318760	260430	391767	369134	23392	22081	1.499	1.501	143063	3002773	65.47	0.54	25479	0.56	41.98	247385	207889	328609	235763	174181	105448	13.304	11.226	224025	2218431	47.46	0.50	174587	3.81	40.87	238116	197721	314986	227026	164910	100809	13.141	11.145	213783	2127881	48.12	0.49	165720	3.62	41.50	280975	226995	366060	228860
ACTTCTGCCAGGTACCGGCTAACTCAGA	367648	337387	547376	511412	27588	25706	1.265	1.262	202798	4627513	74.18	0.52	29134	0.64	51.39	361632	331230	533158	412264	176095	106529	8.290	6.486	275476	3969736	61.03	0.50	157928	3.45	48.47	378341	339286	545862	426074	168070	103491	7.728	6.096	272168	3974713	61.56	0.49	153415	3.35	48.76	482354	432324	710390	500534
AGGAGATTCGTTGATGCCTCGAGGACAT	84300	78061	130240	123167	6043	5750	1.165	1.172	56147	1362209	84.63	0.57	7417	0.16	51.71	86088	79318	132718	104859	50958	33831	9.637	8.098	84348	1207693	63.21	0.53	53508	1.17	49.39	85556	79049	133472	105625	49686	33048	9.343	7.853	83332	1213727	65.09	0.53	51221	1.12	50.91	38831	35398	60694	48268
TGCGTCGTCCACGAGGAGCCAATCGTCA	43957	41860	72010	67335	2274	2125	0.793	0.792	27922	780962	74.57	0.53	2594	0.06	51.89	51280	45721	74940	61662	16202	10779	5.426	4.388	31699	652432	65.55	0.54	13796	0.30	51.69	54885	48694	80528	66394	16478	10865	5.136	4.107	33253	695582	66.31	0.52	13858	0.30	51.62	60305	53330	89453	70218
GAGTTCGATTCTTGCGTAACAGAATTGT	123082	116419	197386	183822	7753	7287	0.986	0.995	78438	2054185	83.20	0.51	8439	0.18	54.77	116702	110906	189124	143273	67676	39800	8.981	6.972	100502	1660753	65.93	0.49	57221	1.25	51.64	116662	110928	190796	144265	66087	38655	8.694	6.725	98817	1659452	66.90	0.46	54662	1.19	52.02	99919	93487	163244	112912
TGCGTCGTCCACGAGGAGCCCGTCAAGA	71933	67461	116391	109280	5920	5576	1.277	1.281	54433	1330591	82.41	0.55	7806	0.17	50.69	93827	84401	141849	113851	45741	30414	8.094	6.705	84415	1334223	63.74	0.53	48264	1.05	47.16	95855	85692	145052	117135	44812	29874	7.754	6.401	85285	1368143	65.22	0.53	47213	1.03	47.95	126324	111868	191505	141786
TGCGTCGTCCTTGGTCGAATCAACGATT	190047	161710	253889	239620	13907	13148	1.375	1.377	94688	2125498	78.91	0.53	15213	0.33	46.95	187751	157779	251020	185827	113930	69238	11.392	9.352	153078	1785522	55.02	0.50	110283	2.41	44.22	179882	151217	242584	181238	107099	65916	11.081	9.128	147983	1740246	56.32	0.48	104631	2.29	45.11	129328	108084	177726	125258
GAGTTCGATTGTAGTAGTCCGGACAATG	691325	590272	931758	879118	50694	47893	1.366	1.367	355963	7978415	80.63	0.60	54865	1.20	50.55	661074	567011	915461	682916	417445	257952	11.445	9.480	568316	6754566	57.94	0.54	402117	8.79	47.03	636379	541485	878699	658290	393692	245401	11.245	9.357	546969	6500349	58.53	0.54	383383	8.38	47.39	753640	626779	1033433	667989
TTCATAGACGCTTGCGTAACCAAGTTCA	116936	112151	192897	179876	7819	7292	1.017	1.017	79941	2128093	86.78	0.51	9095	0.20	55.90	111829	105200	179279	140138	60267	37968	8.437	6.800	96375	1608568	67.27	0.49	55727	1.22	51.43	113329	106423	182784	142950	60028	37703	8.243	6.620	96604	1640400	68.79	0.48	53998	1.18	52.62	102895	95823	167376	120642
TCTCTCAATTGGTACCGGCTTAGATACC	136133	125336	205013	193402	10414	9803	1.275	1.272	84275	1950097	80.53	0.57	12673	0.28	50.60	176460	158449	255862	202588	81516	53263	7.996	6.599	142401	2041975	61.27	0.54	85158	1.86	46.07	184225	164976	268185	213294	79654	52311	7.455	6.156	144235	2143091	62.82	0.53	83093	1.82	46.76	167254	148130	244398	182044
TTCATAGACGCTTGCGTAACGAGAGGAA	485392	449466	754322	705456	37202	34885	1.238	1.241	324458	7823477	80.91	0.50	45421	0.99	50.18	549654	494137	818689	628343	309085	190298	9.476	7.601	476079	6846490	61.13	0.49	294054	6.43	46.96	547390	491388	821194	633210	298680	185030	9.129	7.334	473017	6894075	62.18	0.48	286026	6.25	47.56	539347	480259	818261	572021
GAGTTCGATTAGATAGAGGTTCAGTTAT	191741	173657	282729	264874	15039	14069	1.335	1.333	115777	2620540	81.10	0.57	18008	0.39	49.28	192729	178268	299750	213750	143809	82735	12.042	9.715	190537	2310502	58.22	0.53	133521	2.92	46.81	184848	171365	291038	207920	138127	79783	11.912	9.631	185488	2263367	58.87	0.51	128547	2.81	47.41	202966	184961	317492	203874
CATGCCTTCGGGTACCGGCTTACCGAGG	67217	61534	101060	96596	5104	4873	1.268	1.266	43257	1021815	80.86	0.57	5935	0.13	50.56	83329	75387	122737	100167	41074	28959	8.399	7.256	76537	1108225	61.51	0.51	46872	1.02	47.24	80678	73339	120026	98378	39091	27846	8.174	7.104	74535	1090782	63.15	0.51	44787	0.98	48.69	74907	66732	110825	87248
TTCATATCAAAGATAGAGGTTTGTAGAC	95398	91639	159982	148128	7716	7164	1.211	1.214	70861	1794940	81.75	0.51	10221	0.22	47.32	87679	84290	148528	109206	66034	39398	11.159	9.055	97162	1343649	56.19	0.50	65030	1.42	42.28	85831	82412	147067	109038	63061	37985	10.762	8.744	94321	1335102	57.80	0.48	62074	1.36	43.53	68508	65216	117682	82150
TCTAATGAAGGTAGTAGTCCACACTAAG	223788	209343	344382	323047	17020	16009	1.240	1.244	138844	3258470	73.28	0.64	19626	0.43	50.09	195756	184413	309117	234464	131117	82024	10.646	8.781	193150	2571717	56.45	0.58	128877	2.82	46.70	195578	183874	310900	237803	125827	79504	10.158	8.391	190597	2588056	57.33	0.57	124053	2.71	47.17	225887	209462	357825	239924
TGCGTCGTCCGGTACCGGCTTAGACGTG	37719	35806	62730	58929	3852	3657	1.541	1.558	31845	743886	72.52	0.57	5830	0.13	39.19	56113	52048	90408	71227	32933	21662	9.143	7.633	62312	872272	50.95	0.54	39737	0.87	35.47	57300	52506	91802	72316	31756	20850	8.682	7.237	61784	879255	51.72	0.52	38160	0.83	35.70	51316	46211	81340	61065
TACCGATAGAGTAGTAGTCCACACTAAG	135808	126811	211070	199499	11966	11319	1.423	1.424	97152	2195576	84.40	0.59	15000	0.33	53.41	136667	128513	218617	170531	97331	64877	11.174	9.549	159246	1991262	61.07	0.55	109804	2.40	49.06	134911	126635	217275	170220	94085	62954	10.868	9.283	156460	1980204	62.34	0.55	105775	2.31	49.89	188783	175078	304666	204561
TACCGATAGACTTGCGTAACATGTAAGT	177911	163056	271434	255864	15099	14207	1.396	1.394	119896	2729177	84.17	0.59	18412	0.40	52.01	171560	159615	271374	208165	118757	76732	10.984	9.252	185508	2397168	62.21	0.54	125128	2.73	49.84	168722	157020	269737	207305	114526	74167	10.657	8.980	183218	2388219	63.34	0.53	120645	2.64	50.41	175039	159720	277425	189304
GAGTTCGATTAGATAGAGGTTCTCTACT	58482	57306	99822	92536	3460	3233	0.870	0.877	40348	1126965	68.60	0.54	3696	0.08	56.60	47640	46839	82247	61884	29358	17153	8.959	6.957	43394	767407	60.05	0.52	23544	0.51	51.79	46955	46157	81889	61806	28867	16932	8.848	6.876	42982	763628	59.95	0.53	23150	0.51	51.40	43652	42638	76972	53986
CATGCCTTCGCTTGCGTAACGACTAGAA	224355	187930	292039	278862	16965	16182	1.458	1.456	115463	2464024	75.29	0.57	19897	0.43	46.94	208465	175231	277938	220595	123182	85368	11.124	9.713	198267	2182336	54.44	0.51	144238	3.15	45.01	199797	167881	268115	213523	116112	81204	10.870	9.545	191371	2104223	54.48	0.51	139026	3.04	45.03	196388	162508	266151	191970
ACTTCTGCCAACGAGGAGCCTACCGAGG	283030	269555	455736	424132	20632	19213	1.136	1.137	187677	4597223	83.65	0.61	24000	0.52	54.25	333258	308190	509792	392092	164568	96413	8.102	6.172	256299	4129024	66.80	0.57	140694	3.07	50.54	344036	317735	530197	408381	163526	95694	7.741	5.881	260062	4271461	68.35	0.56	137365	3.00	51.71	358582	327128	550802	394026
TACCGATAGAGGTACCGGCTATATCATG	76263	73610	126736	119170	5753	5427	1.139	1.143	55544	1386022	83.77	0.54	6941	0.15	55.25	65020	62987	108491	86060	39621	26440	9.166	7.711	67356	1051204	65.84	0.52	40298	0.88	52.36	71297	68589	118881	93801	39947	26366	8.434	7.055	68976	1102118	67.27	0.52	39153	0.86	52.57	76851	73134	128153	92993
ATCCAACTACGGTACCGGCTAGTTCAGG	126701	109455	171071	161942	9708	9156	1.424	1.419	68451	1481500	74.92	0.50	11225	0.25	45.65	125232	107447	167529	132619	62830	43006	9.413	8.139	108290	1328178	55.79	0.46	72609	1.59	44.13	120546	103239	162439	129289	59211	40898	9.149	7.940	104859	1295943	57.11	0.46	68661	1.50	44.76	127537	107898	173083	129017
TCTAATGAAGGGTACCGGCTGATAGCGA	171344	156942	257936	242914	12908	12146	1.256	1.255	102852	2405221	78.70	0.58	14459	0.32	50.39	153703	141314	231031	182748	82487	54379	8.961	7.469	140182	1949658	61.67	0.54	86617	1.89	48.34	157229	142296	233580	185369	78729	51922	8.460	7.030	138104	1957762	62.75	0.52	82436	1.80	49.03	198110	177216	296364	214666
TCGAATAGCCGTAGTAGTCCATTAATCG	163782	126489	187566	179200	12045	11466	1.612	1.606	72512	1444553	77.17	0.56	13802	0.30	44.96	122722	102772	163140	125645	84079	56501	12.936	11.287	126682	1226563	51.11	0.50	97664	2.13	41.95	124517	101163	160324	123671	80504	54243	12.603	11.009	121979	1186903	51.94	0.48	93341	2.04	42.42	178839	141565	230062	146954
TGCGTCGTCCGGTACCGGCTGGTAGCTA	179413	166221	277987	262813	13095	12403	1.182	1.185	117895	2864144	84.96	0.56	15677	0.34	53.26	297628	259334	416385	331546	116518	74434	7.024	5.635	207872	3370993	67.03	0.55	111820	2.44	48.71	310493	269917	438182	348927	116623	74593	6.680	5.366	213679	3543616	68.07	0.55	111553	2.44	49.35	252007	216703	355715	273668
AGGAGATTCGGGTACCGGCTTTGTAGAC	111647	100441	164379	156772	9166	8733	1.400	1.398	74518	1657827	79.09	0.58	12022	0.26	47.25	172521	152453	246742	197094	85844	57406	8.732	7.310	159443	2143565	59.49	0.55	98936	2.16	44.51	171911	152146	248266	198946	82911	55570	8.382	7.011	158432	2175195	61.25	0.57	95079	2.08	45.89	161052	140558	233630	176497
TTCATATCAATTGGTCGAATCAGTCTAT	351935	301089	468284	437969	23189	21640	1.243	1.240	141062	3276661	83.70	12.38	19791	0.43	59.43	139672	122327	196932	144168	91379	54462	11.646	9.482	106339	1223992	65.75	10.63	76122	1.66	57.36	137816	120767	194787	144454	84816	51072	10.929	8.874	103761	1226352	67.30	11.09	71439	1.56	58.25	90277	78953	130905	86347
TCTAATGAAGTTGATGCCTCTGTAGATA	189961	180656	306910	285151	14353	13351	1.174	1.175	130865	3213728	82.51	0.51	17012	0.37	52.39	183799	175016	299201	225751	114088	68656	9.571	7.633	173603	2621119	63.33	0.47	104939	2.29	48.93	190363	180891	311000	235696	112186	67190	9.054	7.155	176083	2713024	64.75	0.46	101957	2.23	49.35	145759	136747	238495	170189
ATCCAACTACACGAGGAGCCGTGGACTT	62371	59282	103796	96548	5767	5407	1.395	1.406	50007	1199302	81.79	0.54	7985	0.17	46.26	83352	77247	133360	104441	46153	29316	8.686	7.045	83592	1245667	58.67	0.51	49994	1.09	40.63	86154	79451	138449	107695	45760	28722	8.296	6.694	84386	1277464	60.11	0.50	49172	1.07	41.42	82147	75019	132236	96437
TACCGATAGAGGTACCGGCTCCGAATCA	186210	166004	270439	256255	14773	14059	1.371	1.377	113910	2548961	81.03	0.54	17738	0.39	50.50	195308	172407	279205	223447	99670	68227	8.960	7.664	176622	2357616	60.94	0.52	111234	2.43	46.80	190339	168371	274141	219854	95208	65504	8.717	7.478	171715	2320781	62.16	0.51	105508	2.31	47.46	242545	210743	349414	255831
TCGAATAGCCTTGATGCCTCGCTTGTCA	63321	60229	101514	95109	3445	3195	0.852	0.843	37172	1017798	72.02	0.55	3572	0.08	52.97	45738	43213	72268	57704	23087	14744	8.018	6.413	36249	626772	60.27	0.54	20100	0.44	49.26	46120	43455	73104	58214	22509	14352	7.728	6.188	36240	633090	60.73	0.51	19744	0.43	49.76	25084	23229	39625	30827
TTCATATCAATTGATGCCTCACATTACC	241520	221014	362062	335990	17432	16146	1.208	1.206	133874	3090355	88.06	28.63	17821	0.39	68.68	102831	93350	152738	118231	52136	31897	8.567	6.771	85808	1133993	75.36	26.40	52533	1.15	66.05	109851	99753	164491	128588	51477	31667	7.855	6.181	88877	1220023	76.68	26.79	51253	1.12	66.69	58216	52218	87120	64726
CATGCCTTCGCTTGCGTAACTTGACCGA	82122	77665	134083	127477	7090	6713	1.327	1.322	65637	1527152	69.10	0.54	9827	0.21	43.79	88455	84123	145381	117369	58469	41046	10.094	8.778	109532	1474511	52.46	0.52	71802	1.57	41.95	94301	88138	152839	123928	58475	41159	9.603	8.336	109498	1505037	53.74	0.50	69712	1.52	42.70	89989	82702	144759	108947
TCTCTCAATTTTGGTCGAATTATGTTAG	258630	205241	305495	287214	18428	17342	1.514	1.515	108399	2294203	79.86	0.60	19663	0.43	48.31	144725	126984	206007	147932	116621	71925	14.209	12.203	154376	1483118	53.15	0.53	121530	2.66	44.66	157774	133798	214916	156851	111528	69660	13.025	11.147	151822	1514635	54.51	0.53	116697	2.55	45.17	108490	91271	151144	102136
TTCATATCAAGGTACCGGCTCAGCGAAT	245807	234801	403832	377293	18365	17157	1.141	1.141	169380	4228425	80.93	0.48	21456	0.47	54.04	324285	303182	512640	398170	156739	94160	7.674	5.935	259829	4368219	66.23	0.47	137616	3.01	50.65	328750	307602	524990	408446	153174	92163	7.323	5.663	261740	4458015	67.24	0.46	133633	2.92	51.24	366346	339345	586643	422400
TACCGATAGACTTGCGTAACCAGCGAAT	38737	36068	61233	57396	3422	3252	1.403	1.422	26991	656795	77.90	0.56	4356	0.10	41.57	39073	36427	62920	48289	26940	17381	10.746	9.034	43005	565663	52.32	0.54	29366	0.64	38.41	38195	35529	61957	47869	25485	16611	10.324	8.710	41032	558563	53.54	0.52	27586	0.60	39.45	34998	31945	56080	39122
TCTCTCAATTTTGGTCGAATATGAGGTG	54401	51683	88557	81922	3307	3079	0.937	0.943	34526	960275	78.99	0.57	3873	0.08	44.23	44504	41916	71517	54344	26497	16015	9.299	7.397	39764	634213	56.24	0.55	24387	0.53	40.39	44659	41714	71489	54126	26080	15637	9.156	7.251	39475	623593	57.16	0.53	23868	0.52	40.81	24777	22733	39800	29462
TCTCTCAATTTGAGCCGCGGAGGTGATT	143613	135991	233761	218589	11339	10623	1.217	1.220	101500	2515090	80.24	0.53	13690	0.30	51.86	161614	148081	248204	198393	71992	48465	7.280	6.131	139268	2239139	63.54	0.51	76762	1.68	47.23	165475	151768	257186	205435	73051	48890	7.129	5.973	142137	2316428	64.69	0.52	76132	1.66	48.07	162731	147481	250941	193544
TCTAATGAAGTGAGCCGCGGCTGTGCTA	44200	42812	75140	69246	3476	3248	1.161	1.177	32081	838503	81.86	0.49	4219	0.09	47.12	48500	46049	79641	63540	21754	14235	6.856	5.623	42155	738382	62.47	0.48	22256	0.49	42.42	50364	47806	83569	66518	21780	14239	6.541	5.373	42973	765864	64.20	0.46	21955	0.48	44.35	49820	46777	81915	62819
TACCGATAGAGGTACCGGCTGATTCTGC	159865	148258	249718	235323	13899	13092	1.397	1.396	113851	2592679	75.24	0.53	17372	0.38	49.47	179792	164229	273904	218190	94071	63240	8.620	7.275	173372	2455579	58.97	0.51	105017	2.29	45.80	174425	159966	269288	214752	90357	60924	8.422	7.120	169925	2426149	60.34	0.49	100379	2.19	46.74	225709	203520	346299	251606
TTCATAGACGTGAGCCGCGGTTCACACG	102298	98004	166166	155163	6498	6063	0.982	0.981	68654	1801738	83.28	0.58	7430	0.16	54.63	107860	101260	167488	135938	42120	28024	6.312	5.174	84167	1547435	69.92	0.57	40232	0.88	52.94	111641	104263	172679	139832	41755	27684	6.069	4.969	85333	1569257	70.79	0.57	39783	0.87	53.52	123049	114265	192646	150543
TCTCTCAATTGTAGTAGTCCGCCTAACA	167250	154556	259490	242754	13151	12311	1.272	1.273	115538	2720671	81.52	0.49	16335	0.36	49.98	184057	169143	286047	213792	119407	71777	10.477	8.427	176160	2456854	61.04	0.47	113290	2.48	47.90	182163	167496	286126	214703	117020	70837	10.265	8.281	175846	2469711	61.86	0.47	110944	2.42	48.30	209470	188851	325751	214599
TACCGATAGATTGGTCGAATTGGCCGGT	78324	68988	113722	107849	6664	6309	1.471	1.468	53205	1182361	80.93	0.55	8720	0.19	44.76	82801	72373	120479	93869	54384	37378	11.330	9.994	89226	1073952	53.95	0.53	64249	1.40	42.13	80961	70712	119333	93270	52802	36434	11.106	9.804	87577	1065151	55.59	0.52	61914	1.35	43.47	63486	53894	91658	67939
AGGAGATTCGTGAGCCGCGGGCGGCACA	114879	102648	163355	155346	8941	8492	1.374	1.372	65655	1449215	81.66	0.53	10857	0.24	48.17	140139	121420	188339	156071	58250	41687	7.763	6.704	111862	1509877	63.06	0.51	68000	1.49	47.31	142901	123450	193186	159715	58120	41421	7.551	6.509	111246	1533692	64.01	0.50	66557	1.45	48.07	110759	94918	150348	122773
ATCCAACTACAGATAGAGGTGACCATCT	91976	88725	151790	141028	5706	5336	0.944	0.950	59787	1614574	83.82	0.46	6225	0.14	55.81	73777	70949	121743	88809	51315	29635	10.579	8.375	64290	1039279	65.28	0.45	39561	0.86	52.87	71517	68864	119200	86817	49331	28422	10.387	8.217	62605	1015336	66.25	0.45	38105	0.83	53.94	53008	50647	89403	61406
CATGCCTTCGTTGGTCGAATTGGTCGAT	177078	162125	269094	256207	13901	13221	1.297	1.295	120302	2724518	80.29	0.48	17550	0.38	49.32	200636	181380	302257	236160	127919	86020	10.622	9.142	201600	2595494	59.57	0.47	136636	2.99	48.24	198527	178272	298553	233550	123754	83604	10.404	8.985	196447	2549925	60.45	0.45	132622	2.90	48.87	139158	122692	209025	157261
TGCGTCGTCCTTGATGCCTCGACATTGT	90434	86644	149678	139342	5824	5441	0.977	0.980	61805	1634409	73.93	0.52	6363	0.14	56.20	107293	100871	172393	130691	55733	31823	8.114	6.112	85205	1496499	63.28	0.51	44611	0.97	51.74	107705	101258	174035	132537	54390	31282	7.844	5.924	85505	1512759	63.36	0.49	43673	0.95	51.47	57973	53678	93526	69820
GAGTTCGATTAGATAGAGGTGATTCGAC	95662	91807	158310	146610	6584	6146	1.044	1.052	68623	1760726	84.99	0.60	8021	0.18	54.92	100420	95924	165883	121577	63367	35760	9.588	7.383	90743	1436884	66.29	0.57	53340	1.17	51.68	101058	96275	168077	122710	63520	35600	9.485	7.282	90842	1443648	66.59	0.56	52958	1.16	51.67	99302	93569	165198	111712
ACTTCTGCCATGAGCCGCGGGCATGAAT	546772	482496	772884	720300	40727	38138	1.323	1.329	279763	6352702	81.47	0.53	42771	0.93	49.98	657970	550826	852757	671715	226417	142578	6.664	5.328	389117	5895732	65.72	0.51	207976	4.54	47.57	663272	555976	870470	685558	221969	139544	6.400	5.109	391117	6005293	66.96	0.50	202605	4.43	48.45	748927	622984	986462	735084
TCTCTCAATTGGTACCGGCTGATTCGAC	139532	128503	213784	200307	10457	9826	1.228	1.231	90198	2161226	83.03	0.58	12747	0.28	51.62	163896	147118	241912	189382	81542	52323	8.460	6.934	138925	2035668	63.43	0.55	83167	1.82	47.89	168731	151022	249303	196322	79525	51468	8.006	6.580	141091	2099091	64.71	0.54	81405	1.78	48.20	153798	135639	227378	167430
TCGAATAGCCACGAGGAGCCCTTGGCTA	77478	71436	119781	113788	5248	5031	1.100	1.110	49041	1204750	72.94	0.57	6082	0.13	53.29	91270	83347	137874	112590	43093	29060	7.845	6.478	78808	1245481	62.37	0.56	44063	0.96	52.01	88748	81134	135647	111143	40971	27943	7.581	6.310	77715	1243324	62.61	0.53	42298	0.92	51.61	77421	69717	117446	92299
TGCGTCGTCCGTAGTAGTCCAATGCCTC	56879	55391	96232	89687	3044	2875	0.794	0.805	39199	1103911	85.08	0.58	3321	0.07	57.66	53693	50823	86231	68638	23442	14659	6.823	5.360	40920	793259	70.43	0.55	20000	0.44	54.03	55735	52677	90526	72378	23259	14571	6.449	5.053	42254	834047	71.78	0.56	19720	0.43	54.84	55165	51394	89022	67299
ATCCAACTACTTGGTCGAATGACTAGAA	53222	50195	86677	80626	4830	4547	1.399	1.415	40352	973448	67.52	0.48	6263	0.14	41.48	52846	50278	88214	66139	37997	23516	10.811	8.924	60772	827080	47.58	0.45	40811	0.89	36.53	51908	49304	87514	65785	36500	22614	10.468	8.628	59049	815472	48.65	0.43	38878	0.85	36.87	49800	46676	83343	57775
TGCGTCGTCCGTAGTAGTCCCGCTATGT	399220	378263	643058	604830	31370	29477	1.224	1.223	278226	6729238	76.91	0.58	36271	0.79	52.60	452648	418885	705982	541358	278290	172906	9.894	8.016	409196	5921688	60.57	0.56	257650	5.63	49.42	443239	410460	699190	535654	270274	167704	9.702	7.858	401305	5871897	61.41	0.55	248228	5.42	50.09	465426	425610	732884	508033
TCTCTCAATTCTTGCGTAACCCAAGTCT	162835	154675	261672	244991	12616	11854	1.210	1.214	112008	2716638	77.81	0.57	14880	0.33	52.17	181715	171018	289634	220971	109955	66997	9.528	7.610	166221	2484254	62.15	0.53	101325	2.21	50.10	178074	167788	286586	219676	106255	65255	9.306	7.456	164047	2475669	62.77	0.53	97898	2.14	50.61	143099	133046	230162	164083
TGCGTCGTCCACGAGGAGCCTATCAACG	58751	56564	96949	91060	3828	3597	0.991	0.991	41515	1093647	85.26	0.54	4414	0.10	57.84	70735	65507	108857	88620	29363	19339	6.770	5.477	55307	996051	68.62	0.54	27990	0.61	51.16	75254	69066	115324	93799	29640	19303	6.451	5.165	56848	1046809	69.85	0.54	27655	0.60	51.62	84262	77429	131586	99084
TCTAATGAAGCTTGCGTAACTCTTGGAT	92033	87789	150227	139690	5559	5153	0.929	0.926	60199	1635038	76.57	0.51	5993	0.13	51.28	60707	58082	99953	78462	35288	22692	8.861	7.259	55905	947577	60.81	0.48	32354	0.71	48.55	61836	59126	102497	80558	34427	21925	8.430	6.831	55769	965021	62.41	0.47	30815	0.67	49.66	59193	55661	98038	69990
ATCCAACTACGGTACCGGCTTCGAATAG	105461	95644	157477	148807	8394	7930	1.338	1.338	69759	1598342	81.17	0.49	10990	0.24	48.06	107882	98496	162440	129177	59962	40827	9.265	7.933	108786	1467258	60.28	0.46	69154	1.51	45.79	113590	102220	169089	134924	58950	40098	8.750	7.459	109876	1504235	61.53	0.46	67564	1.48	46.12	117353	104264	176045	132391
TACCGATAGATTGGTCGAATTACTGGTC	119464	100811	159073	151169	7634	7245	1.205	1.203	57874	1342693	80.05	0.57	7993	0.17	50.22	83277	71468	115409	90436	51054	35552	11.103	9.867	77098	926950	57.05	0.50	55625	1.22	47.06	80209	68785	112208	88102	48531	33945	10.856	9.670	74160	904143	57.80	0.51	52710	1.15	47.40	60372	50932	84748	63120
ACTTCTGCCATTGATGCCTCAATCCTGC	163618	156003	270950	249644	14032	12992	1.300	1.306	122276	2983111	83.94	0.49	17779	0.39	52.76	180290	169018	292113	218560	107503	62108	9.237	7.132	167500	2537214	63.45	0.48	99262	2.17	46.82	178985	167686	292447	218544	105240	60693	9.032	6.970	166984	2535195	64.31	0.47	97126	2.12	47.16	148462	137550	242742	169619
ATCCAACTACTGAGCCGCGGCTTATCGG	127678	118868	197242	186256	9649	9139	1.228	1.232	82566	1967124	82.52	0.47	11347	0.25	52.98	161648	147715	239568	193166	68742	47558	7.202	6.179	131583	2048558	65.58	0.44	73711	1.61	49.86	175526	156986	254038	205210	67681	47035	6.687	5.753	131922	2090720	66.94	0.45	71055	1.55	50.69	161653	143408	235567	185645
TGCGTCGTCCACGAGGAGCCGCATAAGA	84121	80100	138776	130454	6996	6605	1.265	1.271	63301	1550684	83.82	0.59	8695	0.19	51.58	121540	110492	186110	148709	60194	39322	8.118	6.637	106621	1660227	63.80	0.56	61887	1.35	47.02	128116	116114	197735	157602	60936	39265	7.735	6.253	109126	1739438	64.94	0.57	61125	1.34	47.19	151745	137136	236648	171447
TCTCTCAATTTTGATGCCTCTCTTGGAT	44069	41019	69435	64636	3242	3014	1.172	1.170	29961	735008	82.60	2.21	3966	0.09	49.90	44057	41124	70014	53948	25015	15479	8.968	7.202	40309	626009	64.16	2.10	24027	0.52	49.59	44949	41918	72266	55689	24612	15392	8.548	6.937	40972	643499	65.39	2.13	23660	0.52	50.26	26022	23737	40955	31077
GAGTTCGATTAGATAGAGGTCTGCTTCC	63799	62241	108136	99953	4627	4262	1.074	1.070	48643	1245107	83.18	0.57	5656	0.12	56.95	68622	66517	116289	85751	43904	25048	9.476	7.331	64273	1050157	65.71	0.54	37390	0.82	52.48	66951	64860	114206	84944	41607	24172	9.144	7.142	62957	1040297	66.76	0.53	35410	0.77	53.09	65760	63125	112546	77344
ACTTCTGCCAACGAGGAGCCAACGTTCC	260629	247116	416779	386930	17986	16729	1.083	1.085	162994	4110845	83.27	0.59	19287	0.42	54.92	302257	279202	459679	361485	124291	74761	6.786	5.191	215328	3768575	68.50	0.55	106150	2.32	50.86	306095	283229	469867	368890	122764	73414	6.558	4.995	216801	3845804	69.81	0.54	102964	2.25	51.56	338359	308915	517260	382146
TTCATAGACGGGTACCGGCTACTGCCAA	161103	150560	252146	237961	13230	12475	1.317	1.316	115273	2648831	74.61	0.55	16961	0.37	48.41	231077	211488	351531	276974	116606	74788	8.326	6.777	207598	3065866	59.41	0.52	120813	2.64	45.98	231622	212049	355464	279752	113421	72500	8.009	6.505	209535	3114754	60.28	0.51	118187	2.58	46.07	234091	210835	355765	262630
GAGTTCGATTCTTGCGTAACTGCGAGAC	62211	60154	104218	97024	4198	3918	1.011	1.014	44039	1157323	70.63	0.52	4756	0.10	51.64	65270	62459	107997	82648	36319	21509	8.441	6.532	56422	969034	58.76	0.49	30938	0.68	48.12	64980	62263	108758	83381	35874	21311	8.279	6.415	56364	972979	59.34	0.49	30690	0.67	48.20	54814	51778	91490	65115
ACTTCTGCCAACGAGGAGCCTGGTCGAT	385631	357623	595916	556319	29638	27734	1.248	1.251	239567	5606108	82.10	0.57	33806	0.74	50.18	540822	482447	783245	607994	230478	136100	7.386	5.618	369743	5881957	66.42	0.54	197071	4.31	49.11	563379	500220	817572	635780	229178	135444	7.036	5.347	377769	6105494	67.52	0.54	194040	4.24	49.67	616993	539474	887870	645934
TGCGTCGTCCAGATAGAGGTCTTAATCA	148480	141395	240555	224606	11617	10865	1.212	1.214	101915	2478329	81.55	0.52	13738	0.30	51.62	148711	140077	239688	175874	105960	62224	11.096	8.880	141681	1967378	60.18	0.51	93609	2.05	48.02	143483	135136	232899	171450	101070	59483	10.892	8.708	136926	1916069	61.14	0.50	88995	1.94	48.44	141292	131436	228771	155118
TCGAATAGCCTTGGTCGAATACACTAAG	55135	51741	85874	81247	3827	3617	1.119	1.117	35622	880962	85.12	0.65	4294	0.09	54.26	53960	50252	84029	66956	30245	20343	9.034	7.626	48885	741647	64.62	0.62	30142	0.66	50.69	54811	51013	85767	68469	29504	19822	8.634	7.266	48154	751535	66.03	0.64	28805	0.63	52.00	36731	33603	56575	44176
ACTTCTGCCAGTAGTAGTCCATAATGTG	397153	370407	611569	569099	31229	29144	1.282	1.285	237728	5563743	81.28	0.53	33952	0.74	50.07	349032	326843	546207	400106	232555	132848	10.686	8.334	310732	4166956	60.35	0.50	202027	4.41	47.38	335895	314334	530345	391996	219567	127425	10.391	8.159	302342	4088698	60.93	0.49	194146	4.24	47.54	437206	406128	696804	438385
ATCCAACTACTTGGTCGAATTATCTCCT	77022	72692	122863	114925	5431	5054	1.109	1.104	53623	1333178	69.35	0.49	6647	0.15	46.65	63963	60871	104541	80075	41853	26695	10.048	8.367	65697	982824	55.77	0.46	41486	0.91	46.28	63303	60329	104823	80057	40801	25900	9.769	8.120	65405	980703	55.57	0.44	40604	0.89	45.71	58276	54792	96106	68235
AGGAGATTCGGTAGTAGTCCCACGCATA	108679	96573	154371	147968	8188	7867	1.331	1.334	61972	1401643	80.42	0.53	9661	0.21	48.61	135269	118982	191437	153182	76682	52487	10.054	8.600	122326	1529219	57.82	0.49	84639	1.85	45.96	135351	118877	192373	154613	74109	50977	9.669	8.275	120414	1537520	58.93	0.48	81099	1.77	46.30	143727	125812	208260	151090
TCTCTCAATTGTAGTAGTCCGAACGTGT	213093	196560	327106	306569	18114	17080	1.390	1.398	141270	3235938	82.58	0.50	21617	0.47	52.22	269926	246699	411760	308959	168409	101453	10.265	8.242	245270	3275462	62.45	0.48	158931	3.47	49.30	270649	247321	416938	313200	165137	99118	9.941	7.943	244663	3322774	63.64	0.47	154457	3.37	50.21	308470	277588	472613	316690
TCTAATGAAGTGAGCCGCGGATAACGCT	100881	97347	169933	157098	7930	7384	1.171	1.180	75535	1916189	75.03	0.49	10358	0.23	46.80	103821	98068	168835	134031	48752	31645	7.247	5.926	95455	1593430	60.81	0.50	50997	1.11	45.01	106992	101007	175530	139247	48274	31230	6.903	5.629	96320	1651752	62.66	0.47	49297	1.08	47.03	105992	98863	172452	131410
TACCGATAGATGAGCCGCGGCTGTCATG	206043	161880	236655	224426	13996	13300	1.484	1.487	77499	1640655	80.69	0.59	13771	0.30	48.68	144165	112490	164060	132568	55394	39743	8.475	7.525	95507	1112410	60.19	0.52	63062	1.38	46.39	132911	103644	151613	123191	49020	35651	8.115	7.264	88391	1034793	61.42	0.53	57723	1.26	47.36	172156	132535	197436	152285
AGGAGATTCGGGTACCGGCTATCCACTG	94939	86475	140802	134600	7723	7387	1.377	1.377	60222	1350559	79.74	0.59	9580	0.21	49.61	152055	134611	215494	172825	72878	48841	8.488	7.093	130000	1756880	60.67	0.56	81049	1.77	46.28	156093	137888	222269	179161	70277	47476	7.936	6.651	130051	1805954	62.35	0.55	77752	1.70	47.56	140011	122930	201624	153605
CATGCCTTCGTGAGCCGCGGGTATATCC	171791	140789	216676	206961	12550	11975	1.454	1.452	82660	1770239	61.43	0.51	14073	0.31	42.77	166267	132534	199834	164860	63695	47010	8.000	7.157	123337	1549306	52.02	0.48	77146	1.69	43.55	155288	124623	188879	155923	60541	44718	8.045	7.198	116894	1476661	52.35	0.47	72816	1.59	43.76	143911	114924	177974	143205
TACCGATAGAAGATAGAGGTATCTGCCA	164491	152588	253390	237886	12546	11732	1.243	1.238	108024	2557936	69.84	0.53	14512	0.32	48.58	154694	143141	241144	180161	104642	64420	10.891	8.975	153820	2034588	53.03	0.51	103349	2.26	43.58	149956	138746	234958	175952	100381	62288	10.723	8.885	149595	1990819	53.68	0.50	99325	2.17	44.16	164512	149099	255427	173147
AGGAGATTCGTTGGTCGAATGGCTTAAG	60322	52487	83960	80136	4847	4630	1.449	1.450	33094	776669	81.58	0.55	5258	0.11	52.59	46716	41643	68331	54518	32183	22893	11.821	10.540	50480	589144	56.74	0.52	37695	0.82	46.92	45598	40620	67459	53633	31288	22164	11.641	10.372	48863	579716	58.35	0.49	35770	0.78	48.31	24923	21983	37096	29314
CATGCCTTCGGTAGTAGTCCCAACGATT	185516	153381	232284	222523	13179	12650	1.424	1.427	80338	1727459	75.29	0.46	13355	0.29	50.12	148905	125652	197988	155851	94486	65060	11.978	10.478	137466	1433749	54.05	0.42	104192	2.28	45.83	139521	118455	188061	148963	88359	61564	11.793	10.373	131182	1373322	54.54	0.41	99030	2.16	46.30	165978	138556	224280	155157
TGCGTCGTCCTGAGCCGCGGATAATGTG	79661	77054	133378	124452	6525	6133	1.228	1.237	60047	1520542	79.17	0.55	8138	0.18	48.54	115111	106955	181034	143485	50558	32269	7.010	5.645	94453	1619816	62.59	0.55	49452	1.08	43.93	119465	110813	188982	149627	50350	32153	6.687	5.393	95400	1667410	63.99	0.52	47854	1.05	45.11	85893	79514	136736	106776
TCTCTCAATTAGATAGAGGTATGAGGTG	136294	127836	216076	200981	9673	8993	1.124	1.123	89248	2251552	75.83	0.47	10890	0.24	55.06	129015	121131	206240	151855	86497	50466	10.527	8.341	117797	1762706	61.61	0.46	73728	1.61	51.66	131478	122121	209005	154251	84992	49658	10.207	8.080	117236	1765512	62.58	0.44	72085	1.58	52.84	116146	105667	183034	124119
TGCGTCGTCCACGAGGAGCCTACCAATG	124969	114794	190345	180299	9320	8802	1.229	1.225	82444	1931844	70.92	0.55	11248	0.25	50.12	166867	146423	237329	191031	76257	50670	8.065	6.657	134902	1999344	58.08	0.53	79114	1.73	46.96	175350	152586	248143	199277	76317	50321	7.719	6.338	136505	2066174	59.27	0.52	78071	1.71	48.29	210991	183242	304133	223205
TTCATAGACGTGAGCCGCGGACATTACC	204556	164810	246708	233429	14145	13344	1.439	1.435	81779	1738585	80.67	0.58	14293	0.31	48.52	249809	189288	273036	219383	72744	49761	6.687	5.693	129287	1709486	61.72	0.55	76622	1.67	44.63	259887	196636	285515	230032	72224	49553	6.349	5.407	130805	1768593	63.83	0.55	74392	1.63	46.32	280414	211452	311987	240776
TCTCTCAATTAGATAGAGGTACACTGAC	95293	90056	152727	141793	6876	6397	1.130	1.132	66076	1662560	82.20	0.54	8364	0.18	50.87	115268	107548	181469	136733	65142	38605	9.010	7.086	97793	1586521	64.60	0.52	56347	1.23	50.04	117387	109277	186069	140341	63987	37935	8.631	6.784	99143	1617933	65.43	0.51	55973	1.22	50.40	108434	98411	168038	119896
ATCCAACTACGGTACCGGCTCAACTGTA	32720	31276	54743	51368	2969	2780	1.361	1.358	25984	635961	82.52	0.49	3922	0.09	49.57	40198	37573	65130	52181	22129	15100	8.528	7.263	41700	619488	59.87	0.48	25448	0.56	42.87	42479	39541	69161	55763	21694	14948	7.873	6.728	41904	658628	62.94	0.46	23899	0.52	45.51	38520	35626	62772	47846
TTCATATCAATTGATGCCTCCCGCGGTT	326904	289028	452025	423517	23348	21868	1.296	1.296	146134	3292047	84.16	11.54	21375	0.47	60.75	217048	188139	295042	224678	110324	66171	9.385	7.392	154964	1898194	68.44	10.89	102289	2.24	58.66	208275	181012	286459	219895	103335	62799	9.054	7.168	150018	1865086	69.34	10.98	96657	2.11	59.16	129214	111903	180290	128522
TCTCTCAATTACGAGGAGCCGAGGACAT	80676	75608	128151	119002	4314	4013	0.845	0.846	48610	1365278	83.24	0.58	4523	0.10	57.20	100164	89742	146353	116353	33994	20366	5.830	4.393	61983	1247931	70.80	0.56	27159	0.59	52.33	107696	96565	159270	126375	34833	20776	5.489	4.126	65619	1349563	71.80	0.56	27260	0.60	52.88	83791	72340	118679	92304
ACTTCTGCCAGTAGTAGTCCAGCTCGCT	124518	121337	211134	194744	7795	7241	0.927	0.933	81385	2202726	75.59	0.51	8061	0.18	55.77	103481	100169	173761	131281	59653	33995	8.617	6.499	83482	1481416	62.82	0.51	45550	1.00	51.24	103521	99794	174965	132707	58002	33296	8.321	6.297	83169	1485964	63.30	0.49	44593	0.97	51.28	116774	111623	197659	133959
TCGAATAGCCACGAGGAGCCAGGTGATT	255887	212183	327668	311611	19267	18279	1.476	1.472	126000	2677108	68.82	0.57	21396	0.47	45.84	339323	272171	416338	334312	144920	96543	8.737	7.248	242702	3031943	54.76	0.53	154165	3.37	44.24	346235	277220	426905	343906	140513	93848	8.261	6.849	242828	3102350	55.79	0.52	149878	3.27	44.63	312229	244937	381842	291139
GAGTTCGATTAGATAGAGGTCGATCTAT	207019	188093	309006	288838	16155	15097	1.312	1.312	124644	2877986	80.96	0.57	18524	0.40	49.81	215877	198168	332268	236280	157485	88872	11.896	9.441	199242	2505633	59.21	0.54	138108	3.02	47.90	206453	189212	320398	228558	149843	85459	11.738	9.385	194313	2425718	59.56	0.52	133634	2.92	48.10	217166	195849	336206	216881
TTCATATCAAACGAGGAGCCCTGATATC	418046	381469	622471	584074	31797	29896	1.282	1.285	243692	5605977	75.24	0.56	34708	0.76	53.52	618847	548113	874501	678840	271090	163598	7.781	6.049	432110	6509116	62.82	0.52	239127	5.22	50.13	638755	565274	907507	706004	263224	159483	7.280	5.670	436599	6718296	64.15	0.52	231626	5.06	51.04	611077	536302	874067	640848
TTCATATCAATGAGCCGCGGCAGCGAAT	50599	48353	83509	76408	2171	2016	0.653	0.662	28411	852533	70.29	0.53	1983	0.04	55.02	63029	56659	93232	75134	14151	8930	3.810	2.983	31500	743040	63.32	0.53	11028	0.24	49.38	69277	62247	103306	82833	14321	9039	3.479	2.739	33574	809452	64.43	0.53	10842	0.24	50.84	69432	60855	100652	79704
TCGAATAGCCGGTACCGGCTATAGTAGT	199506	164489	253952	241772	15482	14669	1.530	1.523	101278	2109909	76.64	0.59	17711	0.39	48.09	192807	160258	249469	201337	94519	65618	9.510	8.180	164346	1943132	58.03	0.54	108899	2.38	46.09	186333	154308	241135	195258	88631	61830	9.225	7.948	157797	1889153	59.11	0.53	103240	2.26	46.58	227774	186955	298446	219817
TCTCTCAATTACGAGGAGCCAGTTGTGC	91593	86035	146903	136988	6300	5839	1.076	1.070	62691	1611052	82.62	0.57	7370	0.16	51.06	120003	108968	182250	142879	53113	32271	7.315	5.669	91736	1606983	66.40	0.55	47485	1.04	49.00	124187	112279	189364	148155	53424	32234	7.081	5.461	94095	1663251	67.31	0.54	47255	1.03	49.15	99368	87199	147289	110927
TTCATATCAAGTAGTAGTCCCATGGCAT	377440	338089	546691	512958	28274	26487	1.298	1.296	212736	4878054	73.11	0.55	31663	0.69	48.89	377733	334614	545502	398700	244660	141763	11.257	8.924	318089	3993145	55.73	0.52	217595	4.75	46.21	360942	319534	524605	386494	229949	134830	11.002	8.756	307775	3871031	56.64	0.51	208134	4.55	46.87	338165	299577	505286	332545
TCTCTCAATTTGAGCCGCGGAAGCCTGA	192587	172363	282145	265811	15336	14454	1.364	1.365	120280	2709241	72.41	0.54	18519	0.40	47.92	188240	165127	264071	213069	84677	59044	8.048	6.955	166444	2313517	58.29	0.50	99142	2.17	45.84	178681	157335	254878	205337	80553	56306	7.932	6.882	160994	2248954	59.14	0.48	94250	2.06	46.41	198484	172631	283421	218129
CATGCCTTCGGTAGTAGTCCTTAGGTTC	61431	58496	101569	96362	5020	4771	1.241	1.243	46488	1146774	75.66	0.44	6489	0.14	48.27	69574	66012	115217	91842	44252	29793	9.640	8.142	77410	1115832	55.65	0.43	49841	1.09	43.29	68056	64509	113402	90243	42365	28690	9.377	7.979	75417	1093426	56.36	0.42	47536	1.04	43.44	76207	71252	126298	92105
TCTAATGAAGAGATAGAGGTAATCGTCA	53078	51326	88551	81312	2334	2156	0.662	0.666	31837	956207	84.88	0.53	2203	0.05	60.69	27632	26830	46322	35890	14986	9112	8.120	6.372	22457	431492	68.86	0.54	11862	0.26	53.88	27886	27009	46743	36080	14631	8862	7.856	6.165	21914	431813	70.66	0.51	11223	0.25	56.21	24994	23815	42002	30231
TTCATATCAAGGTACCGGCTACTGCCAA	164115	157783	273968	255430	12728	11948	1.166	1.174	121204	3005852	72.87	0.48	16041	0.35	48.11	200815	190290	327132	253782	106471	64957	8.169	6.424	180777	2945519	59.48	0.46	99143	2.17	45.60	200951	190243	330812	257304	103075	63325	7.820	6.177	180336	2991903	60.29	0.45	96587	2.11	46.21	234600	219753	385587	274988
ACTTCTGCCATTGATGCCTCACCTTGGC	403328	357545	565876	529206	31296	29249	1.388	1.387	212775	4701052	79.46	0.49	34548	0.75	46.21	373639	326543	521409	386839	216566	127091	10.425	8.246	295535	3647990	57.26	0.46	199450	4.36	44.35	351124	308402	496213	370044	201401	119492	10.187	8.105	283122	3525778	58.23	0.45	187430	4.10	44.88	303242	262816	432003	292752
CATGCCTTCGTTGGTCGAATAGTTCAGG	238428	198643	302540	288682	17602	16801	1.460	1.461	109655	2337074	82.79	0.49	18855	0.41	49.75	191654	161194	253513	195882	121476	82558	12.027	10.578	176136	1828823	57.07	0.46	133627	2.92	47.46	179652	151157	239290	186389	112838	77790	11.836	10.475	166985	1747510	57.52	0.45	126489	2.76	47.78	137268	113867	184603	134991
TTCATAGACGTTGATGCCTCCTTGGTAT	89296	84990	145981	135789	6765	6276	1.163	1.160	64077	1653053	83.85	0.51	7940	0.17	55.52	76532	72702	125143	97950	45327	29232	9.091	7.491	75207	1215232	66.04	0.46	44479	0.97	52.39	76714	73016	127237	99374	45059	28824	8.888	7.280	75723	1238304	67.09	0.48	43771	0.96	52.70	60610	57243	101011	74749
ATCCAACTACGGTACCGGCTTTGCCTAG	103706	91623	146667	138754	8686	8218	1.486	1.487	63146	1389591	79.43	0.50	10543	0.23	46.36	117178	101693	161247	127556	62592	42535	9.743	8.370	107771	1326939	56.59	0.46	72762	1.59	43.38	116427	101165	162051	128849	60062	41037	9.303	7.994	107241	1346364	58.40	0.46	70086	1.53	44.46	112911	97310	159402	116937
ACTTCTGCCATTGGTCGAATGAGAGGAA	94639	85535	143688	132281	5506	5131	0.962	0.974	55081	1470375	84.96	0.53	5922	0.13	56.59	66339	59128	99085	74731	37030	22110	9.380	7.426	52929	839641	65.01	0.49	31678	0.69	50.73	65297	58052	97971	74184	35056	21132	8.981	7.150	51734	829490	65.72	0.49	30605	0.67	50.84	54806	47226	80689	56177
AGGAGATTCGTGAGCCGCGGATCCACTG	83237	77388	130187	123534	6925	6586	1.335	1.338	58661	1371718	85.25	0.55	8574	0.19	55.06	118291	105569	173316	143142	51071	35865	7.396	6.289	102890	1558464	67.35	0.55	58145	1.27	50.47	122751	109493	181642	150352	51182	36073	7.072	6.022	104141	1621561	68.49	0.53	57476	1.26	51.28	87878	77265	128948	105779
ATCCAACTACCTTGCGTAACATTCTGCA	60472	57709	99663	93561	4488	4220	1.130	1.132	43499	1107140	75.53	0.43	5323	0.12	52.60	54173	51681	89652	70914	33212	22145	9.298	7.838	54810	859466	60.55	0.41	33244	0.73	49.76	54148	51526	90137	71087	32367	21318	9.013	7.527	54404	861337	60.68	0.41	32166	0.70	48.98	50319	47156	83562	61366
CATGCCTTCGTTGATGCCTCTTATCGAC	133520	113227	176182	167969	10323	9862	1.471	1.474	66478	1408608	80.12	0.50	11683	0.26	47.12	127619	110390	176081	138731	78267	53174	11.156	9.620	123506	1323097	54.28	0.46	90832	1.98	43.02	121292	104185	167014	131896	72034	49461	10.825	9.412	116811	1259233	54.83	0.47	84839	1.85	43.14	91433	78188	128967	96294
CATGCCTTCGTGAGCCGCGGTGTCTTGT	89953	82215	136095	129621	6131	5866	1.131	1.136	56039	1396303	74.74	0.52	7021	0.15	50.56	106659	93995	149983	124623	40940	29513	6.851	5.944	84688	1351458	61.56	0.50	45969	1.00	47.90	106652	93754	151114	125519	40446	29394	6.718	5.878	84383	1361885	62.23	0.49	45360	0.99	48.67	89217	77488	126761	104059
TACCGATAGAGTAGTAGTCCTGACCTTG	140573	128974	214533	202807	11575	10923	1.354	1.352	102313	2284595	82.11	0.52	15262	0.33	49.10	138741	128953	218309	171048	93496	61852	10.749	9.076	157594	2042300	59.85	0.50	105020	2.29	46.99	141908	130143	220955	173248	91791	60672	10.427	8.790	155960	2038341	60.87	0.49	102325	2.24	47.66	199784	179632	309222	209236
TCTCTCAATTGGTACCGGCTGAATAATG	149360	137455	228926	214474	10295	9643	1.129	1.128	93426	2297776	74.45	0.56	11468	0.25	51.82	172016	156445	257587	204456	77271	49949	7.529	6.132	135627	2197450	61.29	0.55	74456	1.63	48.31	191579	172245	284859	226541	77101	49607	6.793	5.496	141872	2375737	62.53	0.52	73191	1.60	48.74	175260	153975	256111	194267
ATCCAACTACTTGATGCCTCAGTGCTGA	69406	64439	108876	101822	5068	4745	1.168	1.170	49347	1216504	80.59	0.43	6199	0.14	50.04	58141	54244	92164	72583	35515	23714	9.672	8.200	61638	903690	60.14	0.44	38558	0.84	46.27	60108	55627	94964	74753	34871	23166	9.216	7.778	61100	918628	61.36	0.41	36985	0.81	46.79	63153	57118	98463	70664
TCTCTCAATTTTGATGCCTCGCGGCACA	140493	134516	228094	213193	11125	10413	1.224	1.226	97031	2328777	73.02	0.41	13380	0.29	49.33	154579	146102	246891	186181	95222	57268	9.680	7.720	143960	2059224	57.88	0.41	90238	1.97	46.93	155091	146082	249194	189633	91877	56073	9.254	7.422	143327	2087627	58.79	0.40	87087	1.90	47.68	89935	83885	145763	106737
TCTAATGAAGACGAGGAGCCCATTAATC	153605	146796	252479	234473	11048	10228	1.098	1.095	109353	2784615	70.63	0.60	12472	0.27	52.29	150230	142057	241763	191342	74952	47342	7.781	6.210	133087	2261873	60.48	0.55	69994	1.53	49.50	154547	146222	251383	199263	73673	46590	7.356	5.868	135182	2358059	61.58	0.55	68001	1.49	49.98	161712	150476	260558	193927
TACCGATAGACTTGCGTAACAATACATG	187098	167548	275532	259540	14912	14043	1.358	1.358	120496	2701771	79.15	0.58	18532	0.40	49.01	155836	145592	247272	189127	115200	74914	11.693	9.942	179574	2226153	57.18	0.51	123959	2.71	45.61	166110	152832	260162	201076	112248	73523	10.829	9.177	180251	2307149	58.12	0.51	120272	2.63	45.75	174344	156647	270084	184067
TCTCTCAATTCTTGCGTAACCAAGCTAG	102305	98291	170683	159109	8602	8052	1.265	1.270	77481	1910071	84.26	0.57	10742	0.23	52.85	116062	111137	193501	148492	74065	45573	9.607	7.703	117392	1782524	63.72	0.54	71618	1.56	48.66	115420	110389	194220	148926	72955	44813	9.428	7.553	116624	1777308	64.95	0.53	70143	1.53	49.72	94357	89017	157306	112471
TTCATAGACGTGAGCCGCGGGCAGAATT	147722	141524	242939	226386	10796	10077	1.115	1.117	101985	2584297	73.44	0.55	12294	0.27	50.95	165808	154955	259116	207201	69828	45435	6.764	5.504	131597	2299365	61.97	0.54	65954	1.44	47.85	169183	158044	266799	212497	70416	45507	6.624	5.375	133757	2348026	62.45	0.53	66278	1.45	48.01	182365	168707	287898	221111
TACCGATAGATGAGCCGCGGGCATGAAT	231812	180190	264592	250326	16577	15660	1.572	1.570	92463	1931051	75.16	0.56	17577	0.38	44.10	221968	165414	238074	193249	71256	50633	7.512	6.576	132276	1629301	57.63	0.53	83459	1.82	43.32	219712	163381	236943	191794	68451	48543	7.251	6.353	129644	1615504	58.46	0.52	80313	1.75	43.56	253138	185912	273691	210231
TGCGTCGTCCGGTACCGGCTCAACTGTA	135048	126522	211572	200215	9230	8737	1.095	1.095	87394	2166186	74.32	0.54	10825	0.24	49.91	193865	174264	283192	225882	82078	52706	7.275	5.856	143643	2347433	61.28	0.52	78416	1.71	47.89	198019	177613	290017	231942	80228	51670	6.943	5.591	142688	2397145	62.43	0.53	74803	1.63	48.57	153155	135760	224343	173944
ACTTCTGCCATTGATGCCTCTTATAACC	197309	189595	323384	298295	12638	11726	0.981	0.987	126747	3377616	87.73	0.62	13636	0.30	59.12	199138	188835	318355	244467	94787	55064	7.473	5.653	149057	2677658	71.15	0.64	76255	1.67	53.19	207827	196547	335112	257459	93575	53866	7.009	5.251	152499	2814426	72.53	0.62	74070	1.62	54.11	164283	153580	263534	195553
TCTAATGAAGGTAGTAGTCCACTAAGAT	115107	110705	191379	177853	7145	6651	0.937	0.939	75314	2057864	76.36	0.55	7854	0.17	56.28	73129	71073	124199	95083	48812	30405	9.864	8.026	73252	1180678	61.18	0.53	44556	0.97	50.15	75176	73008	128748	98904	47868	29868	9.332	7.580	74200	1221516	62.13	0.51	43690	0.95	50.93	81468	77825	138875	94373
TCGAATAGCCGTAGTAGTCCAACTTGCT	144987	117158	178672	170939	11143	10681	1.565	1.568	70288	1424974	79.79	0.56	12847	0.28	47.50	157572	128201	200467	156460	90192	60078	11.292	9.638	135681	1442896	55.59	0.51	99023	2.16	44.71	156575	126964	200475	157578	86105	57954	10.780	9.231	133879	1451210	56.50	0.50	95135	2.08	44.80	196953	157678	254661	169254
AGGAGATTCGGGTACCGGCTTCGTAGTG	57867	55470	94476	89616	4095	3895	1.088	1.091	41963	1085286	82.84	0.60	4938	0.11	52.94	79108	75031	127074	103631	37218	25025	7.351	6.061	72131	1240043	66.70	0.55	38163	0.83	49.95	79832	75780	129423	105192	37188	24685	7.212	5.890	72365	1251619	67.73	0.56	37408	0.82	50.84	70389	66044	114118	89606
TCGAATAGCCTTGATGCCTCGCACGGAC	94605	88161	148401	139157	6596	6177	1.116	1.114	60491	1501363	76.56	0.52	7581	0.17	50.98	93173	84450	140137	108660	51048	31652	9.143	7.311	77281	1155278	58.84	0.48	47435	1.04	46.30	92943	84097	141083	109624	50001	31084	8.895	7.117	77614	1164253	59.63	0.48	46555	1.02	46.62	57258	50774	86071	64479
TCTCTCAATTGTAGTAGTCCACCTTGGC	200612	180556	290908	273796	15308	14486	1.321	1.328	116199	2648963	81.88	0.49	16836	0.37	52.57	205282	184022	300802	225351	134072	82336	11.187	9.170	190035	2333835	58.57	0.48	131897	2.88	47.19	199909	179625	296424	222443	129273	79829	10.946	9.007	185579	2301172	59.14	0.45	127219	2.78	47.39	232190	204608	342678	224211
TCTAATGAAGGGTACCGGCTCTCTTAGG	125309	119297	200348	188131	9165	8574	1.148	1.144	79348	1951026	68.93	0.54	9987	0.22	48.32	98653	95003	160954	124575	61805	39406	9.638	7.939	95599	1428684	57.30	0.52	58761	1.28	48.14	132869	124823	209842	164972	64292	41246	7.690	6.275	107714	1734437	58.61	0.51	60130	1.31	47.98	143828	133628	226612	164565
ATCCAACTACAGATAGAGGTACAGTTGC	106127	100579	172050	159973	6889	6382	1.005	1.001	71024	1841145	70.54	0.46	8019	0.18	49.86	101389	95263	162353	120784	62604	36480	9.678	7.581	89215	1403429	57.56	0.45	53594	1.17	47.65	99612	93526	161656	120540	60760	35659	9.434	7.425	87787	1394220	58.15	0.44	52188	1.14	48.09	80522	74432	130222	92331
TACCGATAGATTGATGCCTCGACATTGT	254652	227555	370221	348154	19677	18514	1.334	1.335	158203	3561908	69.82	0.54	23230	0.51	49.41	215701	192927	318406	246575	132354	86811	10.433	8.837	209282	2701802	55.69	0.50	140357	3.07	46.98	210140	188191	312225	242308	126511	83414	10.170	8.640	205322	2661598	56.64	0.49	134725	2.94	47.63	175966	154774	261889	187741
TCGAATAGCCTTGGTCGAATGTATATCC	54489	50391	84464	79517	2680	2537	0.796	0.801	29858	820691	77.64	0.55	2663	0.06	53.06	44513	40137	65774	52930	19933	13105	7.606	6.214	31627	548918	62.29	0.53	17706	0.39	49.29	45673	41051	67452	54282	19721	12998	7.338	6.010	31761	553419	63.16	0.52	17181	0.38	49.43	29853	25981	43141	34316
TCTCTCAATTTTGGTCGAATCAGTCTAT	208900	198421	337567	313888	13758	12867	1.023	1.029	138639	3557932	72.65	0.58	15548	0.34	52.51	187536	177978	303956	228156	117321	70230	9.688	7.726	169792	2660686	58.81	0.54	102579	2.24	48.64	185779	176582	304205	228359	114676	68489	9.462	7.528	169258	2664314	59.43	0.54	100293	2.19	48.89	104818	98579	172732	126916
TTCATATCAATGAGCCGCGGTGGACGTA	477507	436293	721223	673704	37102	34761	1.291	1.295	297693	6911094	81.09	0.54	43730	0.96	51.30	544129	483447	782431	613443	241777	153657	7.756	6.287	430138	6422732	64.75	0.51	239917	5.24	48.39	539945	480353	784155	615323	234613	149693	7.509	6.106	426829	6442406	65.66	0.50	232408	5.08	48.95	668168	584625	962139	708030
TCGAATAGCCTTGATGCCTCGTCGGAGC	143852	133289	223361	209421	12301	11570	1.382	1.387	95798	2220537	79.54	0.51	14707	0.32	51.02	176014	157308	259563	199324	97517	59953	9.430	7.549	149873	2054175	59.62	0.49	95456	2.09	46.21	179227	159816	267300	205535	96334	59138	9.046	7.222	149521	2104717	61.47	0.47	92389	2.02	47.74	118191	103300	173100	128189
TCGAATAGCCGGTACCGGCTAATCGTCA	172353	147903	231987	220975	13475	12787	1.458	1.452	96145	1998399	66.89	0.58	16221	0.35	43.80	181598	153760	240717	193446	90239	62131	9.409	8.061	159405	1902772	52.43	0.55	105300	2.30	42.52	171873	145916	230534	186058	84674	58820	9.219	7.935	154163	1839201	53.04	0.53	100521	2.20	42.80	210547	176292	283945	209426
CATGCCTTCGAGATAGAGGTTGAGTGTT	113615	105185	174809	165902	8555	8104	1.228	1.226	76015	1791499	76.18	0.53	10689	0.23	48.84	117533	108718	182680	140188	78920	50944	10.843	9.121	119509	1595192	58.28	0.51	80514	1.76	48.04	112668	104026	176379	136070	74770	48742	10.640	8.991	114371	1552232	59.55	0.51	75933	1.66	49.21	106414	96654	165786	118871
TTCATATCAAGGTACCGGCTGGAGCGTC	395732	369327	610837	572438	30601	28710	1.257	1.259	239412	5570085	74.95	0.52	34209	0.75	52.36	518941	472748	768913	587492	259119	153842	8.458	6.573	393452	5783836	61.83	0.49	228018	4.98	49.76	509316	464353	762011	582859	249980	148351	8.234	6.388	385863	5753724	62.91	0.49	216946	4.74	50.68	596760	539384	897255	628276
TACCGATAGAGGTACCGGCTAGTACTCC	99570	94239	161303	151792	8497	7999	1.322	1.323	76235	1780128	81.01	0.53	11471	0.25	47.71	112955	105119	179631	141901	63957	42384	8.936	7.497	114616	1653352	61.03	0.52	69849	1.53	45.70	113090	105070	180692	143034	61742	40910	8.576	7.179	113464	1659416	62.06	0.49	67272	1.47	46.00	133288	122351	213042	152629
GAGTTCGATTTGAGCCGCGGGCTCATTG	221729	204799	336893	316686	17664	16549	1.316	1.312	139277	3203618	82.09	0.57	21501	0.47	52.50	286441	257259	413331	327433	121792	79707	7.396	6.110	230812	3407618	66.05	0.54	129137	2.82	49.67	277773	250187	406336	320861	119141	77857	7.359	6.090	227977	3352814	66.72	0.53	126131	2.76	50.39	354756	318364	525594	389961
ATCCAACTACGGTACCGGCTAACGCATC	93922	83912	137168	129885	7615	7223	1.393	1.396	59995	1340323	75.68	0.51	9677	0.21	46.54	124959	106931	171009	136913	57304	39035	8.411	7.156	104521	1399744	57.57	0.49	65345	1.43	44.15	127368	109156	175817	141420	56474	38584	8.062	6.848	105562	1445263	58.82	0.46	63666	1.39	44.63	118409	100689	165255	125481
AGGAGATTCGTTGGTCGAATCGTCTGCG	54027	45543	70434	67486	3737	3597	1.332	1.338	25667	596475	82.53	0.55	3928	0.09	50.28	37391	31793	50808	41023	23663	17372	11.689	10.629	36081	410516	57.02	0.50	27401	0.60	47.99	37145	31293	50000	40352	22719	16748	11.405	10.417	34900	398379	56.93	0.49	26470	0.58	47.36	20584	17046	27436	22304
TACCGATAGACTTGCGTAACAATTCTTG	74801	69319	118539	111136	6491	6119	1.374	1.382	53486	1277725	80.43	0.57	8350	0.18	42.67	65761	62794	110292	84961	48829	31937	11.112	9.435	81141	1068438	54.53	0.52	55080	1.20	40.47	71253	67216	118763	92622	47833	31410	10.109	8.512	82208	1128794	56.69	0.52	53047	1.16	41.28	71584	65924	117197	82294
TCGAATAGCCACGAGGAGCCGTATGTTC	261844	203442	293671	280050	18395	17495	1.572	1.568	96348	1962520	81.77	0.60	17959	0.39	48.96	238031	185287	270576	218609	99357	68517	9.217	7.867	159510	1775661	60.81	0.56	108297	2.37	47.74	223381	174318	255390	206946	93371	64762	9.176	7.855	152621	1689229	61.23	0.53	102399	2.24	47.82	222016	172219	258969	195976
ATCCAACTACGGTACCGGCTACGACATT	40945	38835	67058	63080	3228	3024	1.208	1.203	30846	772829	69.42	0.52	4145	0.09	47.14	41913	38993	66650	53309	22811	15422	8.590	7.261	41783	647967	55.85	0.47	24864	0.54	44.08	42780	39825	68640	55299	22226	15168	8.127	6.884	42802	665522	55.99	0.46	25104	0.55	43.95	39916	36877	64508	48874
TTCATATCAAAGATAGAGGTCAACTGTA	50573	48815	84958	78536	2864	2658	0.846	0.849	31997	910672	77.28	0.47	3045	0.07	55.53	32620	31622	55629	42108	21406	12957	9.658	7.723	29459	505483	63.58	0.48	17511	0.38	53.43	32194	31153	55006	41802	20303	12380	9.264	7.433	29092	498078	63.26	0.45	16883	0.37	52.73	21946	21026	37779	27831
CATGCCTTCGGGTACCGGCTGGTACCTT	105679	94559	151599	144743	7939	7609	1.314	1.319	61131	1395678	74.39	0.57	9094	0.20	48.68	126331	110839	175760	143086	59780	41865	8.537	7.344	107439	1464070	57.89	0.53	67705	1.48	46.07	121928	107482	171736	139692	57367	40294	8.384	7.240	105186	1446968	59.26	0.53	64617	1.41	46.88	115087	100018	162375	125228
TCTAATGAAGTTGGTCGAATATGCTACC	271903	232265	365817	344478	21236	20013	1.457	1.458	144853	3113428	79.31	0.51	24590	0.54	45.60	257079	222310	359804	260886	176519	106310	12.314	10.228	242668	2613642	52.67	0.48	179323	3.92	41.63	247053	213357	349147	254240	167537	101505	12.044	10.021	234360	2550175	53.62	0.46	170593	3.73	42.23	187180	159923	267895	180504
TGCGTCGTCCGGTACCGGCTAAGATACT	102049	97709	170667	160784	8788	8306	1.292	1.297	80622	1949345	81.68	0.56	11840	0.26	46.26	146576	137313	237030	187284	78558	50817	8.318	6.810	145440	2218007	61.58	0.52	84826	1.85	43.91	143900	134846	234628	185658	74955	48794	8.018	6.596	141969	2202058	63.66	0.51	80021	1.75	45.53	129278	119988	210856	159721
TCTAATGAAGAGATAGAGGTATATGGAT	312482	287136	473221	441360	25344	23633	1.344	1.344	202004	4629705	81.47	0.53	30600	0.67	51.01	268058	249772	422677	306816	200620	118972	11.913	9.733	278323	3502036	59.60	0.49	192190	4.20	48.27	264074	245196	417903	304593	192790	115302	11.579	9.501	273120	3455565	60.22	0.49	185853	4.06	48.57	303927	276187	475810	305899
TACCGATAGATGAGCCGCGGTGGTCGAT	203406	162373	242651	229647	15007	14187	1.552	1.551	89901	1864779	75.87	0.56	16650	0.36	43.43	168034	132017	195391	157424	66933	47563	8.598	7.583	123057	1438472	55.09	0.52	81211	1.77	41.17	162059	127414	190310	152861	64031	45442	8.445	7.461	119471	1405047	55.92	0.49	77957	1.70	41.62	204224	157288	237698	180366
CATGCCTTCGCTTGCGTAACAATGCCTC	71562	67943	117793	112097	6515	6216	1.388	1.392	57407	1334373	77.00	0.57	9204	0.20	45.95	81115	75842	130604	105600	51722	36457	9.940	8.665	94500	1259651	56.70	0.52	63014	1.38	44.56	80855	75403	131319	106555	50232	35555	9.601	8.375	93124	1265141	57.33	0.51	60770	1.33	44.66	75879	69853	122398	92428
ATCCAACTACTGAGCCGCGGCGTTAGAA	78663	74769	127411	120015	5111	4862	1.007	1.017	52408	1386484	66.33	0.45	5778	0.13	51.51	85811	79344	131346	107868	33057	23417	6.317	5.449	68122	1223127	58.93	0.45	34321	0.75	49.11	87762	81150	135237	110785	33125	23354	6.148	5.291	69204	1249336	60.19	0.44	33897	0.74	50.88	81990	75243	127542	102560
ACTTCTGCCATTGATGCCTCGCATAAGA	612893	554831	908616	843753	44762	41659	1.236	1.239	344042	8227648	81.88	0.49	49096	1.07	50.42	647453	570614	924002	691020	334665	190144	9.091	6.906	467030	6691768	62.76	0.48	283723	6.20	47.82	653246	572371	933242	701760	323585	185121	8.703	6.621	466465	6753295	63.75	0.47	275982	6.03	48.30	530301	458126	757774	528100
TACCGATAGATTGGTCGAATTTGGACTC	88634	79219	128826	122082	7189	6859	1.401	1.410	58004	1297468	72.21	0.56	9039	0.20	46.51	82942	74840	124584	97434	54139	37111	10.907	9.560	89346	1115028	53.25	0.51	62343	1.36	43.49	82994	74350	124316	97095	52779	36108	10.656	9.334	87958	1097278	53.67	0.50	60722	1.33	43.87	63395	55699	93972	70095
ATCCAACTACCTTGCGTAACTCTCATAC	96822	91691	155233	146237	7562	7142	1.223	1.226	68212	1631345	70.35	0.45	9353	0.20	45.14	88979	85020	145348	114362	58596	39251	10.119	8.614	96120	1348422	54.91	0.42	62262	1.36	44.59	87727	83806	144659	113835	56420	37621	9.789	8.295	94789	1346271	55.91	0.40	59757	1.31	45.20	85903	81260	142682	102848
CATGCCTTCGTTGATGCCTCACGCACCT	101224	96346	165728	156929	8331	7886	1.262	1.261	74176	1809686	75.61	3.42	9850	0.22	54.32	115076	107535	183598	147490	68727	46719	9.395	7.950	116570	1728488	59.81	2.66	72865	1.59	49.02	114353	107045	185348	148719	66853	45446	9.053	7.670	116013	1731945	60.69	2.78	70624	1.54	49.34	75161	69618	122073	94469
TCGAATAGCCTTGGTCGAATTCCACTTC	113889	103601	173635	164382	9526	9021	1.377	1.377	78148	1802234	82.13	0.55	12196	0.27	47.62	131824	116970	195920	154281	78316	52624	10.033	8.561	130179	1713316	57.66	0.53	87891	1.92	44.11	134114	118870	200805	158267	76982	51693	9.622	8.198	129487	1742068	59.43	0.51	84628	1.85	45.21	96556	83055	140874	106065
TCTAATGAAGTGAGCCGCGGAACTGTAG	162408	155158	266952	248009	13464	12498	1.266	1.265	117828	2894790	83.32	0.50	16242	0.35	51.87	167201	156691	265522	210106	78498	51287	7.420	6.127	151672	2464665	65.93	0.48	81707	1.79	48.18	170540	159776	273888	216296	78410	50792	7.185	5.894	152204	2523647	67.86	0.47	79201	1.73	49.98	172620	159907	276400	209969
TCTAATGAAGCTTGCGTAACAAGTCTCA	221634	199820	325709	305390	16266	15238	1.253	1.252	132337	3041604	78.17	0.52	19252	0.42	49.27	188630	169396	278872	212470	117852	74483	10.607	8.799	176740	2268067	57.52	0.49	119466	2.61	46.16	186952	167383	277251	211968	113148	71518	10.243	8.468	172716	2253277	58.88	0.47	114138	2.49	47.21	209041	183094	309531	209169
TTCATAGACGTGAGCCGCGGTCTTGTCC	179212	156108	247643	233607	13383	12622	1.356	1.356	94899	2109304	72.91	0.58	14979	0.33	48.65	198633	166126	256737	205722	80322	54303	7.852	6.625	142920	1940599	59.47	0.55	85390	1.87	47.63	203059	169455	264144	210363	80248	53663	7.625	6.403	144231	1970682	60.45	0.53	84386	1.84	48.31	230689	191654	304724	230254
ACTTCTGCCAGGTACCGGCTGATGATCC	474408	391471	589286	552621	32579	30621	1.388	1.391	182972	3962254	78.84	0.58	29737	0.65	51.17	350229	282891	422205	331560	144936	92780	8.616	7.023	214162	2622852	61.22	0.53	136274	2.98	48.31	315101	255989	383119	302923	130903	85943	8.576	7.121	200913	2420092	61.72	0.51	127355	2.78	48.57	431573	353320	549182	383975
TTCATATCAATTGATGCCTCCGCTATGT	269406	234870	366433	342289	18161	16990	1.244	1.246	117452	2682831	81.31	26.50	16495	0.36	68.15	179200	147050	220674	177215	54047	34239	6.147	4.849	92017	1341236	74.64	23.82	49823	1.09	66.99	185523	152180	230445	185248	52277	33254	5.694	4.506	93030	1399556	75.40	24.25	48161	1.05	67.44	128595	103069	155348	124045
TCGAATAGCCTGAGCCGCGGGGTAGCTA	333978	274853	421356	400530	24955	23732	1.487	1.487	161214	3374773	78.75	0.51	28424	0.62	46.07	312261	248594	372594	305157	122116	87688	8.226	7.212	231192	2811589	59.19	0.49	147276	3.22	44.54	301840	239968	363400	297138	118728	85298	8.200	7.205	223882	2733190	59.91	0.47	141945	3.10	45.20	344325	273166	422463	328373
TCTAATGAAGACGAGGAGCCCTCTTAGG	294698	257781	402567	379407	20914	19755	1.304	1.307	132652	2952977	81.99	0.63	19745	0.43	54.04	220879	198455	313868	244111	119281	76687	9.539	7.885	172104	2191892	64.85	0.58	110244	2.41	52.57	286638	245547	379949	302166	115276	75691	7.615	6.287	182331	2508373	67.44	0.58	105937	2.31	53.72	318443	269777	425360	314595
TTCATAGACGGGTACCGGCTTTGCCTAG	191656	174505	279879	265300	15600	14809	1.399	1.401	113800	2509485	73.31	0.53	18849	0.41	49.42	258201	232022	369622	287493	133086	84273	9.037	7.357	218863	2858769	58.03	0.51	137561	3.01	46.53	252500	227170	364659	285632	127228	81403	8.757	7.153	213335	2841159	59.15	0.50	131243	2.87	47.38	257711	228812	372553	269906
TCTCTCAATTTGAGCCGCGGCTTGGCTA	74654	71995	126990	118760	6476	6093	1.280	1.288	58016	1433962	80.49	0.50	8410	0.18	51.32	92991	87051	150041	120477	45949	30877	7.686	6.433	86751	1380891	62.87	0.50	49515	1.08	46.85	100329	93789	163313	130463	47305	31616	7.270	6.082	91163	1484050	64.01	0.48	49999	1.09	47.26	86550	79957	139984	108036
GAGTTCGATTTTGATGCCTCGACCATCT	128320	119174	201518	188684	10319	9625	1.285	1.280	86039	2077131	84.64	0.56	11824	0.26	54.00	135469	125045	212868	162148	83064	51576	9.794	7.984	126279	1836745	64.29	0.51	79067	1.73	50.27	133953	124174	213663	162442	81566	50290	9.582	7.770	125252	1839221	64.46	0.51	77143	1.69	50.01	118926	108623	189831	133532
ATCCAACTACCTTGCGTAACAGGTTATA	170342	144535	223337	211336	12716	12026	1.429	1.428	83107	1809212	79.67	0.44	13522	0.30	47.49	128028	112441	180317	139365	82358	55106	11.464	9.924	123588	1382213	54.44	0.40	90328	1.97	43.29	124119	109463	176424	137278	77237	52144	10.988	9.534	119749	1358433	55.23	0.39	85484	1.87	43.44	128554	111008	183267	126848
TACCGATAGAAGATAGAGGTTGTCTTGT	209831	192313	318334	299323	18520	17425	1.460	1.461	142879	3210288	79.09	0.53	23051	0.50	48.46	204338	188664	320132	232919	162294	99423	12.724	10.714	226518	2654377	55.31	0.51	164939	3.60	45.19	195722	180426	309271	226419	154742	95393	12.558	10.575	219024	2583446	56.43	0.49	156991	3.43	45.90	223434	201698	349585	222537
GAGTTCGATTGGTACCGGCTAGTGCTGA	220504	205470	343388	323623	17878	16770	1.307	1.301	146289	3329997	74.34	0.54	21016	0.46	50.65	304600	278438	460140	352594	164529	100426	8.974	7.149	257726	3650528	59.92	0.53	153439	3.35	47.61	306917	279547	465297	358478	159983	98313	8.630	6.883	256840	3694211	60.70	0.52	149641	3.27	48.03	345542	311430	526933	365203
TACCGATAGAGTAGTAGTCCCAATTCAT	471515	405526	642757	608890	36507	34610	1.426	1.427	263311	5659614	78.42	0.54	42517	0.93	48.44	421837	367403	598281	461844	281366	185321	11.804	10.071	425423	4746772	55.81	0.49	307893	6.73	45.62	419571	364035	597037	463778	269457	178935	11.328	9.684	415993	4747789	56.89	0.48	295283	6.45	46.30	574187	491729	822334	537182
GAGTTCGATTCTTGCGTAACCTCCTGTA	142448	131888	220752	207000	10960	10323	1.246	1.252	90198	2171784	79.90	0.52	12029	0.26	54.63	160597	148734	250514	187225	100333	59161	10.052	7.931	142737	2043284	62.73	0.50	89400	1.95	50.76	156489	145067	246990	185435	96569	57294	9.813	7.755	140631	2025149	63.38	0.49	86173	1.88	50.93	144400	131709	226869	154158
GAGTTCGATTAGATAGAGGTAAGACCGA	148605	141410	241445	225270	11245	10491	1.169	1.169	106175	2548855	65.61	0.56	13621	0.30	48.09	167468	159894	274655	201117	112403	64527	10.272	8.053	160574	2334591	53.93	0.54	99358	2.17	45.34	176640	165781	285123	208518	113375	64676	9.980	7.785	159669	2331215	54.11	0.52	97952	2.14	45.30	173426	160861	280514	188595
TCTAATGAAGTTGGTCGAATCAACGATT	73733	70738	122266	112879	4244	3944	0.871	0.877	49419	1346501	80.53	0.52	4846	0.11	52.91	63488	60356	104272	79995	34023	20612	8.190	6.467	52875	942003	65.65	0.52	28508	0.62	51.50	64645	61457	106564	82148	32895	19924	7.748	6.087	52838	965553	67.06	0.49	27243	0.60	52.58	41107	38508	67135	50708
ACTTCTGCCATGAGCCGCGGCACGCATA	68215	65792	114121	104470	3126	2866	0.688	0.689	38717	1164284	77.05	0.52	2992	0.07	56.95	68039	63572	106179	85954	17694	11003	4.183	3.213	37737	886571	70.56	0.51	13101	0.29	54.65	71263	66469	112719	90310	18301	11246	4.075	3.126	38834	922319	70.97	0.50	13320	0.29	55.68	74176	68368	114991	91972
TGCGTCGTCCGGTACCGGCTACAGGCGC	119129	113280	192529	182062	8088	7695	1.054	1.061	81391	2076133	82.70	0.54	9266	0.20	55.80	191009	172031	281567	227589	73548	48142	6.556	5.309	137797	2404497	67.55	0.53	69926	1.53	50.67	203802	183042	302231	243571	74813	48797	6.213	5.028	142633	2545204	69.06	0.52	69235	1.51	51.83	161143	143257	239064	187702
TCGAATAGCCTGAGCCGCGGGGTACCTT	320684	255222	369769	352174	23154	21964	1.572	1.565	123661	2492013	79.94	0.53	23282	0.51	47.68	260416	201814	288771	236691	93957	68341	8.166	7.247	167502	1892571	59.63	0.50	109530	2.39	45.26	249746	193771	278438	228563	89320	65336	8.052	7.175	160239	1824439	60.14	0.48	104098	2.27	45.77	283243	220227	324932	252725
GAGTTCGATTCTTGCGTAACAATCGTCA	180999	153077	238653	224864	13041	12318	1.372	1.375	89672	1941818	82.14	0.54	14275	0.31	50.18	178501	152508	243382	180328	108850	65622	11.225	9.134	150652	1732225	58.35	0.50	105764	2.31	46.55	167795	143597	230841	172043	100721	61563	10.951	8.981	143734	1663959	59.08	0.48	99908	2.18	47.18	169482	142306	233370	152482
TTCATATCAATTGATGCCTCTAAGCATA	258136	243256	413414	382443	21642	19958	1.314	1.310	178441	4120822	82.04	11.97	25861	0.57	58.61	170073	161227	278549	202297	127238	72937	11.465	9.049	182023	2300182	65.86	11.50	121791	2.66	56.38	172405	163164	283972	207876	123674	71074	10.931	8.582	182839	2348563	66.61	11.52	118520	2.59	56.54	97060	91935	163877	106828
CATGCCTTCGTTGGTCGAATTCAGTTAT	192970	171927	280359	266704	15207	14450	1.361	1.360	122506	2746368	80.47	0.49	19071	0.42	48.65	186847	168174	279886	218842	124720	84900	11.184	9.737	204146	2459920	56.76	0.47	144079	3.15	45.42	178561	161027	270712	212078	117891	80712	10.930	9.552	195723	2385581	58.29	0.45	136072	2.97	46.75	132906	118366	201585	151590
CATGCCTTCGACGAGGAGCCATCTGCCA	96408	91845	157639	150149	8210	7840	1.307	1.311	72388	1728795	78.76	0.52	10333	0.23	51.30	124899	116724	197779	164714	62407	44739	7.920	6.817	123544	1897914	62.17	0.49	72069	1.57	47.73	125352	117427	200784	167284	61861	44369	7.733	6.657	123401	1932697	63.81	0.47	69587	1.52	49.53	117959	108918	187259	150431
TGCGTCGTCCCTTGCGTAACGGTACCTT	325027	277597	430219	406615	23907	22646	1.395	1.398	156666	3433399	75.52	0.53	26062	0.57	47.31	328308	277357	435843	328058	190176	115475	10.952	8.835	260336	3010424	55.52	0.50	184189	4.02	45.29	308019	260857	413261	313367	176253	108481	10.705	8.689	248278	2894140	56.32	0.48	172957	3.78	45.68	256142	213778	346956	237414
TCGAATAGCCTGAGCCGCGGGTATATCC	334922	259197	379695	361264	23867	22645	1.578	1.573	133069	2695983	78.53	0.52	24823	0.54	44.90	395307	285957	406660	333086	121145	86115	7.477	6.489	218087	2618736	57.85	0.50	138134	3.02	42.32	397856	286117	410974	337530	117607	84306	7.183	6.269	217706	2640691	59.49	0.48	134191	2.93	43.24	386180	279855	410874	321122
TCGAATAGCCCTTGCGTAACAAGCCTGA	199932	157938	235448	224338	15080	14341	1.608	1.604	90185	1819203	69.34	0.55	17122	0.37	46.95	245941	188991	281779	222398	111233	73434	9.908	8.288	173672	1922935	52.29	0.51	121502	2.65	43.11	250080	188953	283611	225209	107258	71509	9.492	7.970	171660	1931113	53.40	0.50	118204	2.58	43.96	264530	195179	298343	213850
AGGAGATTCGACGAGGAGCCACGCACCT	54060	52041	89510	85026	3992	3784	1.119	1.117	40823	1032016	75.77	0.48	4934	0.11	55.25	72986	68980	116665	96813	33969	23628	7.308	6.126	68329	1161706	63.43	0.45	36628	0.80	51.11	74356	70359	119954	99422	34068	23635	7.128	5.967	69403	1189322	64.52	0.45	36165	0.79	52.15	59080	55330	95093	77137
TCGAATAGCCGTAGTAGTCCCCATATGC	57384	52028	86468	82546	4130	3936	1.199	1.197	36697	866358	79.37	0.54	4830	0.11	49.57	61917	55826	93202	74147	38258	25875	10.303	8.759	59953	820647	59.71	0.52	39658	0.87	48.35	61665	55500	93525	74644	36981	25160	9.925	8.460	58984	820833	61.10	0.50	38080	0.83	49.42	71898	63611	108649	76418
ACTTCTGCCAGTAGTAGTCCACTGCCAA	150046	143319	244899	226517	9248	8555	0.948	0.948	95140	2538090	84.22	0.53	9662	0.21	57.06	165754	153109	256873	198427	74483	42990	7.278	5.438	113691	2098113	68.60	0.51	57407	1.25	51.85	173694	159973	271072	209783	73490	42485	6.805	5.083	115777	2192396	70.32	0.50	55366	1.21	53.05	205084	186126	316381	225521
TCTCTCAATTTGAGCCGCGGCTGCCAAT	89890	86110	150175	140111	8126	7568	1.358	1.356	68586	1668787	85.05	0.64	10125	0.22	51.48	111487	103995	177739	142824	53186	36166	7.511	6.356	104046	1647373	66.59	0.62	58097	1.27	48.81	115690	107770	185799	148536	54658	36780	7.384	6.215	106649	1702556	67.54	0.61	58427	1.28	49.36	113246	104341	181179	139678
TTCATAGACGCTTGCGTAACTCCGCTAA	227214	208939	340980	322236	17858	16855	1.315	1.313	138577	3170366	80.45	0.51	20801	0.45	48.44	230151	209891	344738	265297	142893	91368	10.404	8.644	220293	2778021	57.17	0.48	149857	3.27	44.66	218944	200598	333016	258038	135380	87407	10.203	8.502	213780	2721126	58.42	0.46	143236	3.13	45.65	231381	210766	356980	246667
TCTCTCAATTCTTGCGTAACTGTCTTGT	245129	220686	355811	334543	20076	18831	1.416	1.413	144527	3200275	79.71	0.58	23545	0.51	48.28	259109	235502	387604	288474	171473	103828	11.104	9.034	244720	2990444	57.41	0.53	168124	3.67	45.35	253077	230477	382280	284605	166100	100460	10.906	8.859	240345	2950041	58.08	0.52	163209	3.57	45.78	225625	201932	340463	228676
TCTCTCAATTTTGGTCGAATACACTAAG	54706	52749	90994	84403	4479	4130	1.235	1.228	40390	1019846	82.98	0.68	5375	0.12	52.63	52517	50827	89453	66906	36884	22480	10.349	8.433	55748	824436	60.39	0.64	35671	0.78	46.43	52522	50725	89737	66873	35339	21517	9.884	8.076	54629	824019	62.01	0.62	33934	0.74	47.42	31063	29747	53366	38675
TCTCTCAATTTGAGCCGCGGTACGGTTG	181544	164929	267854	252381	14125	13364	1.324	1.329	108751	2477042	83.86	0.63	16701	0.36	51.15	192182	170337	270217	217397	81559	56687	7.576	6.545	159969	2240700	64.37	0.60	95184	2.08	47.80	188349	166770	266559	214263	78867	54751	7.426	6.414	156969	2217031	65.43	0.59	91789	2.01	48.76	199259	173923	281930	217942
TCGAATAGCCTGAGCCGCGGAATTCTTG	238402	203629	324358	307421	18625	17696	1.441	1.445	136003	2964498	81.47	0.50	22213	0.49	48.60	237242	197717	310203	254380	102045	73050	8.257	7.208	200729	2630025	61.46	0.48	123287	2.69	45.82	223748	185597	293147	240951	93877	67928	8.038	7.076	191221	2499562	62.58	0.47	115366	2.52	46.66	256440	211063	338866	264868
TCTCTCAATTCTTGCGTAACGGTGAATT	314548	280999	465188	434990	25087	23495	1.354	1.356	187011	4271828	74.43	0.48	28836	0.63	49.05	341755	303104	503874	370717	220218	129627	10.970	8.776	299428	3822577	57.33	0.48	200589	4.38	46.81	329606	292960	492877	364531	210457	124427	10.717	8.567	292671	3777186	57.70	0.46	193010	4.22	46.79	281252	245267	420915	280607
TCTCTCAATTGGTACCGGCTGAGGACAT	152477	141085	235111	220444	11917	11167	1.272	1.271	103036	2427936	82.74	0.57	14901	0.33	51.04	193029	173335	283495	221741	95909	61197	8.491	6.927	162611	2395397	63.54	0.55	96649	2.11	48.06	199846	179302	296143	231948	94690	60433	8.025	6.539	165533	2496904	65.02	0.54	94006	2.05	48.43	181215	159790	267136	195847
TACCGATAGATGAGCCGCGGTTGAAGGT	212232	168605	253624	239239	15232	14356	1.507	1.506	95220	2029486	60.64	0.55	16402	0.36	45.04	155850	121309	180655	146341	61731	44427	8.577	7.620	116634	1409498	50.94	0.49	75303	1.65	43.33	143523	112017	167229	135632	56665	40989	8.505	7.585	108583	1319791	51.54	0.49	69867	1.53	44.07	184077	141929	215561	164906
GAGTTCGATTACGAGGAGCCACAGTTGC	144459	137025	234544	219169	10884	10228	1.165	1.171	103030	2525026	84.01	0.55	13444	0.29	55.27	182556	169823	286164	226781	86422	54796	7.580	6.065	158879	2601135	67.74	0.54	85048	1.86	51.13	184439	171891	292432	231920	84375	53581	7.242	5.799	160016	2653086	68.88	0.53	82712	1.81	51.59	322861	294908	505185	355967
TCGAATAGCCGGTACCGGCTCACGAGCG	136825	118806	186979	178494	10208	9720	1.370	1.367	75144	1639138	81.58	0.58	12074	0.26	50.33	152091	129430	202583	163660	72732	49978	9.011	7.665	124488	1595185	61.99	0.54	80299	1.75	48.56	149630	126462	198856	161436	69680	48176	8.795	7.490	121104	1570891	63.54	0.52	76646	1.67	50.02	167365	140286	224464	167972
TGCGTCGTCCTTGATGCCTCTGAGCGAT	181326	168945	283405	265613	13903	13049	1.231	1.233	119687	2845491	81.05	0.54	16158	0.35	55.94	237906	216638	359846	270147	135670	78976	9.463	7.338	196468	2896681	64.27	0.50	118063	2.58	51.39	232912	212146	355805	267516	130550	76156	9.209	7.145	192065	2875788	65.38	0.49	112539	2.46	51.95	137891	123793	210509	153263
AGGAGATTCGTTGATGCCTCGACTAGAA	85327	78607	132029	125004	7038	6726	1.338	1.350	59531	1394153	83.81	0.56	8477	0.19	54.54	86913	80688	136658	107792	56719	38132	10.417	8.879	95380	1272418	62.03	0.50	62905	1.37	49.10	84935	78892	134738	106762	54392	36714	10.132	8.631	92790	1258028	62.68	0.49	59895	1.31	49.24	40524	37277	64960	51037
TTCATAGACGTTGATGCCTCTTAGAGCT	143647	132140	219822	206029	10363	9661	1.183	1.177	94942	2303717	79.35	0.52	12501	0.27	51.36	133508	121507	202362	157075	78702	50373	9.761	8.049	125588	1804826	60.94	0.48	79669	1.74	48.72	134066	122202	205342	158843	77803	49672	9.510	7.849	126108	1823381	61.60	0.47	78254	1.71	48.95	106133	95210	163160	119105
TCTAATGAAGGTAGTAGTCCGGTACCAA	341526	285221	436681	411264	24802	23411	1.426	1.429	152501	3320780	76.54	0.58	25965	0.57	45.38	224527	193777	309190	229607	154308	96819	12.526	10.584	207642	2173743	52.21	0.53	156487	3.42	42.70	215084	184790	296826	221729	144544	91675	12.222	10.377	198232	2108231	52.84	0.52	147935	3.23	43.06	275298	231368	380024	236815
TTCATATCAAGTAGTAGTCCGTATGCGA	124899	118844	205179	190368	9046	8401	1.107	1.108	86143	2205085	82.87	0.55	10526	0.23	55.12	109484	104798	181998	136812	73052	43499	10.074	7.980	106608	1616593	62.89	0.53	65219	1.43	49.33	119465	111953	194192	146363	72441	42790	9.363	7.338	107548	1668015	63.77	0.53	63693	1.39	49.45	112462	104879	184995	128713
ATCCAACTACTTGATGCCTCCAATTCAT	115095	101532	164086	154350	8921	8427	1.365	1.370	69050	1573534	72.41	0.42	10869	0.24	47.11	88410	80011	132927	102680	58213	38642	10.992	9.446	95178	1173214	52.86	0.41	66111	1.44	42.86	87479	79340	133098	103225	56576	37829	10.669	9.198	93646	1180744	54.36	0.39	63720	1.39	44.27	95254	84513	143386	99617
CATGCCTTCGGGTACCGGCTCGTCAAGA	78509	72239	118822	113550	5960	5677	1.259	1.255	47430	1125620	76.18	0.55	6680	0.15	47.31	99631	89040	142904	117878	45312	32214	7.958	6.859	80364	1178459	60.06	0.54	48880	1.07	47.02	100295	89298	143839	119195	43845	31201	7.651	6.570	79419	1178571	61.41	0.53	46978	1.03	47.76	84282	73709	120121	96524
TCGAATAGCCTGAGCCGCGGTCCACTTC	226026	189823	294296	280274	17286	16434	1.474	1.472	115684	2424233	67.66	0.50	20385	0.45	43.04	330613	257066	383393	316314	109080	77825	7.141	6.175	208998	2747332	54.17	0.49	125889	2.75	41.95	341864	265146	399734	329566	109091	77916	6.850	5.934	212598	2842789	55.19	0.49	124868	2.73	42.56	332394	256600	392290	311159
TTCATAGACGAGATAGAGGTTCATAAGG	201442	176682	284750	267910	15606	14685	1.376	1.376	115804	2627341	83.27	0.52	18418	0.40	50.81	128841	122209	209599	149392	122417	75114	14.659	12.620	167139	1779909	56.51	0.49	128139	2.80	47.37	185591	165436	277162	202149	135869	81984	12.304	10.179	187156	2154811	58.91	0.49	134641	2.94	47.92	204350	177995	301842	196106
ATCCAACTACACGAGGAGCCAGTACTCC	63086	60597	105947	98543	5871	5483	1.391	1.397	51627	1234410	83.29	0.53	8149	0.18	49.92	84036	79643	138296	109067	46159	29817	8.377	6.862	86830	1336523	63.22	0.51	50493	1.10	45.82	85599	81140	142481	112137	46204	29732	8.139	6.655	88244	1366269	64.31	0.51	49604	1.08	46.17	88910	83323	147077	109296
TTCATAGACGGGTACCGGCTAATCCTGC	89679	85770	147268	137931	5574	5252	0.950	0.956	62414	1624431	80.43	0.54	6361	0.14	52.02	109058	101159	169555	134432	48619	30247	7.197	5.647	86423	1521125	65.68	0.53	44214	0.97	49.99	113604	105220	178147	141154	48459	29962	6.827	5.328	88104	1587239	66.56	0.51	43292	0.95	50.25	97329	88701	151026	114239
TCTCTCAATTGGTACCGGCTAGTACTCC	129882	120809	200748	188852	10854	10194	1.357	1.355	87955	2016235	82.79	0.59	13667	0.30	51.30	146990	135539	223640	175027	79851	51677	8.962	7.411	139360	1941621	63.64	0.57	85458	1.87	48.93	144617	133596	222190	174942	75816	49916	8.564	7.161	139174	1951624	64.75	0.54	83444	1.82	49.55	149465	135698	229126	168038
TCTCTCAATTACGAGGAGCCATGCTACC	257980	216438	337321	318303	19611	18513	1.459	1.460	128552	2771286	80.36	0.60	21338	0.47	47.54	277757	230209	357300	281640	131799	86065	9.258	7.670	218336	2668492	58.14	0.55	142030	3.10	43.22	266949	222084	348453	273608	126472	82204	9.110	7.541	212481	2609727	58.85	0.54	135770	2.97	43.55	268686	217736	345255	254224
TTCATAGACGGGTACCGGCTACACTGAC	171737	158491	261444	247146	13354	12649	1.282	1.285	113485	2592594	81.75	0.62	16732	0.37	49.74	248630	223265	363163	285478	123134	78826	8.510	6.930	211067	3001073	62.79	0.58	126891	2.77	47.31	257306	230340	376350	296230	120873	77411	8.061	6.559	212818	3094619	64.20	0.57	123333	2.69	48.05	241034	213210	353103	259562
TTCATATCAAAGATAGAGGTGGTAGCTA	392110	352807	574532	538725	29561	27702	1.291	1.291	225508	5169177	70.66	0.48	33207	0.73	48.03	364470	325968	539766	387358	258985	149648	12.043	9.697	327718	3977891	53.47	0.46	231949	5.07	45.02	351117	313364	522820	377310	244651	142791	11.745	9.499	316567	3870017	53.93	0.45	221466	4.84	45.23	276670	244968	416377	281639
AGGAGATTCGTTGATGCCTCGCTACTAG	99504	79075	117761	112328	6890	6570	1.469	1.468	41299	877244	76.39	0.54	7060	0.15	46.47	64302	54789	86204	67622	41022	28264	11.944	10.491	63200	656415	53.98	0.48	47238	1.03	44.68	69669	57250	89373	70195	39867	27367	11.196	9.785	61688	653642	54.70	0.48	45328	0.99	44.81	35882	29139	46656	36249
AGGAGATTCGACGAGGAGCCCACGCATA	69737	66165	112335	107099	4743	4525	1.060	1.060	47734	1224668	75.42	0.46	5437	0.12	51.41	89778	83037	138475	115004	41792	28975	7.575	6.324	77141	1295593	61.06	0.46	42669	0.93	48.03	92513	85619	143914	119760	41677	29042	7.269	6.087	79873	1344210	61.52	0.44	43320	0.95	48.06	68114	62063	105544	85465
TTCATAGACGTTGATGCCTCCAACAGAT	59784	57191	98848	92152	4178	3909	1.061	1.065	41544	1104612	83.68	0.51	4651	0.10	56.72	47560	45429	78831	62492	27882	18337	8.877	7.365	46862	772108	63.59	0.49	27334	0.60	48.65	48410	46331	81310	64173	27612	17924	8.523	7.010	46655	787245	65.56	0.47	26291	0.57	50.40	37005	35114	62653	47288
ACTTCTGCCATGAGCCGCGGATCTGCCA	370993	349228	583898	541814	29631	27698	1.274	1.283	236501	5494914	72.67	0.51	33457	0.73	49.84	377129	347224	566544	445583	162932	103493	7.218	5.830	295839	4578987	60.62	0.49	157462	3.44	46.70	366379	338078	556584	437374	158055	100873	7.127	5.789	292279	4519181	61.42	0.48	153447	3.35	47.46	466576	426508	710591	526379
ATCCAACTACCTTGCGTAACGAAGTTCC	170777	150351	236605	224188	13039	12371	1.383	1.385	88347	1949269	78.19	0.50	14310	0.31	50.98	151158	134097	215930	166270	94461	61930	10.980	9.349	138508	1612531	57.59	0.46	98536	2.15	47.43	142615	127028	206144	159725	88298	58451	10.751	9.185	132588	1563001	57.90	0.45	93584	2.04	47.55	143250	125540	207887	143577
ACTTCTGCCAAGATAGAGGTGCACGGAC	365493	341447	571381	528871	25936	24035	1.139	1.141	222877	5516691	81.38	0.55	28967	0.63	51.23	339860	310179	518059	371826	213890	116125	10.363	7.839	267307	3870755	60.53	0.52	170390	3.72	47.24	329358	300831	507059	365302	204770	112036	10.136	7.698	262073	3797385	61.38	0.51	164461	3.59	47.76	369817	332507	566604	365738
TTCATATCAAACGAGGAGCCTACCGAGG	107088	102277	177159	165158	7349	6866	1.041	1.043	71915	1921288	85.09	7.29	7777	0.17	57.52	127739	118978	202340	159065	58410	35706	7.245	5.634	97803	1794332	69.57	5.36	49326	1.08	52.12	135868	125756	214929	169196	58029	35355	6.777	5.245	100838	1897502	71.19	5.71	47723	1.04	53.01	114932	104965	181413	137318
GAGTTCGATTGTAGTAGTCCTAGATCCA	56486	54476	95481	89196	4351	4094	1.144	1.152	43134	1103344	78.11	0.58	5657	0.12	46.67	56643	54661	96762	73976	38376	24027	9.954	8.152	61486	925928	56.93	0.54	39033	0.85	43.42	56798	54764	98149	74970	37565	23523	9.606	7.875	60784	933833	58.17	0.54	37513	0.82	44.04	58607	55753	100593	69139
TTCATATCAAGTAGTAGTCCTAAGGTGG	162812	154014	266308	247433	13378	12497	1.261	1.268	118496	2917105	83.56	0.55	16617	0.36	50.15	141126	135751	239014	175850	110142	65714	11.566	9.379	161197	2178886	58.08	0.52	107924	2.36	44.24	174038	160504	279801	207540	115826	68099	10.390	8.236	169625	2376095	59.15	0.53	109162	2.39	43.99	158164	145759	259113	173344
AGGAGATTCGGTAGTAGTCCAGTTCAGG	98290	91407	152915	145738	7185	6862	1.179	1.182	65867	1605632	76.36	0.50	8597	0.19	51.91	94104	87651	148961	116306	65462	43771	11.030	9.446	102631	1378508	57.34	0.47	70552	1.54	47.50	92504	85717	146061	114276	63351	42491	10.886	9.333	99860	1345734	58.52	0.46	67490	1.47	48.67	112282	102771	178023	125559
TTCATAGACGGGTACCGGCTGTCACATT	49567	47998	84594	78676	3350	3166	0.994	1.010	35499	945527	79.65	0.56	4212	0.09	49.55	56457	54255	94897	74706	27969	17441	7.397	5.860	50739	887978	62.33	0.53	26891	0.59	45.16	58010	55851	98781	77698	27874	17206	7.082	5.558	50854	915722	64.33	0.51	25818	0.56	46.40	53431	50865	90554	67941
ATCCAACTACGTAGTAGTCCTGATGTGG	229669	196136	309309	291628	17703	16623	1.437	1.431	121082	2670418	70.02	0.40	19794	0.43	45.48	157865	144824	239638	179978	122310	78797	12.810	10.989	180119	1971682	51.27	0.34	133032	2.91	43.20	196719	168561	273863	206704	128091	81361	11.739	9.879	185472	2087351	52.57	0.35	133864	2.92	44.15	195894	165067	274306	184541
TTCATATCAATTGATGCCTCATTCTGCA	212833	202329	346643	319713	15224	14041	1.102	1.102	142378	3502740	74.37	11.79	17198	0.38	60.26	173058	161561	273935	207143	93309	53229	8.549	6.450	145877	2247771	65.20	11.40	82124	1.79	56.65	180467	168010	287270	218079	91841	52417	8.024	6.033	148258	2345351	66.17	11.41	79764	1.74	57.31	109799	101071	174331	127818
AGGAGATTCGTGAGCCGCGGTGGACGTA	49294	47413	81864	77357	3044	2874	0.933	0.932	33845	925477	84.90	0.53	3341	0.07	57.05	51505	48694	81849	69263	19441	14026	5.962	5.083	42258	824500	72.24	0.50	19197	0.42	55.16	51400	48687	82458	69675	18672	13375	5.683	4.818	42310	829368	72.71	0.50	18715	0.41	55.06	36163	33892	57984	48893
TACCGATAGAAGATAGAGGTAGACAATC	302155	239165	357569	337209	21822	20631	1.532	1.536	129224	2672431	78.73	0.55	23604	0.52	43.65	207257	172233	273296	197108	151629	94129	13.925	11.986	197755	1849647	50.89	0.51	157127	3.43	42.29	193822	160686	257247	186616	140462	87838	13.705	11.814	186385	1765232	51.26	0.49	147236	3.22	42.51	242324	196023	320490	197182
TCGAATAGCCGTAGTAGTCCGACCATCT	115682	102850	165765	158046	9516	9068	1.441	1.440	70525	1531708	81.08	0.53	11254	0.25	48.91	124998	112274	185582	143489	86944	57220	11.759	10.009	131273	1509044	57.34	0.51	93726	2.05	46.12	121758	109504	182301	141578	83753	55656	11.531	9.867	127223	1492015	58.85	0.49	89607	1.96	47.54	162011	142121	240271	159175
ATCCAACTACAGATAGAGGTGTATATCC	36178	34761	60902	55897	2005	1819	0.826	0.817	23022	666597	81.77	0.45	2153	0.05	57.08	24145	23343	41335	30929	15107	8750	9.173	7.101	21234	378030	62.99	0.43	12368	0.27	48.07	23451	22729	40688	30597	14438	8388	8.906	6.881	21157	376479	63.84	0.43	11926	0.26	49.14	18249	17546	31753	22611
TCTAATGAAGAGATAGAGGTTGTGGTAG	93397	90003	158083	146147	7163	6682	1.137	1.148	69442	1797001	76.93	0.51	9162	0.20	48.47	81140	78498	139112	103286	57804	34699	10.429	8.432	87800	1300356	57.26	0.49	56146	1.23	44.79	86324	82414	146589	109485	57397	34461	9.828	7.900	88351	1339092	57.89	0.48	54907	1.20	44.43	87472	81887	146952	99504
AGGAGATTCGGGTACCGGCTTGGCCGGT	83847	79213	134620	128120	6985	6625	1.302	1.298	64313	1506289	81.63	0.57	9429	0.21	51.14	139483	127576	212984	170345	72269	47788	8.517	7.041	131926	1948404	62.35	0.57	78868	1.72	47.47	139250	127259	214096	170897	70742	46621	8.293	6.847	132068	1945705	62.61	0.56	77521	1.69	46.76	129131	115858	196772	149600
TGCGTCGTCCCTTGCGTAACCCATATGC	233700	212922	351312	331295	17919	16958	1.280	1.285	144555	3385775	74.53	0.53	20714	0.45	49.58	275377	246779	407174	311701	163198	99953	10.060	8.049	238982	3262243	57.87	0.49	154125	3.37	46.95	266000	238569	396057	304383	155452	95824	9.851	7.902	232173	3203763	58.59	0.48	147859	3.23	47.46	206442	182458	308226	220255
GAGTTCGATTTTGGTCGAATGAATAATG	65680	62584	107379	99377	3503	3248	0.819	0.820	40486	1146549	74.84	0.54	3939	0.09	56.03	54795	52160	89336	69634	26488	16292	7.442	5.872	43882	810111	63.46	0.51	23105	0.50	52.17	59139	55696	95643	74794	25918	15879	6.802	5.329	44567	848738	64.49	0.52	22020	0.48	52.47	59336	54457	94039	70133
TACCGATAGATGAGCCGCGGACGCACCT	165242	151134	248456	233997	12948	12250	1.308	1.314	103685	2435493	74.24	0.57	15383	0.34	47.76	185821	162713	259763	210674	74290	52108	7.178	6.208	145718	2192828	59.39	0.52	83158	1.82	45.59	189596	166136	267118	215583	74993	52077	7.047	6.063	147326	2229720	59.79	0.53	83054	1.81	45.88	210052	181100	294128	228521
CATGCCTTCGAGATAGAGGTTCGAATAG	144682	126164	200721	191076	11567	10975	1.446	1.442	82988	1805096	79.97	0.53	13850	0.30	47.86	130886	118429	196212	150071	96498	63606	12.344	10.638	143793	1613803	55.45	0.50	106110	2.32	45.40	132944	117907	195714	149479	94106	61987	12.068	10.408	139547	1565472	55.72	0.49	103121	2.25	45.61	137461	119238	200295	140308
CATGCCTTCGTTGGTCGAATCGTATAAC	113816	108823	185940	176208	8516	8119	1.150	1.156	82297	2033683	83.46	0.50	10079	0.22	56.78	102223	96819	165202	134059	63318	45262	9.620	8.474	108646	1600603	63.69	0.48	69066	1.51	51.53	99399	94404	162487	131965	61137	43585	9.444	8.290	105587	1572510	65.01	0.46	66381	1.45	53.00	65224	61152	106449	85199
GAGTTCGATTCTTGCGTAACCATAGAGT	133348	126401	213983	199652	10181	9480	1.194	1.192	89961	2224775	72.70	0.50	11714	0.26	51.43	149234	141285	239483	180275	90346	53012	9.469	7.381	133628	2059972	60.17	0.50	79131	1.73	49.47	145908	138416	236985	179005	86922	51460	9.206	7.215	132339	2050567	60.58	0.48	76969	1.68	49.68	130095	121801	211937	146106
TGCGTCGTCCAGATAGAGGTCCGCGGTT	102437	97975	167200	156174	6899	6414	1.036	1.031	66003	1734761	72.19	0.52	7295	0.16	55.02	98628	92108	155034	117817	57457	34342	9.302	7.316	79186	1275477	61.96	0.51	47454	1.04	53.81	96918	90582	154222	117680	55245	33327	8.991	7.108	77921	1272293	62.82	0.51	45893	1.00	54.35	85338	78452	134856	97192
TCTCTCAATTTTGGTCGAATAGAGGTTA	260017	229369	367915	343817	20337	19039	1.387	1.390	148990	3307278	80.16	0.57	23651	0.52	48.41	240531	214863	353251	254615	167878	98849	11.928	9.744	229274	2656820	55.94	0.54	163004	3.56	44.52	229224	204461	339642	246627	156432	93327	11.560	9.498	218459	2585111	57.20	0.52	152706	3.34	45.44	151159	133180	225850	155413
TTCATAGACGTTGATGCCTCATCACCTG	126069	117509	198349	186007	10104	9535	1.279	1.287	88313	2102042	78.57	0.52	12315	0.27	51.06	110747	103960	177131	137438	72043	46847	10.208	8.555	116951	1641815	59.87	0.50	75312	1.65	48.03	117712	108777	185313	144609	70732	46259	9.580	8.029	117940	1688835	61.15	0.49	73541	1.61	48.56	96516	88349	153499	112054
GAGTTCGATTGTAGTAGTCCACTAAGAT	102141	98384	171552	160484	7359	6958	1.077	1.088	71867	1885454	83.41	0.59	8602	0.19	55.29	95208	92168	162306	125222	60713	38169	9.389	7.650	94974	1537671	65.20	0.57	56707	1.24	51.23	94465	91506	162830	125544	59194	37272	9.124	7.452	95047	1541489	66.41	0.55	55356	1.21	52.64	102215	97737	175561	123051
TTCATATCAAAGATAGAGGTTCCACTTC	130613	124310	215983	201425	11131	10376	1.294	1.293	98889	2417793	79.74	0.50	14432	0.32	49.62	166329	154843	267393	201222	103916	62691	9.754	7.820	162880	2344356	58.84	0.48	102979	2.25	44.71	167087	155227	271200	204902	100360	60660	9.288	7.430	160991	2373389	60.60	0.47	98646	2.16	45.94	130448	120041	211807	154192
ATCCAACTACTGAGCCGCGGGCAGAATT	102901	97378	166844	157015	7579	7110	1.140	1.137	73468	1829145	74.82	0.46	9606	0.21	49.46	121868	111570	185736	151427	50265	34965	6.792	5.795	102307	1708364	61.72	0.44	54386	1.19	47.61	124789	114224	192645	156354	49898	34626	6.501	5.558	103473	1748737	62.50	0.44	53127	1.16	47.76	115879	105735	180543	142658
TCGAATAGCCGTAGTAGTCCTTAGGTTC	40279	36691	61237	58190	3092	2946	1.267	1.271	26912	641293	83.82	0.53	3841	0.08	48.97	39830	36689	62162	49043	25938	17306	10.473	8.857	43500	567763	58.34	0.53	29348	0.64	43.72	38403	35354	60629	48103	25009	16986	10.353	8.863	42364	561539	59.40	0.51	28501	0.62	45.78	50760	45595	78536	54481
GAGTTCGATTGGTACCGGCTTGTGGTAG	131670	127125	219836	206057	10035	9444	1.146	1.150	98538	2447373	72.73	0.54	12356	0.27	50.82	195948	186366	317035	248881	89391	55356	7.077	5.583	163044	2844918	61.49	0.52	81963	1.79	47.97	209030	196911	336758	265129	88566	54799	6.601	5.188	167387	2973300	62.87	0.52	80027	1.75	49.33	231573	215925	372888	274016
TCTAATGAAGGTAGTAGTCCTCCACTTC	110534	105824	181751	169518	6546	6118	0.904	0.906	70615	1935088	73.96	0.57	7001	0.15	54.82	87797	83516	142849	111500	48008	30162	8.435	6.790	74144	1290823	60.17	0.55	41480	0.91	48.14	89459	85158	146925	114942	47052	29558	8.038	6.454	75273	1318964	60.61	0.52	41078	0.90	48.27	94825	88477	153810	109853
CATGCCTTCGAGATAGAGGTATGAGGCC	103048	96874	161086	153217	7690	7327	1.198	1.200	68453	1622375	79.06	0.54	9345	0.20	51.61	108328	100814	169038	132300	71452	47280	10.609	8.970	109314	1458171	60.14	0.51	73882	1.61	49.80	103660	96546	162870	127735	68171	45535	10.505	8.947	104987	1412011	61.24	0.51	69946	1.53	50.79	99930	91518	156444	114314
CATGCCTTCGTGAGCCGCGGTGCACTGA	118788	103665	166600	159137	9545	9159	1.438	1.445	71142	1594751	71.14	0.54	11479	0.25	46.20	146046	122545	191554	158573	59722	43795	7.825	6.932	120654	1643921	56.37	0.50	73665	1.61	44.05	143873	120323	188482	156793	56477	41643	7.521	6.666	117045	1632246	58.05	0.50	69151	1.51	45.16	125373	104117	166467	135461
GAGTTCGATTTTGGTCGAATCTCACACT	146769	140004	238185	223050	11815	11056	1.245	1.244	105263	2526053	71.96	0.54	13922	0.30	50.59	152402	145467	249633	188727	99639	61687	10.018	8.204	153817	2205230	56.88	0.52	97382	2.13	47.05	149828	143281	248156	187235	97728	60443	9.884	8.102	151801	2191634	58.01	0.50	94404	2.06	48.14	154847	145909	255780	175662
TCTCTCAATTACGAGGAGCCAGTATGCC	89664	84800	145236	136228	6356	5942	1.098	1.095	61281	1564459	81.65	0.60	7539	0.16	52.35	114834	105124	177562	141773	53229	33786	7.524	5.981	91959	1559231	64.79	0.58	50152	1.10	47.78	117224	107074	182618	146328	52281	33215	7.186	5.697	92638	1598655	65.91	0.58	48578	1.06	49.00	94631	83894	142941	110106
ATCCAACTACGTAGTAGTCCGAGAATGC	176932	168626	285750	267353	13088	12271	1.150	1.152	121345	2957142	81.98	0.40	15547	0.34	52.24	179249	169164	284657	216815	111635	68248	9.843	7.901	165683	2439661	62.66	0.37	102597	2.24	49.42	176579	166281	283550	215856	108277	66374	9.584	7.718	163202	2424213	63.46	0.35	99999	2.19	50.17	158785	148446	256743	179347
CATGCCTTCGCTTGCGTAACTGTCTTCG	183724	160985	254010	242951	14937	14286	1.476	1.476	103982	2207125	68.58	0.55	17734	0.39	43.96	228413	198016	313037	251554	121611	84782	9.751	8.459	206359	2420429	50.96	0.51	142908	3.12	41.20	231831	199172	316138	255731	117185	82563	9.304	8.103	203833	2436362	51.98	0.50	138791	3.03	41.87	226202	189932	305402	229571
TTCATATCAAGGTACCGGCTGGACAATG	438513	389804	628964	590118	33327	31272	1.330	1.330	243352	5491683	80.35	0.53	36882	0.81	49.72	514872	449423	720504	540737	276728	162725	9.640	7.553	398059	5257877	60.72	0.52	250785	5.48	46.56	513581	445977	720634	544610	265317	157142	9.241	7.242	395522	5278309	61.56	0.50	243007	5.31	46.74	600602	516845	849000	574104
GAGTTCGATTGTAGTAGTCCTAAGGTGG	200951	174214	278158	263099	15398	14514	1.389	1.385	113243	2493466	84.46	0.65	17832	0.39	51.56	151168	140492	235272	177342	116808	75178	12.461	10.640	173839	2005544	60.56	0.59	124835	2.73	49.68	189876	165673	273226	207509	122509	78597	11.254	9.507	183102	2155466	61.60	0.58	128123	2.80	49.92	228696	194757	326151	215645
TGCGTCGTCCACGAGGAGCCGTGTCGGA	84949	81634	142425	133916	7255	6840	1.279	1.282	64627	1588088	67.02	0.54	9048	0.20	46.83	115855	107396	182525	145736	57365	37551	7.888	6.467	104109	1640581	55.77	0.52	59042	1.29	44.53	118733	109749	188218	150527	56573	37000	7.544	6.169	104200	1680138	56.72	0.52	57038	1.25	45.21	156805	144063	249347	182653
TACCGATAGAGGTACCGGCTAACGCATC	215207	173651	264290	250933	16151	15335	1.534	1.534	102114	2098062	71.41	0.55	18167	0.40	48.14	214215	168289	255366	203094	96128	65977	9.448	8.154	160511	1850669	55.68	0.50	109237	2.39	46.23	210555	165295	252188	201191	92156	63385	9.172	7.907	157604	1830483	56.95	0.50	105352	2.30	46.92	254679	198457	310728	222711
TACCGATAGATGAGCCGCGGTTATCGAC	159390	137923	218826	205927	12545	11821	1.439	1.441	91482	2028242	76.18	0.56	15344	0.34	46.51	177819	146939	228481	182423	73739	50398	8.100	6.934	136468	1829235	58.84	0.52	84050	1.84	44.73	181292	149135	234128	186705	72298	49422	7.751	6.644	136965	1861313	59.65	0.51	82457	1.80	45.21	209003	167350	262529	198864
TGCGTCGTCCTGAGCCGCGGAGAGACAT	188349	177168	299111	280720	13232	12444	1.110	1.113	123826	3040399	85.99	0.56	15186	0.33	55.45	234734	212614	346066	277342	92929	60824	6.740	5.504	177013	2949030	69.81	0.54	89644	1.96	51.21	233156	211694	348540	278744	90113	58889	6.489	5.303	175350	2964455	70.93	0.54	86886	1.90	52.00	197163	177977	297472	234338
TACCGATAGATGAGCCGCGGAATCAGAT	148688	131738	211812	199682	10735	10083	1.272	1.267	83273	1954683	75.19	0.56	12218	0.27	48.72	127835	111773	177150	143182	55644	38663	7.884	6.777	106331	1521742	59.60	0.51	63205	1.38	46.28	124708	109805	175572	142115	53211	37433	7.607	6.611	104647	1517957	61.20	0.51	60260	1.32	47.49	149307	128454	206618	159382
TGCGTCGTCCAGATAGAGGTCACGCATA	114330	109100	187982	175867	9364	8770	1.250	1.252	82883	2043216	84.51	0.55	11110	0.24	58.51	125624	117691	202666	152928	83638	50692	10.358	8.320	120220	1745122	65.26	0.54	77030	1.68	52.99	122213	114830	199603	150440	80730	49137	10.151	8.198	117774	1714077	65.67	0.52	73985	1.62	53.16	116880	107934	188618	131910
TCGAATAGCCTTGGTCGAATGGTCACGA	89350	79976	135010	127535	7592	7220	1.411	1.421	61604	1408963	80.06	0.48	9607	0.21	47.52	100395	88296	149128	114679	65360	42348	11.000	9.268	101957	1304480	56.31	0.47	69790	1.52	43.39	99333	86846	149809	115006	64163	41445	10.750	9.045	100083	1309438	57.97	0.45	66940	1.46	44.68	71423	60875	105506	77081
TCTCTCAATTTTGATGCCTCCTCTCGTC	44837	42566	72550	67583	3232	3027	1.118	1.124	30162	759742	74.73	1.62	3934	0.09	53.20	41838	39622	67632	52974	23843	15047	8.848	7.129	39202	612265	60.47	1.55	23200	0.51	49.76	41783	39708	68630	53719	23015	14460	8.417	6.756	39293	617473	61.24	1.57	22497	0.49	49.28	23494	22056	38474	29558
ACTTCTGCCAAGATAGAGGTATATCATG	201710	190499	325662	298659	11963	11008	0.922	0.925	122593	3307128	86.35	0.55	12406	0.27	57.83	126942	121970	211361	153993	83751	46273	9.945	7.542	112719	1823061	67.82	0.53	65114	1.42	53.25	136008	129019	224134	164158	83366	46086	9.336	7.046	112680	1870302	68.72	0.51	63552	1.39	53.92	144600	135076	237609	157960
AGGAGATTCGACGAGGAGCCTTCTATTC	104984	95169	158027	150542	8436	8048	1.340	1.342	75177	1704835	71.49	0.47	11361	0.25	46.34	139948	126431	209743	171337	74062	51143	8.863	7.492	145186	2030084	56.44	0.45	88426	1.93	44.21	138809	125811	210499	172255	71977	49959	8.582	7.279	143681	2049104	57.39	0.43	85255	1.86	44.53	122141	108919	184484	144873
TCTAATGAAGTTGATGCCTCAGGTGATT	189241	179985	311623	289494	14921	13816	1.202	1.198	134748	3323510	83.15	0.52	17903	0.39	51.71	185005	175128	303469	227905	117799	70366	9.743	7.749	177821	2645039	63.15	0.49	109519	2.39	48.70	186669	176659	309261	232506	115946	68983	9.410	7.447	178153	2702796	64.47	0.47	106553	2.33	49.82	143437	134177	237476	166554
ATCCAACTACTTGATGCCTCAGGTTATA	56540	53677	91983	85860	4009	3718	1.094	1.087	39054	1015798	83.92	0.44	4612	0.10	54.03	37575	35843	62068	48257	25700	17008	10.393	8.846	40566	601311	61.58	0.43	26424	0.58	48.92	37330	35671	62232	48524	24905	16396	10.045	8.481	40517	607823	62.94	0.41	25542	0.56	49.29	35259	33340	59545	41303
ACTTCTGCCAGGTACCGGCTCTTCTACC	71252	69405	120526	110914	3566	3318	0.743	0.751	43339	1250668	85.74	0.51	3475	0.08	61.78	58288	56299	95908	76165	23262	13936	6.088	4.592	40741	847008	72.82	0.49	17776	0.39	54.94	59825	57875	99628	78912	22762	13624	5.734	4.333	41937	881798	73.91	0.49	17482	0.38	55.52	66517	64075	112037	83816
TCTCTCAATTAGATAGAGGTGTTGTCGT	257722	202051	295342	278161	17736	16708	1.507	1.508	93824	1991982	68.31	0.47	16602	0.36	46.30	161540	137004	216691	153199	118823	70638	13.763	11.573	139006	1340524	50.59	0.44	109301	2.39	44.45	174096	141737	222664	158127	119090	70981	13.424	11.267	138159	1335376	51.53	0.43	108304	2.37	45.49	178800	141628	225882	139859
ATCCAACTACTTGATGCCTCTCCGCTAA	108471	92453	142446	134679	8485	8033	1.495	1.497	56717	1228192	62.31	0.43	10111	0.22	40.88	83459	72252	114810	89328	50582	34393	11.058	9.664	83469	927123	46.40	0.41	60872	1.33	38.94	79799	69657	112012	87119	49061	33282	10.993	9.589	81378	913456	46.87	0.41	58695	1.28	39.19	88910	76080	124573	86543
TCTCTCAATTCTTGCGTAACGATAGCGA	51634	48441	84972	78458	3903	3635	1.153	1.163	36208	938771	82.33	0.50	5142	0.11	46.25	47928	45760	80690	60763	31797	19245	9.891	7.949	50054	746348	58.30	0.49	31656	0.69	42.59	53599	49751	88031	66906	32145	19348	9.165	7.258	50094	786774	60.37	0.46	30529	0.67	43.78	43667	39487	70281	49177
TTCATAGACGTTGATGCCTCCTGTCATG	155747	143819	239642	225131	11832	11134	1.239	1.241	99295	2408973	75.70	0.52	13313	0.29	51.39	135761	126256	212276	164760	83585	53983	9.883	8.224	131731	1880667	58.87	0.49	83895	1.83	47.79	143878	131728	220677	171684	81892	52704	9.314	7.705	131451	1907060	60.03	0.48	80953	1.77	48.03	113914	103342	177116	129938
ATCCAACTACTGAGCCGCGGACATTACC	156551	143047	236779	223602	11843	11205	1.255	1.258	98108	2292930	78.94	0.48	14101	0.31	48.47	212035	185094	296624	240985	79714	56141	6.745	5.847	161495	2453365	62.50	0.46	90053	1.97	46.25	218031	190466	307544	249298	79229	55746	6.466	5.612	163777	2523927	63.44	0.45	89191	1.95	46.77	206973	179953	296266	233410
TGCGTCGTCCCTTGCGTAACAGTGTTAG	256604	237061	395126	370908	19396	18256	1.232	1.235	166487	3977439	80.75	0.52	23405	0.51	48.33	283918	259352	433670	325431	180867	107875	10.468	8.320	259140	3584870	59.87	0.49	167143	3.65	46.56	287021	260078	436368	329339	175082	105140	10.070	8.013	256463	3589115	61.05	0.49	162358	3.55	47.41	213823	191211	326975	227068
ATCCAACTACTTGATGCCTCGTATGGCA	111409	101062	167315	157254	8936	8395	1.340	1.340	71978	1679090	80.20	0.46	11249	0.25	50.25	102734	92752	154129	119837	62113	40862	10.115	8.558	101888	1338589	58.16	0.43	68735	1.50	45.90	101716	91846	154072	119710	60984	40093	9.935	8.406	101374	1344767	59.33	0.42	67054	1.47	46.37	108657	96296	163669	115103
TTCATATCAAACGAGGAGCCGACATTGT	538856	471929	750632	705959	41556	39101	1.390	1.390	270268	6073141	80.15	0.48	43646	0.95	47.40	602543	516566	808525	628411	282784	176777	8.778	7.061	438509	5745204	60.04	0.45	271627	5.94	44.40	566883	487428	768218	600100	263108	166397	8.596	6.960	420090	5534711	61.20	0.44	255898	5.59	45.23	600497	513268	829483	597042
ACTTCTGCCAGTAGTAGTCCATTGTGAA	153815	147803	253008	233788	10306	9585	1.022	1.029	99117	2599675	83.79	0.52	11518	0.25	55.47	125219	120170	206718	155200	74508	42821	9.047	6.925	107139	1773891	65.98	0.51	60882	1.33	50.89	123241	118392	204924	154615	71340	41303	8.738	6.705	105434	1766492	66.70	0.49	58599	1.28	51.26	148132	140684	246531	164912
TCGAATAGCCTGAGCCGCGGTAAGTGGT	153060	137082	225034	213196	11917	11314	1.329	1.332	98944	2282604	81.13	0.50	14580	0.32	49.52	171506	146706	233740	192203	70796	50288	7.602	6.567	142213	2092250	63.18	0.47	81993	1.79	46.97	170033	145727	234194	192177	69216	48961	7.418	6.395	139788	2085407	64.22	0.46	78764	1.72	47.46	180383	152963	249298	197076
ATCCAACTACGGTACCGGCTGGCATTCT	114443	104874	172438	162886	9313	8798	1.356	1.356	75385	1725943	71.34	0.50	11080	0.24	47.62	130379	117628	191550	152056	68063	45833	8.918	7.565	120664	1652543	55.59	0.47	75795	1.66	44.42	126386	114226	187070	148495	64555	43574	8.661	7.365	117399	1623556	56.80	0.46	72112	1.58	45.53	130488	116770	195113	145839
TCTCTCAATTTTGGTCGAATACGTTCCA	76594	72892	125307	116312	4750	4415	0.951	0.953	50117	1351919	81.30	0.57	5149	0.11	54.20	67140	63437	108656	82564	38488	23134	8.891	7.033	58025	962926	63.06	0.54	33468	0.73	48.83	67652	63928	110987	83960	38719	23051	8.756	6.891	58852	977885	63.77	0.56	33421	0.73	48.94	38892	36145	63169	47031
TACCGATAGATGAGCCGCGGAACGTTCC	100477	91008	151478	142237	7860	7403	1.302	1.306	64048	1534518	82.61	0.56	8948	0.20	53.61	115119	99537	160937	129217	47529	32464	7.412	6.306	90995	1385757	63.33	0.52	52314	1.14	46.64	116303	100568	164623	132105	46949	32049	7.158	6.089	91253	1415875	64.57	0.52	50773	1.11	47.27	127445	107383	175599	134454
[truncated: 747 more rows]
[truncated: 11 more columns]
