# Supplementary material for: sciMET-cap: high-throughput single-cell methylation analysis with a reduced sequencing burden
Source: Genome Biol. 2024 Jul 10;25:186. doi: 10.1186/s13059-024-03306-7 (PMC11234687; doi:10.1186/s13059-024-03306-7)
Supplement: Supplementary file 4 — Additional file 4. sciMET-cap metadata for human brain capture comparison dataset. [file 13059_2024_3306_MOESM4_ESM.txt]

cellID	noCap.raw_reads	noCap.trim_reads	noCap.aligned_reads	noCap.unique_reads	noCap.aligned_onTarget	noCap.unique_onTarget	noCap.aligned_enrichment	noCap.unique_enrichment	noCap.unique_CGs	noCap.unique_CHs	noCap.mCG_pct	noCap.mCH_pct	noCap.unique_CG_onTarget	noCap.target_CG_covPct	noCap.target_mCG_pct	cap.raw_reads	cap.trim_reads	cap.aligned_reads	cap.unique_reads	cap.aligned_onTarget	cap.unique_onTarget	cap.aligned_enrichment	cap.unique_enrichment	cap.unique_CGs	cap.unique_CHs	cap.mCG_pct	cap.mCH_pct	cap.unique_CG_onTarget	cap.target_CG_covPct	cap.target_mCG_pct
GGTTAGTTGGACGCTTCGTCTATCGCAC	227266	207910	338374	320597	26515	24990	1.967	1.956	177453	3553137	74.61	1.16	38311	0.84	40.56	348371	325003	544232	480722	144144	111123	6.648	5.802	371695	5272406	61.99	1.14	200611	4.38	43.45
GAAGAGTATTGGTCGACTTGGTGAATAT	137707	130895	215840	203077	16582	15615	1.928	1.930	118510	2427832	74.34	1.16	25179	0.55	38.33	190738	184187	317263	279149	87404	67197	6.915	6.042	229967	3315734	60.89	1.15	125497	2.74	42.24
TGCGGCCTGGGTACCTGAATGCGGCACA	312983	287100	456318	430614	35076	32992	1.929	1.923	243116	4814139	77.35	5.99	49146	1.07	46.64	341595	316053	528978	460054	166001	125216	7.876	6.831	375566	4977842	61.86	4.90	221120	4.83	46.07
ACGCGACGGCCTACTGCAAGAATGCCTC	518917	469831	717726	683679	49898	47581	1.745	1.747	350175	7105410	72.71	1.04	65010	1.42	43.97	292866	275406	459158	417660	156637	131348	8.562	7.893	370288	4642680	59.36	0.97	235756	5.15	48.10
GATTCGGTCACATTACCAAGAGCCTCAT	306050	286348	465844	437998	32503	30498	1.751	1.748	231355	4883203	76.09	1.14	44848	0.98	41.65	331346	316571	551261	458514	216671	149105	9.865	8.162	405831	5174761	58.41	1.10	261406	5.71	44.76
GAAGAGTATTCTACTGCAAGTCCGCTAA	872209	748871	1034980	968055	76230	71094	1.849	1.843	454821	8802395	76.49	1.58	91782	2.01	45.72	705135	642037	1033032	870229	385844	271636	9.375	7.835	737242	8612560	61.68	1.38	472161	10.32	49.04
GCAGGTCGTCATAATCGCGGCTACGACA	398052	358967	571668	541700	38845	36735	1.705	1.702	267740	5474970	77.74	1.13	49124	1.07	47.29	423972	391827	644487	576868	178197	141417	6.940	6.153	439662	6040134	65.19	1.11	248167	5.42	50.50
GATTCGGTCACTACTGCAAGGGACTTGG	125293	116279	187606	177331	15423	14581	2.063	2.064	103798	2063193	74.96	0.97	24045	0.53	36.30	162838	154062	266513	229507	89935	66800	8.470	7.305	207092	2648547	56.74	0.94	129763	2.84	39.50
GGCTGGCTCTCTACTGCAAGGCTTGTCA	69382	63143	98472	93019	5070	4786	1.292	1.291	43149	965659	91.65	52.56	6057	0.13	76.39	42786	39455	64156	59252	6606	5588	2.584	2.367	32081	591410	88.77	52.09	9714	0.21	77.71
GAAGCAGCGGATAATCGCGGGGTACCTT	65772	59145	92342	87514	8394	7937	2.282	2.276	50431	984098	67.06	0.90	13517	0.30	32.14	70525	65786	111576	98748	37579	30060	8.453	7.640	94471	1130323	50.62	0.89	62685	1.37	35.79
GAAGAGTATTGGTCGACTTGACTAAGAT	474118	444119	707659	665596	48753	45886	1.729	1.730	363119	7325175	79.56	4.86	66697	1.46	48.39	586705	562496	940347	831665	237813	183207	6.348	5.529	655739	9404610	68.35	4.49	335364	7.33	50.90
GAAGCAGCGGACGCTTCGTCGCGGCACA	194079	176932	280979	265866	19967	18759	1.784	1.771	137857	2881294	74.78	1.17	26826	0.59	40.20	289791	264568	434519	383562	108362	82784	6.259	5.417	267236	3982231	61.55	1.17	140534	3.07	42.98
GCAGGTCGTCCCAATTCCATGCACGGAC	137917	128505	207837	196156	15727	14864	1.899	1.902	110035	2247465	73.54	1.01	23935	0.52	37.88	161941	152989	264504	227482	90317	66421	8.570	7.329	200647	2589278	55.68	0.98	125889	2.75	39.84
GACTAGCATTCATTACCAAGTAAGGTCA	181775	170125	273870	257869	13723	12927	1.258	1.258	122917	2942725	81.21	1.36	16742	0.37	50.63	150655	144218	247544	218300	69145	52325	7.011	6.016	155454	2506450	67.77	1.31	83992	1.84	52.63
TGCGGCCTGGCTACTGCAAGGGCATTCT	93864	84155	134591	127795	6294	5968	1.174	1.172	48854	1121623	96.65	93.27	5937	0.13	92.82	59179	53659	88056	82086	7067	6171	2.014	1.887	35760	716564	92.01	90.28	9365	0.20	79.08
GATTCGGTCACATTACCAAGTCGATATC	220866	208323	339839	320961	21119	19896	1.560	1.556	165434	3653870	73.02	0.84	27773	0.61	40.51	244966	235765	409141	349548	140428	99992	8.615	7.180	286556	4037522	57.78	0.82	171659	3.75	43.41
GGCTGGCTCTCATTACCAAGGTTCCAAT	962327	841422	1216836	1119929	88832	82959	1.832	1.859	529397	10002320	76.46	2.64	108062	2.36	46.48	997819	905725	1452891	1209392	507649	345367	8.770	7.168	961190	11313710	61.86	2.44	597197	13.05	48.33
GAAGAGTATTTCGATGATACATGGCATG	464557	436614	702764	661320	46788	44115	1.671	1.674	359987	7290214	79.60	2.21	64829	1.42	47.92	379854	363097	624183	551847	204181	159059	8.210	7.234	485148	6275790	64.13	2.04	296558	6.48	50.17
GATTCGGTCACCAATTCCATATGAGGCC	291461	273767	441837	416329	30348	28482	1.724	1.717	230158	4778152	76.64	4.24	43643	0.95	42.11	323603	307698	528817	455544	170501	123972	8.092	6.830	387103	5199813	60.39	3.76	229975	5.03	44.13
GAAGCAGCGGTCGATGATACGCTCATTG	44625	42168	70066	66658	5394	5105	1.932	1.922	39576	789346	73.42	1.53	8499	0.19	35.80	49276	47227	82541	73063	29146	22944	8.863	7.882	70284	883169	55.24	1.49	45269	0.99	40.50
TGCGGCCTGGCATTACCAAGCGCCGATC	129626	120061	194770	185182	13937	13190	1.796	1.788	98027	2073668	74.71	1.17	19983	0.44	40.14	231029	215820	368258	311843	120736	84647	8.229	6.813	252147	3445772	57.74	1.12	152158	3.32	41.41
ACGCGACGGCTCGATGATACTATCGCAC	117422	112384	187362	179979	11070	10640	1.483	1.484	94466	2102162	79.73	1.20	15200	0.33	48.64	71969	69716	120993	112269	37609	32450	7.802	7.255	94494	1349595	64.57	1.15	56563	1.24	50.96
GATTCGGTCAGTACCTGAATAGCTCGCT	213234	197147	320972	302251	22315	20891	1.745	1.735	165824	3421579	78.93	2.14	31412	0.69	45.58	226402	211157	360569	311689	114581	84974	7.976	6.843	259150	3489033	62.75	2.01	154192	3.37	47.11
TCCATACCTGATAATCGCGGCTTATCGG	37354	34143	54691	51785	3455	3243	1.586	1.572	25825	571883	74.32	3.33	4848	0.11	37.05	28252	26867	45249	40455	14565	11562	8.079	7.173	35049	470747	54.78	2.38	21984	0.48	39.13
TGCGGCCTGGCATTACCAAGTGACGAAT	889404	782224	1118015	1057744	85458	80718	1.919	1.915	518043	9558320	76.80	6.26	110905	2.42	45.30	987686	909344	1468868	1230777	556666	386350	9.512	7.879	1102546	12029924	59.65	5.24	721776	15.77	46.31
GGTTAGTTGGCATTACCAAGCAAGCTAG	506227	466015	736280	695755	50149	47449	1.710	1.712	370883	7567211	82.22	3.96	67911	1.48	50.54	542354	512571	877377	747524	316396	226650	9.051	7.610	661207	8443729	66.92	3.45	408977	8.94	53.55
ATTGAGGATACTACTGCAAGATTGTGAA	332114	302785	482517	451834	33614	31387	1.748	1.744	244174	5004357	83.19	9.10	46920	1.03	49.66	319226	302761	515654	443940	161601	117419	7.866	6.639	384997	5092811	66.81	8.06	226747	4.95	50.34
ATTGAGGATAGGTCGACTTGAGCTCGCT	481049	435285	676964	637560	48664	45946	1.804	1.809	339487	6604124	78.98	4.93	67004	1.46	46.35	640882	592982	966570	852251	241785	185191	6.278	5.454	651087	8964056	67.09	4.59	339637	7.42	49.10
TGCGGCCTGGCTACTGCAAGCGCCGATC	188887	174090	279711	264864	18179	17260	1.631	1.636	135429	2929707	78.15	1.68	24836	0.54	44.35	272333	253632	427491	365524	129452	92183	7.600	6.330	281110	4017176	62.26	1.58	161073	3.52	45.25
GAAGCAGCGGCCAATTCCATATGGCATG	450788	414778	649917	610791	37230	34929	1.438	1.435	302711	6662531	79.65	4.10	47751	1.04	46.90	350148	326019	540492	477287	154819	118209	7.189	6.216	363653	5250130	64.72	3.68	205409	4.49	49.12
GGTTAGTTGGGGTCGACTTGGTGTCGGA	853919	751685	1069655	1010198	84124	79382	1.974	1.972	520167	9545869	75.60	5.26	115811	2.53	42.79	1081013	977564	1508402	1334153	376960	292221	6.272	5.497	1010002	13024407	63.70	4.89	543075	11.87	45.10
GGTTAGTTGGATAATCGCGGCTGCTTCC	448362	402172	638071	601357	43457	40750	1.709	1.701	304632	6363680	79.36	1.93	55185	1.21	47.53	372405	344230	572520	510710	157182	124574	6.891	6.122	391580	5514556	66.03	1.83	219559	4.80	50.51
TGCGGCCTGGTCGATGATACAGCCTCAT	149033	138204	222006	211013	12261	11649	1.386	1.386	95956	2104346	91.72	59.99	14279	0.31	80.77	119847	111169	184178	171366	16359	14445	2.229	2.116	85057	1636301	89.50	59.22	23697	0.52	79.94
GACTAGCATTCTACTGCAAGCGCCGATC	59919	55685	92611	86676	7714	7230	2.091	2.094	50298	994911	69.80	0.99	12222	0.27	31.39	77258	73303	128313	106390	50656	35365	9.909	8.343	104502	1219397	48.63	0.95	70756	1.55	33.29
ATTGAGGATACTACTGCAAGTCCGCTAA	598649	534206	798789	747654	58242	54486	1.830	1.829	381992	7749146	76.86	1.55	74017	1.62	44.97	513149	480396	812456	679599	318390	223628	9.836	8.259	603829	7470313	60.91	1.42	388678	8.49	48.28
ATTGAGGATAATAATCGCGGATGGCATG	597438	554330	878568	827925	52028	48901	1.486	1.482	408922	8887822	80.23	1.64	65319	1.43	49.11	585819	554976	928167	815190	268713	203843	7.266	6.276	619757	8974891	66.91	1.57	343480	7.51	51.70
ACGCGACGGCGGTCGACTTGAGTACTCC	294777	270881	431967	413613	31275	29990	1.817	1.820	225656	4455317	78.63	4.97	43924	0.96	44.75	269937	251567	414582	383627	99879	86462	6.047	5.657	300269	4119853	65.62	4.55	162229	3.54	47.62
GGCTGGCTCTATAATCGCGGGACGTCTT	93428	87346	145527	137446	12496	11816	2.155	2.158	85173	1645384	72.30	1.31	20778	0.45	34.93	115206	108459	188010	166800	57008	45924	7.610	6.910	148513	1902245	56.02	1.28	90780	1.98	38.80
TCCATACCTGGGTCGACTTGTCGTAGTG	423359	380412	575774	544631	39461	37305	1.720	1.719	271810	5413179	82.45	15.97	49271	1.08	56.77	426737	398946	644822	585788	125330	101867	4.878	4.365	413962	6112259	75.02	15.67	187144	4.09	58.74
ACGCGACGGCTCGATGATACTGGATCGA	344190	328426	510911	489521	35528	33948	1.745	1.741	282847	5596687	78.64	5.73	51868	1.13	47.10	207271	199437	336215	310946	108369	93576	8.090	7.553	292352	3624709	63.05	4.99	182299	3.98	49.71
ACGCGACGGCTCGATGATACGACGTCTT	295610	279626	459889	440844	33435	32055	1.825	1.825	253257	5083029	77.47	1.05	48469	1.06	44.95	199380	190483	329156	302783	111979	95942	8.539	7.953	279958	3537183	62.32	1.00	177293	3.87	49.38
GAAGAGTATTTCGATGATACGGCTTAAG	156015	149433	246707	232655	15294	14415	1.556	1.555	128710	2818742	78.13	1.37	22054	0.48	43.76	112437	109017	191861	169486	69644	54390	9.111	8.055	160590	2120977	59.74	1.30	102630	2.24	46.16
TCCATACCTGACGCTTCGTCATGTAAGT	64005	59284	98047	92692	4827	4574	1.236	1.239	41086	977722	86.55	26.95	5769	0.13	60.22	43617	41949	71701	66575	8944	7506	3.131	2.830	38571	733851	81.02	26.61	12780	0.28	62.82
GGTTAGTTGGCATTACCAAGTGACGAAT	609670	556219	847782	799494	51657	48575	1.529	1.525	380457	8126235	78.71	1.26	63326	1.38	48.04	628948	592042	987588	847168	325195	232099	8.265	6.876	658929	9046496	64.41	1.19	389905	8.52	50.68
GACTAGCATTCTACTGCAAGTGCGAGAC	222450	209025	343647	321779	21653	20235	1.581	1.578	174072	3753586	82.95	3.71	30433	0.66	49.54	258198	246111	427472	363692	131692	93008	7.732	6.419	294681	4189834	67.79	3.42	167357	3.66	51.45
GGCTGGCTCTGGTCGACTTGCCTTCACC	528785	451181	660638	621344	51514	48409	1.957	1.955	299080	5393963	79.39	6.12	66125	1.44	47.23	663377	594284	910662	801804	236330	181761	6.514	5.690	618228	7512152	66.80	5.45	343771	7.51	49.35
GAAGAGTATTCATTACCAAGTAATACAG	73650	69617	114704	107606	6603	6211	1.445	1.449	55542	1256987	76.31	1.01	9515	0.21	39.63	47388	46561	81676	68867	36385	26277	11.181	9.577	72149	890434	55.35	0.99	49364	1.08	43.00
GGCTGGCTCTGGTCGACTTGAGTACTCC	188666	178545	291901	275669	16240	15326	1.396	1.395	137607	3140699	80.14	4.73	20753	0.45	50.07	278310	265274	444835	392925	94458	71325	5.330	4.556	259149	4395231	69.27	4.46	117087	2.56	49.76
GCAGGTCGTCATAATCGCGGTGCGAGAC	318193	296789	474423	450869	32873	31141	1.739	1.734	244021	5065570	77.20	1.28	44734	0.98	46.92	409995	383529	638913	570968	169777	134504	6.670	5.913	428576	6207770	65.29	1.27	233787	5.11	49.75
GACTAGCATTATAATCGCGGAGTACTCC	1134503	982063	1433770	1334115	109955	102120	1.925	1.921	635646	11739925	76.03	1.92	135894	2.97	43.82	885989	811191	1283056	1112151	393308	297535	7.694	6.715	898143	10670905	61.99	1.77	537671	11.75	46.85
GACTAGCATTACGCTTCGTCCTTATCGG	134260	122087	193281	182230	10541	9896	1.369	1.363	88351	2030822	81.08	1.37	13034	0.28	51.66	186437	170459	276567	245673	56025	43014	5.084	4.395	152608	2619274	71.39	1.40	68968	1.51	53.62
GCAGGTCGTCCTACTGCAAGGCCACAGG	310033	280593	438207	414631	30085	28435	1.723	1.721	221069	4484240	80.77	8.16	40546	0.89	51.96	307022	285251	475001	412689	151340	111135	7.997	6.759	350824	4535483	67.43	7.90	207870	4.54	54.17
CTCTGGAGACACGCTTCGTCCTAGCGCT	83689	76170	126248	120018	12488	11833	2.483	2.475	74671	1361613	67.03	1.19	20713	0.45	30.23	119007	110368	190000	166969	66340	52179	8.764	7.844	161896	1874608	49.53	1.21	107280	2.34	33.69
GCAGGTCGTCCTACTGCAAGAGTACTCC	149195	137380	222309	210434	13674	12927	1.544	1.542	106740	2347446	76.56	1.07	18474	0.40	43.21	179801	170477	291031	252378	88602	64895	7.641	6.454	193262	2834483	61.74	1.09	111014	2.43	46.21
GATTCGGTCACATTACCAAGCCGCGGTT	220277	206836	338740	320928	22965	21733	1.702	1.700	175627	3732051	78.76	1.61	32856	0.72	44.38	285681	271877	470656	403117	159162	114291	8.488	7.116	338298	4660215	62.61	1.55	202257	4.42	46.95
TGCGGCCTGGGGTCGACTTGTCCAACGC	148296	138504	227964	216947	12255	11662	1.349	1.349	100980	2378411	80.15	0.87	14625	0.32	47.19	273509	257243	435149	384378	85966	64939	4.958	4.240	226551	4093037	70.16	0.90	98189	2.15	50.13
GACTAGCATTGGTCGACTTGTCGATATC	124826	118647	195841	184468	14392	13575	1.844	1.847	105368	2194111	74.68	1.10	21321	0.47	37.89	197159	189698	327476	287078	86092	65666	6.598	5.741	226655	3355959	60.85	1.07	121108	2.65	41.28
GAAGCAGCGGCTACTGCAAGTAAGGTCA	353084	321134	501893	474519	36475	34508	1.824	1.825	266031	5273703	82.39	9.23	54155	1.18	47.63	316672	295239	498584	436043	174711	133524	8.795	7.686	420377	4955907	63.41	7.74	270507	5.91	48.50
ATTGAGGATAATAATCGCGGAGGTTATA	156102	146694	237982	224450	11077	10401	1.168	1.163	102506	2481022	81.79	1.63	12480	0.27	52.92	146661	140843	239383	212817	55373	42372	5.806	4.997	136940	2383983	70.49	1.65	65563	1.43	53.82
GAAGAGTATTCTACTGCAAGGACGTCTT	218747	202725	322988	302531	16566	15556	1.287	1.291	146631	3412618	78.94	1.11	21342	0.47	47.09	233837	221377	373421	321810	104113	73809	6.998	5.757	224925	3605040	66.50	1.14	117498	2.57	50.57
ACGCGACGGCGTACCTGAATGCACGGAC	148829	138747	219537	209339	13629	13017	1.558	1.561	109752	2374936	83.95	4.41	18075	0.39	53.42	75146	71166	122505	111956	40643	34386	8.327	7.709	100759	1312341	66.93	3.84	63820	1.39	53.98
GGCTGGCTCTCCAATTCCATTTCCTGTT	59962	53983	86741	81540	5113	4839	1.479	1.490	36083	810046	91.28	64.27	5811	0.13	79.33	25699	24159	41090	38177	4858	4228	2.967	2.780	20635	371116	87.32	62.29	7325	0.16	76.34
TCCATACCTGATAATCGCGGTGGATCGA	934917	832790	1204922	1133172	90004	84719	1.875	1.876	571808	10639333	76.28	4.49	116752	2.55	44.62	799518	739769	1186810	1051811	350025	275563	7.402	6.576	852478	10468783	62.94	4.01	499248	10.91	47.67
GATTCGGTCAACGCTTCGTCGATCTATC	80917	74095	120194	113678	10630	9995	2.220	2.207	67529	1302982	69.97	1.40	17037	0.37	33.09	118455	111505	190110	167467	54499	42253	7.195	6.333	141806	1881410	54.61	1.40	82981	1.81	35.27
GGCTGGCTCTCTACTGCAAGGCAGAATT	142820	126789	205280	193026	10667	10093	1.304	1.312	85608	1986219	90.14	39.58	11608	0.25	72.38	116739	105592	179432	163823	21564	17875	3.016	2.739	87890	1635825	84.90	37.95	30108	0.66	70.05
GCAGGTCGTCGGTCGACTTGTGGATCGA	555451	518857	798137	757416	56136	53258	1.765	1.765	410950	8109463	83.30	6.62	77288	1.69	54.46	872046	820749	1334082	1184578	313577	242172	5.900	5.131	871174	12490296	73.14	6.20	434011	9.48	56.01
ACGCGACGGCTCGATGATACCTTATCGG	21581	20415	33407	32088	2110	2002	1.585	1.566	16486	365685	77.18	1.40	2910	0.06	42.68	10675	10312	17583	16246	6638	5767	9.475	8.910	15859	200945	56.54	1.29	10741	0.23	43.22
ATTGAGGATAGGTCGACTTGTTCCTGTT	460302	427270	657305	619556	47322	44685	1.807	1.810	333258	6537809	76.25	5.12	65189	1.42	43.68	638543	602581	987770	872100	242159	186435	6.153	5.366	660745	9310263	65.06	4.76	338463	7.40	46.58
GACTAGCATTCATTACCAAGGACGTCTT	164865	153412	253098	238106	19154	17917	1.899	1.889	132416	2754029	73.54	1.37	28967	0.63	35.94	188592	178830	310811	268572	104009	77799	8.399	7.271	232515	3051229	55.53	1.37	145570	3.18	39.09
TGCGGCCTGGATAATCGCGGTCCAACGC	152979	143273	230251	218914	12489	11815	1.361	1.355	108039	2453632	83.13	6.53	15916	0.35	52.10	193652	182967	305863	275672	61601	48572	5.055	4.422	182602	3030638	71.99	6.42	84201	1.84	53.14
TCCATACCTGCATTACCAAGCAGTAGGC	444898	414400	662947	626908	44618	42102	1.689	1.686	340659	7149945	78.53	1.23	60527	1.32	47.52	632897	599395	1022259	863554	349051	242375	8.570	7.045	697492	9707095	64.52	1.18	405604	8.86	50.04
GATTCGGTCACCAATTCCATGGTACCTT	1028258	956357	1534551	1436542	109189	101868	1.786	1.780	774179	15931480	77.63	1.12	146711	3.21	45.25	1102436	1046964	1799691	1517945	617270	433572	8.609	7.169	1239334	16840560	63.41	1.08	731197	15.98	48.63
CTCTGGAGACATAATCGCGGTCCGCTAA	334327	306253	469212	443990	33252	31481	1.779	1.780	239903	4897060	77.16	1.34	45672	1.00	46.49	314239	295862	493301	439640	140564	111730	7.152	6.379	355898	4936427	64.60	1.27	201615	4.41	49.74
ACGCGACGGCCCAATTCCATCCATTCGA	262274	235984	374848	357444	28001	26656	1.875	1.872	188493	3805713	75.74	1.07	38384	0.84	42.01	138837	129443	220230	200960	77897	66139	8.878	8.260	186933	2265121	58.82	1.01	124552	2.72	46.24
GATTCGGTCAATAATCGCGGAGCTCGCT	97237	88421	144584	137032	12518	11864	2.173	2.173	76891	1514527	71.56	1.21	18279	0.40	34.62	127789	117572	200535	176536	62044	48627	7.765	6.914	149532	1904611	54.11	1.16	92844	2.03	37.08
GGTTAGTTGGCCAATTCCATAGCCTCAT	75207	69003	106748	100061	4243	4012	0.998	1.006	42897	1075662	76.32	0.96	5361	0.12	38.93	32533	31073	52459	45198	18839	13687	9.014	7.601	36241	519904	56.52	0.93	22725	0.50	42.64
GAAGCAGCGGACGCTTCGTCATGGCATG	114891	105945	168671	159877	7483	7091	1.114	1.113	69723	1729425	83.40	1.81	8317	0.18	54.92	150631	138499	226398	205494	38010	30407	4.214	3.714	110818	2113958	74.65	1.92	44984	0.98	56.24
ATTGAGGATAACGCTTCGTCGTGAATAT	186904	174793	283854	267276	22692	21351	2.006	2.005	155270	3104610	73.07	1.24	34489	0.75	36.55	233624	223723	384513	334780	121651	91610	7.941	6.868	290704	3902976	58.31	1.18	171737	3.75	41.04
GGCTGGCTCTATAATCGCGGAGCCTCAT	620410	578440	926961	872704	60787	57068	1.646	1.641	456971	9744168	78.79	2.95	83520	1.82	45.04	633944	597949	1007866	888466	280192	217117	6.978	6.134	685422	9834493	64.65	2.76	382737	8.36	47.83
GAAGAGTATTACGCTTCGTCTGGATCGA	99026	91993	144765	136383	8885	8335	1.540	1.534	70086	1558528	76.65	1.33	12417	0.27	42.43	131608	122740	203248	179852	46130	35323	5.697	4.929	121967	1948908	63.43	1.33	61483	1.34	43.65
GAAGAGTATTCCAATTCCATCGGAACTG	92896	86443	139188	129618	10174	9480	1.835	1.836	72495	1522203	74.23	1.08	15040	0.33	37.13	83882	80446	140479	118966	51691	37329	9.236	7.876	111822	1427797	55.69	1.06	71783	1.57	40.80
CTCTGGAGACATAATCGCGGTCGTAGTG	235573	217011	337876	319698	23612	22280	1.754	1.749	173546	3607058	78.13	1.64	32591	0.71	45.59	207966	197739	334579	298535	98585	78680	7.396	6.615	247777	3458931	64.03	1.54	143136	3.13	48.75
GGTTAGTTGGCTACTGCAAGCAGTAGGC	226798	206876	326977	309286	20867	19745	1.602	1.602	159766	3488583	77.42	1.18	28809	0.63	43.68	237210	221295	372023	323258	119850	89307	8.086	6.934	262990	3669113	62.35	1.19	156923	3.43	47.62
GCAGGTCGTCGGTCGACTTGCACGAGCG	44954	41891	68790	65610	6605	6293	2.410	2.407	40979	768614	64.84	1.08	11441	0.25	29.79	90009	84291	143664	126309	42100	32792	7.355	6.516	110824	1425562	49.46	1.08	66816	1.46	30.43
ACGCGACGGCTCGATGATACAGCTCGCT	110082	104927	173529	166641	14608	14037	2.113	2.114	103959	1989277	72.95	1.21	23894	0.52	36.67	61543	59499	104775	95858	47770	41241	11.443	10.798	115534	1207695	51.87	1.14	85928	1.88	41.30
GAAGAGTATTACGCTTCGTCCGGCGTGA	799233	702477	1028636	964588	75410	70490	1.840	1.834	488175	9379719	81.52	3.70	97626	2.13	50.57	886780	799568	1267472	1123324	314802	242880	6.234	5.427	818147	11217011	71.39	3.49	424608	9.28	54.69
GAAGAGTATTGGTCGACTTGTCATCCTT	320249	301354	496448	466400	33927	31850	1.715	1.714	254982	5273390	81.71	3.07	47117	1.03	50.64	442166	423983	722809	635734	179515	136147	6.234	5.375	479625	7214557	70.92	2.94	240378	5.25	53.16
GGCTGGCTCTGTACCTGAATCTTATCGG	398690	365715	601791	561839	40913	38071	1.706	1.701	293971	6046769	78.46	6.04	52231	1.14	48.24	287576	270314	464843	401377	159450	119087	8.609	7.447	349166	4459023	62.83	5.15	216361	4.73	49.47
ACGCGACGGCCATTACCAAGGCAGAATT	244860	225841	359761	343880	23586	22592	1.646	1.649	186967	3915792	77.22	3.90	33346	0.73	43.21	151039	142271	243896	221536	84233	70011	8.668	7.932	205710	2610397	59.32	3.36	131826	2.88	45.73
GGTTAGTTGGGTACCTGAATGGCTTAAG	409957	378452	597293	562049	42206	39556	1.774	1.766	313925	6417831	76.99	1.20	61317	1.34	44.01	388898	367165	628041	542115	215239	159538	8.602	7.386	479040	6268211	61.36	1.18	294661	6.44	47.09
GCAGGTCGTCGGTCGACTTGATCCACTG	64564	60975	101780	96862	9153	8729	2.257	2.262	58398	1124503	70.68	1.29	14756	0.32	33.40	120479	115113	197668	174473	55363	43142	7.030	6.206	147364	1987495	55.52	1.27	84623	1.85	35.89
GAAGAGTATTCTACTGCAAGCCATTCGA	249758	228800	372793	349080	28833	26896	1.941	1.934	192391	3885429	73.85	1.07	40921	0.89	37.78	310411	292882	507096	425494	185506	130292	9.182	7.686	373321	4783190	57.45	1.03	233988	5.11	42.37
TGCGGCCTGGCTACTGCAAGCTCACCAA	778512	701126	1105271	1041512	78756	74084	1.788	1.785	521077	10343697	77.16	1.35	99172	2.17	47.53	928502	869379	1450444	1225716	503302	351853	8.709	7.205	999661	12828535	62.78	1.28	598603	13.08	48.77
GCAGGTCGTCCCAATTCCATTCTCTACT	127838	118439	192111	180708	13627	12805	1.780	1.779	96182	2013543	73.76	1.16	19442	0.42	38.43	125780	120742	208311	180474	71117	53099	8.569	7.385	158212	2059180	55.41	1.08	99329	2.17	39.82
GAAGAGTATTACGCTTCGTCGTGTCGGA	690907	621871	932822	874511	68356	63899	1.839	1.834	468538	9198846	75.79	1.24	91996	2.01	45.06	880361	801556	1286771	1130152	323318	245127	6.306	5.444	803860	11572860	65.73	1.24	411275	8.99	48.93
GGCTGGCTCTTCGATGATACGTGTCGGA	22792	19723	23218	21825	924	856	0.999	0.984	6351	169768	96.19	93.21	670	0.01	93.73	16828	14426	20251	18596	972	894	1.205	1.207	5476	140553	93.96	91.68	798	0.02	82.83
ATTGAGGATAATAATCGCGGCGGACAAC	72307	67713	113070	106335	9145	8566	2.030	2.022	61231	1222537	71.07	1.03	14084	0.31	33.12	95374	91421	159362	137571	50716	37966	7.988	6.927	120991	1597249	54.20	1.03	74053	1.62	36.84
GAAGAGTATTCCAATTCCATTTGGACTC	112958	106843	182738	171459	13362	12397	1.835	1.815	96155	2005140	77.90	2.52	20312	0.44	41.38	108997	105820	191587	163993	69856	51213	9.152	7.838	153609	1979185	59.11	2.20	98032	2.14	43.71
GATTCGGTCACATTACCAAGGCCACAGG	123582	115599	191780	180940	10966	10274	1.435	1.425	88858	2022007	83.77	5.35	14207	0.31	49.64	137783	130694	226977	194969	69698	49447	7.707	6.365	149138	2160846	67.04	4.73	86258	1.88	50.64
GATTCGGTCAACGCTTCGTCTCATCCTT	309757	283489	455173	430168	32883	30958	1.813	1.806	236503	4753386	78.64	5.15	45401	0.99	44.62	385425	363355	606994	540791	149917	116920	6.199	5.426	412024	5975291	65.93	4.75	210442	4.60	46.41
CTCTGGAGACCATTACCAAGACGCACCT	64097	60899	99118	94070	6184	5890	1.566	1.572	49514	1107877	75.09	1.33	8647	0.19	40.29	70352	68146	118801	102251	41309	30203	8.727	7.414	87948	1231461	57.75	1.19	54126	1.18	42.88
ATTGAGGATACATTACCAAGATCTGCCA	163422	152265	247272	231855	17496	16337	1.776	1.769	123315	2596057	76.78	1.91	23926	0.52	41.55	178692	171115	295105	249894	103906	73567	8.837	7.389	214721	2862555	59.62	1.76	131692	2.88	43.96
GCAGGTCGTCGTACCTGAATTACCGAGG	132951	123221	203582	191983	16984	16037	2.094	2.097	113921	2254952	73.11	0.79	26669	0.58	36.87	149204	140375	245773	212093	86874	65159	8.872	7.711	198264	2482316	55.00	0.78	126706	2.77	39.36
ACGCGACGGCCTACTGCAAGAGCTCGCT	310297	278285	437140	417198	31136	29742	1.788	1.789	219540	4471379	76.21	6.91	43298	0.95	41.11	175805	161797	273042	248839	94733	79760	8.708	8.045	237204	2808485	56.62	5.68	157858	3.45	43.05
GAAGCAGCGGGTACCTGAATCTACGACA	167348	152196	253907	238532	16322	15296	1.613	1.609	119997	2611933	77.47	0.83	21817	0.48	42.14	144465	134244	232485	203201	73211	55272	7.904	6.827	161686	2280549	62.02	0.82	96552	2.11	46.89
GAAGCAGCGGATAATCGCGGGGTCACGA	203101	185130	293056	277959	22573	21308	1.933	1.924	155434	3111903	74.51	1.22	32868	0.72	40.08	204512	190792	322301	285925	103522	82186	8.062	7.214	248920	3252914	59.00	1.17	151821	3.32	43.67
GACTAGCATTGTACCTGAATATAATGTG	77659	72503	117541	109778	8098	7571	1.729	1.731	59502	1283973	72.67	1.14	12336	0.27	36.83	47486	46330	81822	71848	29734	23287	9.121	8.135	69468	908221	53.78	1.05	45608	1.00	39.62
GGTTAGTTGGCTACTGCAAGTGGCCGGT	422074	388522	608424	573927	35606	33517	1.469	1.466	280945	6362349	77.90	1.56	46399	1.01	43.06	342360	320696	542617	471878	179523	133655	8.304	7.109	376134	5348750	61.32	1.47	227598	4.97	46.67
GGCTGGCTCTGGTCGACTTGATATGGAT	401051	380394	621438	587151	40588	38387	1.639	1.641	318605	6733486	78.44	1.20	56521	1.23	47.66	700056	667047	1124603	994020	248779	191804	5.552	4.843	692803	11062350	69.17	1.20	323944	7.08	51.28
CTCTGGAGACGGTCGACTTGTCTGTTGG	105781	98675	159330	151338	9208	8759	1.451	1.453	76292	1722378	78.20	1.89	12435	0.27	44.92	132481	126507	214002	193377	44571	35822	5.227	4.649	131432	2192152	66.83	1.85	61777	1.35	46.40
GGCTGGCTCTGGTCGACTTGTGACGAAT	162374	154287	251629	237909	11864	11222	1.183	1.184	111899	2721985	82.95	1.75	14086	0.31	52.94	240665	228994	384319	342178	69176	52424	4.518	3.845	198872	3776345	75.26	1.76	78909	1.72	57.15
CTCTGGAGACGGTCGACTTGGCGCAAGC	688236	614882	935758	878517	64405	60338	1.727	1.724	442052	8855720	78.15	0.97	81432	1.78	48.01	856344	786891	1255412	1106892	295623	227430	5.910	5.157	767236	11331401	68.39	0.95	382199	8.35	51.51
GACTAGCATTATAATCGCGGCCTTCACC	358353	331440	540573	505618	39133	36525	1.817	1.813	279219	5548640	77.17	3.76	54040	1.18	43.91	402789	381741	650603	560473	197266	145766	7.610	6.528	457862	6157301	62.10	3.40	262673	5.74	45.50
GACTAGCATTTCGATGATACTAAGTGGT	561372	525292	837140	785567	60657	56822	1.819	1.815	447114	8952595	78.91	3.27	85725	1.87	48.19	328980	315935	544225	483922	195161	156569	9.001	8.121	462449	5738050	63.94	3.11	293935	6.42	51.68
GAAGAGTATTACGCTTCGTCTACCGAGG	395715	361003	560779	524047	30608	28689	1.370	1.374	250237	5594549	79.62	1.39	37413	0.82	51.13	419132	388893	631512	563375	137934	106353	5.482	4.738	365902	6012318	70.16	1.39	169778	3.71	53.34
ACGCGACGGCCCAATTCCATGTATGTTC	153736	139327	219952	209500	18731	17806	2.137	2.133	118853	2320366	71.12	1.13	28335	0.62	34.71	80440	76398	132288	120751	49180	41991	9.331	8.728	124386	1422909	51.07	1.07	85818	1.88	37.45
ATTGAGGATACTACTGCAAGCAAGCTAG	1168676	993143	1407543	1309777	101897	94827	1.817	1.817	627944	12203046	74.69	1.33	124228	2.71	43.90	1002992	901770	1451513	1219314	509321	354977	8.807	7.307	994054	12173935	60.54	1.25	613198	13.40	47.10
GACTAGCATTGTACCTGAATGCTCATTG	168809	156151	256035	238667	21412	19947	2.099	2.098	140697	2771757	73.21	1.11	31836	0.70	37.98	127499	121716	214658	182467	89314	66589	10.443	9.160	188472	2184531	53.08	1.03	129857	2.84	40.00
GAAGCAGCGGGTACCTGAATCCATTCGA	379437	343985	540511	508166	32673	30691	1.517	1.516	247748	5308645	80.56	1.94	40313	0.88	49.45	286992	265150	447806	391003	142866	107347	8.007	6.891	302606	4218957	66.23	1.84	178497	3.90	52.48
GACTAGCATTTCGATGATACGCAATGCA	411739	383161	617973	578111	40875	38029	1.660	1.651	311564	6483537	79.39	3.39	55209	1.21	47.66	250602	238131	411549	363171	140155	109490	8.548	7.567	319927	4144725	63.14	3.25	199476	4.36	49.56
GCAGGTCGTCCATTACCAAGACTAAGAT	272899	260100	424029	402845	21299	20192	1.261	1.258	191227	4517631	82.62	1.89	25455	0.56	53.14	281919	272420	469067	412780	137012	101825	7.331	6.191	299440	4689728	69.31	1.84	162190	3.54	54.80
TCCATACCTGCATTACCAAGTCCAACGC	73273	68967	116834	110536	7274	6887	1.563	1.564	56925	1274209	75.55	2.49	10482	0.23	37.38	118130	112544	198911	170711	58442	41496	7.374	6.101	126599	1928542	59.51	2.06	70832	1.55	41.00
GATTCGGTCAGGTCGACTTGCGGAACTG	379776	352401	564562	532322	32588	30733	1.449	1.449	258824	5740297	82.63	3.50	39651	0.87	51.66	519991	485795	806360	712478	174050	131979	5.418	4.649	457887	7587008	72.43	3.33	209998	4.59	53.81
GGCTGGCTCTCATTACCAAGTCGATATC	19683	17299	27461	25918	1430	1364	1.307	1.321	9055	238171	94.11	82.69	1508	0.03	85.01	4325	4012	6980	6470	1063	897	3.822	3.480	3478	63078	83.01	71.72	1606	0.04	68.80
TCCATACCTGACGCTTCGTCCTTGGTAT	107456	100101	168834	160302	8815	8359	1.310	1.309	73825	1786299	82.78	4.99	10202	0.22	51.06	114914	109788	189448	172593	36402	29150	4.823	4.239	105912	1949748	72.59	4.79	44754	0.98	51.51
GCAGGTCGTCACGCTTCGTCCGTCTGCG	89716	79656	125701	120025	5210	4994	1.040	1.044	54280	1351523	82.59	1.01	5993	0.13	52.56	112078	103749	169303	153951	29274	23061	4.340	3.760	84665	1628894	73.27	1.04	34173	0.75	54.99
TGCGGCCTGGCATTACCAAGGCGGCACA	93951	87504	141049	133958	8530	8124	1.518	1.522	65873	1484942	77.02	1.67	11036	0.24	42.22	174058	162818	273759	235721	73986	52576	6.783	5.598	161286	2521077	63.00	1.76	85797	1.87	45.30
GACTAGCATTGTACCTGAATAAGTCCAA	226841	211911	339509	316799	25117	23268	1.857	1.843	189421	3797320	76.79	4.05	36970	0.81	43.00	182073	173872	299119	258448	103280	77755	8.666	7.551	244157	3098181	59.25	3.51	151013	3.30	43.93
ACGCGACGGCACGCTTCGTCTGGCCGGT	42658	41178	68863	66128	3386	3253	1.234	1.235	32115	799392	85.90	4.56	4216	0.09	56.59	30604	29273	50338	47445	9561	8463	4.767	4.477	30294	550540	76.82	4.45	13820	0.30	60.60
GCAGGTCGTCCTACTGCAAGCATAGAGT	70086	64607	104343	99069	8780	8323	2.112	2.109	55142	1122049	70.88	0.97	13462	0.29	32.29	67823	64939	114170	96624	54245	40421	11.925	10.500	111700	1174928	45.86	0.92	83429	1.82	34.10
GGTTAGTTGGATAATCGCGGACGCACCT	772270	663098	939458	880176	67856	63525	1.813	1.811	414158	8036430	79.65	5.90	82724	1.81	47.94	616290	543370	849259	755412	216934	170348	6.411	5.660	543761	7143558	66.87	5.38	306163	6.69	50.91
GGCTGGCTCTATAATCGCGGAACTGTAG	145827	136032	220669	207881	20039	18795	2.279	2.269	129274	2464963	70.04	0.88	32718	0.71	33.43	157198	149884	258560	225326	93886	73204	9.114	8.154	226142	2671756	51.72	0.87	149161	3.26	36.25
TGCGGCCTGGGTACCTGAATGACGTCTT	70308	65384	108811	102990	9208	8698	2.124	2.120	60287	1209246	72.28	0.97	14861	0.32	35.82	72722	68897	121585	105321	47265	36250	9.757	8.639	106253	1261418	52.16	1.07	72330	1.58	37.90
ATTGAGGATATCGATGATACGCGGCACA	127080	121523	201523	190452	13382	12646	1.667	1.667	106206	2211885	77.87	4.04	19009	0.42	44.65	116091	112048	194481	171814	63738	49512	8.226	7.233	151932	2004635	60.69	3.52	92711	2.03	45.84
GGTTAGTTGGCCAATTCCATTCGATATC	826310	740890	1105411	1035723	79329	74227	1.801	1.799	524239	10214287	80.77	3.64	103298	2.26	50.12	615293	575477	957915	824701	342464	253141	8.973	7.704	734889	8769226	65.31	3.23	468042	10.23	52.55
ATTGAGGATACTACTGCAAGTAAGGTCA	231569	210535	329919	308670	24112	22524	1.834	1.832	168967	3500450	75.52	1.21	33894	0.74	40.56	254726	239387	408502	348181	137764	99748	8.464	7.190	295435	3985640	59.66	1.21	178027	3.89	43.74
CTCTGGAGACCCAATTCCATGTGTCGGA	89926	83758	133971	126222	10056	9463	1.884	1.882	70783	1458861	74.18	1.08	15226	0.33	37.74	80519	76380	132415	113990	50616	38041	9.594	8.376	110237	1334099	54.22	1.06	74101	1.62	40.24
TGCGGCCTGGGTACCTGAATGTGTCGGA	523310	480439	738795	696628	52270	49073	1.776	1.768	382953	7691317	77.31	3.36	71555	1.56	44.61	476800	443604	739719	641057	246644	185608	8.369	7.267	546180	7088488	61.83	2.96	332902	7.27	47.57
CTCTGGAGACCATTACCAAGCCATTCGA	361522	342832	561454	531535	32928	31146	1.472	1.471	266060	6055593	78.71	1.71	43841	0.96	44.57	409820	394176	683597	592300	217268	158877	7.977	6.733	465998	6851442	62.24	1.57	272244	5.95	46.39
TGCGGCCTGGGGTCGACTTGAGGTTATA	895051	792038	1170471	1110057	85279	80912	1.829	1.829	547258	10397257	82.69	6.92	108993	2.38	53.28	1138308	1052470	1651724	1470771	397563	311012	6.041	5.307	1108730	14768303	72.41	6.29	569343	12.44	55.37
GACTAGCATTTCGATGATACGCTCATTG	350791	327672	520750	487956	24134	22656	1.163	1.165	228165	5304607	82.80	3.22	28924	0.63	52.32	191349	182204	306065	274602	81620	64269	6.693	5.874	197223	3061178	69.81	3.15	105205	2.30	55.08
GACTAGCATTGTACCTGAATGGTACCTT	233221	216654	346417	322780	22145	20672	1.604	1.607	177807	3694111	82.55	14.02	31074	0.68	51.22	112981	108409	187170	162874	66520	50621	8.920	7.801	160121	1940331	64.56	12.25	102425	2.24	51.36
GACTAGCATTTCGATGATACGGTACCTT	65579	59321	92711	86952	2947	2802	0.798	0.809	29536	793790	93.15	63.83	2448	0.05	82.19	17901	16540	27252	25348	2898	2503	2.669	2.478	10773	231691	82.98	53.22	3475	0.08	62.94
GCAGGTCGTCGTACCTGAATCCGTGAAG	882987	792831	1180321	1109682	84887	79597	1.805	1.800	579824	11344956	77.53	1.30	111537	2.44	47.23	884120	810566	1320880	1139541	427917	314479	8.131	6.927	918855	11867259	64.35	1.24	547153	11.96	50.66
GATTCGGTCAATAATCGCGGCTTGGTAT	49899	45506	73263	69699	4736	4503	1.623	1.622	34451	762168	73.99	1.16	6846	0.15	36.27	46443	43702	73601	66358	20595	16656	7.023	6.300	53775	743229	56.08	1.09	32419	0.71	38.80
ACGCGACGGCCATTACCAAGATAATGTG	112744	105486	169849	162584	11878	11370	1.755	1.755	89232	1868968	74.94	1.21	17675	0.39	39.63	72499	70355	122196	112166	41657	35450	8.556	7.933	107987	1377994	57.26	1.15	69680	1.52	43.18
GGCTGGCTCTGTACCTGAATCGGCGTGA	149979	140802	225606	210591	12512	11708	1.392	1.395	104231	2372438	78.02	0.96	16336	0.36	44.55	106653	100775	171390	148314	54680	40473	8.008	6.849	114540	1666621	62.17	0.95	67934	1.48	47.49
ATTGAGGATACTACTGCAAGACAGGCGC	632951	562979	861242	804814	61615	57487	1.796	1.793	421203	8482007	82.97	6.60	82034	1.79	51.72	600457	553865	928300	788352	311302	221336	8.417	7.047	669653	8599105	68.11	5.86	402802	8.80	53.66
GGCTGGCTCTACGCTTCGTCCCATTCGA	547649	508408	828701	779459	57956	54499	1.755	1.755	420462	8598624	78.00	1.18	79074	1.73	46.47	843489	789691	1324893	1157697	329481	246739	6.242	5.349	827973	12425743	67.83	1.17	413393	9.03	50.45
TGCGGCCTGGACGCTTCGTCTACTCATA	176039	157564	252285	240181	14590	13931	1.452	1.456	107311	2258748	91.22	61.00	16795	0.37	78.52	222602	203038	331965	307757	26990	24144	2.041	1.969	148872	2851027	88.78	59.72	37280	0.81	75.91
CTCTGGAGACCTACTGCAAGTGGCCGGT	244515	226573	357567	337670	23228	21900	1.630	1.628	173792	3773698	71.01	0.88	32557	0.71	37.63	321245	300371	507126	435059	152608	109657	7.553	6.326	330474	4797876	56.51	0.87	190687	4.17	40.52
GGCTGGCTCTGGTCGACTTGGATTCTGC	278217	263809	434475	410918	29959	28333	1.731	1.731	234899	4866375	81.25	2.45	42566	0.93	48.96	501150	477049	811790	714508	191872	146822	5.932	5.158	535163	8145313	69.96	2.36	262795	5.74	50.88
GATTCGGTCACTACTGCAAGCGGCGTGA	195240	180757	281911	266450	13838	13092	1.232	1.233	124187	2944544	81.09	3.77	16719	0.37	47.68	226839	210007	343325	303380	75008	56107	5.484	4.642	188274	3234505	68.58	3.55	88561	1.94	49.51
TGCGGCCTGGCCAATTCCATTTGGACTC	79040	68965	104706	99039	4888	4627	1.172	1.173	36135	831868	96.15	85.18	4374	0.10	92.89	11701	10660	17538	16540	2097	1886	3.001	2.862	8818	147726	91.85	78.12	3506	0.08	84.57
GGTTAGTTGGCTACTGCAAGACGCACCT	594054	530563	810213	762822	54181	50982	1.678	1.677	387818	7932827	79.22	4.67	72388	1.58	45.72	608775	560384	925169	801306	285312	209151	7.740	6.551	636257	8502846	63.53	4.16	371966	8.13	47.49
GCAGGTCGTCGTACCTGAATGATTCTGC	511589	471766	738202	695230	51763	48685	1.760	1.758	380673	7661259	76.10	1.46	72384	1.58	43.95	488726	459075	776168	668667	268236	197781	8.674	7.424	570311	7419351	61.36	1.35	348111	7.61	47.48
ACGCGACGGCCCAATTCCATGCCACAGG	100129	90462	143401	136646	10337	9777	1.809	1.796	71572	1478749	73.46	5.45	15144	0.33	35.34	49486	46060	78499	71691	27208	23081	8.699	8.081	68865	812952	52.31	4.52	46629	1.02	37.96
GACTAGCATTCATTACCAAGTCGTAGTG	262301	244489	387423	363828	24064	22667	1.559	1.564	186549	4108300	76.66	1.50	32115	0.70	45.47	230541	220922	379154	330239	123312	93117	8.163	7.077	271670	3819496	61.57	1.42	162664	3.55	47.34
GACTAGCATTGTACCTGAATAGCTCGCT	379474	348038	560127	522067	35726	33370	1.601	1.604	271283	5763529	79.51	1.79	47208	1.03	47.22	297769	277861	473379	410010	150163	112270	7.962	6.873	327441	4543421	64.44	1.71	193839	4.24	49.85
ACGCGACGGCGTACCTGAATGCAGAATT	588349	526714	777047	737579	55047	52272	1.778	1.779	372171	7316575	77.92	1.23	70406	1.54	48.25	277570	255621	418617	379576	149825	125585	8.983	8.304	348288	4062612	62.90	1.13	231919	5.07	52.01
GAAGCAGCGGCTACTGCAAGCCAAGTCT	179490	163752	263295	248541	23803	22504	2.269	2.273	151806	2832335	66.69	0.85	37964	0.83	32.27	239763	224941	387458	333162	142139	106851	9.208	8.050	320075	3809841	50.03	0.83	208240	4.55	35.52
GCAGGTCGTCCATTACCAAGCGCCGATC	501868	460385	724234	686624	48467	45960	1.680	1.680	345947	7182625	78.46	1.14	61791	1.35	48.35	675996	625473	1038792	898569	327953	237489	7.924	6.634	684226	9379189	65.36	1.14	395793	8.65	51.33
CTCTGGAGACCCAATTCCATCGGCGTGA	328484	302726	484503	455867	35597	33387	1.844	1.838	247965	5102954	74.77	1.17	50231	1.10	39.97	293046	275729	475855	409505	173292	129031	9.140	7.908	367168	4668820	56.68	1.12	235269	5.14	42.23
GCAGGTCGTCATAATCGCGGCGTTAGAA	183978	173358	283870	270434	17830	16956	1.576	1.574	147600	3178292	79.69	2.15	24990	0.55	48.41	200878	191261	325208	292051	89488	71502	6.907	6.145	234013	3434659	67.42	2.09	128206	2.80	52.03
GAAGAGTATTCATTACCAAGGGCTTAAG	660633	605848	930514	869814	61748	57643	1.666	1.663	443322	9084047	79.08	3.98	78310	1.71	47.86	653691	615932	1033135	874659	347571	241911	8.444	6.942	713307	9446415	64.16	3.51	421132	9.20	49.57
GAAGAGTATTCCAATTCCATTAAGGTCA	152890	142147	225848	211130	16988	15919	1.888	1.892	119427	2460032	74.46	1.32	24475	0.53	39.51	133678	129041	223984	191678	84857	62533	9.509	8.188	185977	2329033	55.65	1.25	120390	2.63	41.00
TCCATACCTGGGTCGACTTGCTAGCGCT	366352	338683	551219	523306	34603	32843	1.576	1.575	273458	5787383	80.14	4.62	45758	1.00	48.14	565417	530928	886295	788980	200193	154427	5.669	4.913	553774	8697192	69.57	4.33	262668	5.74	50.66
GAAGCAGCGGCATTACCAAGTTGGACTC	494169	453267	709656	671959	46346	43876	1.639	1.639	344649	7080905	79.71	2.26	60307	1.32	49.18	542794	509196	853901	736010	289725	211101	8.516	7.199	606378	7983526	64.66	2.09	367800	8.04	51.06
GGTTAGTTGGTCGATGATACTAAGTGGT	184484	176667	287911	273490	14791	14066	1.289	1.291	135957	3188889	81.91	4.63	19289	0.42	49.42	114549	111516	193407	174072	60086	47892	7.798	6.905	146606	2116708	65.54	4.43	87074	1.90	51.19
GCAGGTCGTCATAATCGCGGGTTCCAAT	154589	145497	239157	225911	16115	15253	1.691	1.695	122975	2588805	78.04	7.91	23445	0.51	43.38	171061	162912	279003	250993	71374	57304	6.421	5.730	198389	2851417	62.73	7.03	109197	2.39	44.09
ATTGAGGATACCAATTCCATTTGCCTAG	1033489	910205	1287631	1195771	93535	86637	1.823	1.818	578949	10980450	78.03	5.70	115653	2.53	46.58	787910	722518	1161891	985558	384628	272791	8.309	6.947	811773	9647252	62.27	4.99	497795	10.88	47.61
ACGCGACGGCACGCTTCGTCGTTCCAAT	53476	51222	84673	80985	5722	5488	1.696	1.701	44146	982773	73.89	1.11	8223	0.18	38.53	42556	41056	69761	65243	17058	15040	6.137	5.786	51836	790576	60.39	1.12	28112	0.61	42.42
GATTCGGTCACTACTGCAAGACGCACCT	83676	76675	120915	113959	7025	6621	1.458	1.458	55682	1250400	72.94	0.94	9492	0.21	38.03	81455	76924	130342	112981	40282	29527	7.757	6.560	87452	1260581	56.94	0.96	51516	1.13	41.56
GAAGAGTATTGGTCGACTTGCTTATCGG	233783	217294	363298	342078	25769	24217	1.780	1.777	185231	3886182	78.88	0.83	35581	0.78	46.53	358270	336466	574915	505995	144702	111085	6.317	5.510	375030	5639120	67.09	0.85	194495	4.25	49.36
GATTCGGTCACATTACCAAGTCTCTACT	203988	191853	318253	300345	23870	22440	1.883	1.875	165074	3384982	74.59	1.17	34174	0.75	38.18	263883	254671	447506	379036	161955	115277	9.084	7.633	334758	4336756	57.18	1.15	209502	4.58	41.70
GGTTAGTTGGGGTCGACTTGAGGTTATA	134396	126454	203065	193085	10613	10110	1.312	1.314	94132	2189728	83.63	6.75	13641	0.30	48.55	220585	208922	347234	311522	60337	47214	4.361	3.804	189976	3398209	72.18	6.42	79385	1.73	48.58
GAAGCAGCGGATAATCGCGGAAGTCCAA	52125	47186	73857	70033	5484	5173	1.864	1.854	37608	772913	71.33	1.24	8600	0.19	31.55	42058	39731	67108	59712	25427	20544	9.510	8.635	59995	690903	50.31	1.34	41372	0.90	36.46
GCAGGTCGTCCCAATTCCATTATCGCAC	285742	263325	426572	401350	29520	27696	1.737	1.732	216657	4422685	80.99	6.85	40453	0.88	48.11	273428	258814	440163	380529	144651	106432	8.248	7.020	332209	4275439	64.14	5.96	200513	4.38	48.75
GACTAGCATTCTACTGCAAGCTCTCGTC	304718	280432	453324	424257	26339	24637	1.458	1.458	205743	4540937	79.76	4.43	34037	0.74	44.88	314782	296336	503368	430203	152617	107932	7.610	6.297	327963	4665286	62.25	3.96	189552	4.14	44.94
TCCATACCTGGGTCGACTTGATATGGAT	282084	265351	435279	413279	31052	29539	1.791	1.794	236711	4932793	73.03	2.30	46415	1.01	38.86	425645	408181	697112	621727	177099	139609	6.376	5.636	497367	7371906	60.91	2.15	258904	5.66	42.14
GACTAGCATTACGCTTCGTCCAAGCTAG	606448	535122	803481	754063	55866	52328	1.745	1.742	374917	7547167	77.42	6.22	70524	1.54	44.34	683688	621132	999947	886942	236896	183540	5.946	5.194	633992	9082320	65.69	5.69	324469	7.09	47.08
GATTCGGTCAGTACCTGAATGGTACCTT	89128	83077	136226	128134	10407	9734	1.917	1.907	72654	1472597	73.64	1.19	15858	0.35	37.60	86910	82503	144639	124217	53735	40106	9.325	8.104	116271	1448077	55.41	1.15	75848	1.66	40.91
CTCTGGAGACATAATCGCGGCGTTAGAA	293338	271129	437942	414450	31126	29452	1.784	1.784	230235	4725918	76.46	1.12	43820	0.96	43.70	287998	274181	466080	416423	133230	106872	7.175	6.441	348605	4870139	63.28	1.11	196750	4.30	47.46
TCCATACCTGCATTACCAAGACACTAAG	30449	27121	45257	43050	2162	2074	1.199	1.209	16424	413155	96.64	89.41	1950	0.04	92.21	5225	4973	8454	7936	1791	1560	5.317	4.934	5957	84863	81.57	70.94	3265	0.07	70.14
GACTAGCATTCATTACCAAGGGTCACGA	221409	205514	337196	316419	25788	24201	1.920	1.920	177818	3632909	74.78	1.12	37600	0.82	39.31	257184	243961	425841	363189	149076	108451	8.787	7.495	318119	4155675	58.14	1.08	198077	4.33	42.79
GCAGGTCGTCGGTCGACTTGGTTCCAAT	52937	50235	81362	76933	4416	4172	1.362	1.361	38130	884676	77.20	1.07	6151	0.13	41.49	88916	84386	140289	125155	27575	21252	4.933	4.262	77210	1362015	67.41	1.14	34090	0.74	47.20
GCAGGTCGTCCATTACCAAGATTGTGAA	521319	480115	752672	714472	54400	51627	1.814	1.814	370436	7245172	77.83	5.87	72878	1.59	46.11	514357	489027	820188	707999	300688	221284	9.202	7.845	644464	7571607	61.57	5.00	412430	9.01	48.30
GACTAGCATTGGTCGACTTGCCGTGAAG	38815	36521	59720	56419	5979	5629	2.513	2.504	37545	682603	65.51	1.23	10950	0.24	28.03	72492	69020	119547	102915	39214	29642	8.233	7.229	99607	1219449	49.82	1.20	62725	1.37	31.69
GATTCGGTCAACGCTTCGTCATCCACTG	61556	57181	96610	91536	5676	5331	1.475	1.462	45096	1044115	76.56	0.86	7788	0.17	39.51	61503	58445	102250	91046	28158	21830	6.912	6.018	66748	1026116	60.29	0.90	37200	0.81	41.83
GACTAGCATTCTACTGCAAGTCCGCTAA	174980	162143	258674	242692	16312	15304	1.583	1.583	124680	2702161	79.41	5.59	22158	0.48	44.22	193675	184639	317013	272252	94039	67632	7.445	6.235	213229	3051622	63.36	4.98	121176	2.65	45.68
ACGCGACGGCCATTACCAAGCATAGAGT	83426	77226	122368	117111	6337	6042	1.300	1.295	55873	1298997	79.42	1.24	7524	0.16	51.08	58187	54830	92081	84876	24308	20357	6.626	6.020	62733	955936	65.96	1.22	34878	0.76	51.70
GAAGCAGCGGCTACTGCAAGTGGATCGA	901289	806969	1196768	1127823	89493	84280	1.877	1.876	599448	11408653	77.92	4.90	121133	2.65	45.46	845717	777797	1271043	1099776	431007	321553	8.511	7.338	954156	11483901	62.06	4.30	591378	12.92	47.52
GACTAGCATTGTACCTGAATCCGTGAAG	334134	309521	496180	462843	35734	33233	1.808	1.802	255455	5309530	77.02	1.00	49884	1.09	44.09	288363	272787	470262	406532	153354	115139	8.185	7.109	342873	4691857	62.61	0.99	205079	4.48	48.00
GGCTGGCTCTACGCTTCGTCGATCTATC	272281	237202	361875	340862	19843	18646	1.376	1.373	142546	2894552	92.24	66.31	21274	0.46	81.48	195653	173147	272553	252756	22537	19858	2.075	1.972	117147	2120149	90.08	65.50	31100	0.68	79.84
GAAGAGTATTCCAATTCCATGTGTCGGA	293148	271418	429733	400670	23785	22167	1.389	1.389	194091	4431488	81.52	1.83	28796	0.63	50.93	281095	264083	449469	389775	118403	85511	6.612	5.506	264567	4234616	68.79	1.79	136745	2.99	52.19
GAAGCAGCGGGGTCGACTTGGGAGCGTC	333502	307641	478349	453327	32442	30772	1.702	1.704	242856	5082641	76.32	0.98	45797	1.00	42.08	432246	403912	664990	584254	190897	144818	7.205	6.221	451986	6477582	62.57	0.97	252954	5.53	45.94
GGCTGGCTCTCATTACCAAGATGAGGCC	189046	176032	287003	270983	18206	17249	1.592	1.598	145169	3020925	89.66	39.00	25464	0.56	68.69	79896	75536	129821	115829	36444	27885	7.046	6.042	106383	1286447	79.57	35.65	62461	1.36	69.66
GACTAGCATTACGCTTCGTCGACGTCTT	439485	397009	626310	588838	42499	39808	1.703	1.697	306753	6330281	80.80	7.65	56421	1.23	47.49	582221	535230	882212	782797	192976	149590	5.490	4.796	542208	8213336	69.50	7.20	264464	5.78	49.87
GATTCGGTCACCAATTCCATTACCGAGG	175242	163690	263428	247185	19478	18220	1.856	1.850	138771	2871155	73.97	1.16	28206	0.62	39.09	164471	157334	271405	230108	103717	74933	9.592	8.173	218269	2746573	55.63	1.11	141474	3.09	41.39
GATTCGGTCAGGTCGACTTGGTCGGAGC	188686	177205	285216	270153	16257	15403	1.431	1.431	133809	3028249	80.23	1.27	20683	0.45	49.46	293977	276506	460079	407546	95426	72791	5.206	4.483	255549	4395346	70.26	1.26	114816	2.51	51.97
ACGCGACGGCATAATCGCGGGATCTATC	161667	148905	241837	231594	16612	15912	1.724	1.724	123529	2559654	83.30	9.76	23538	0.51	49.87	85474	80435	137588	129038	37735	33387	6.884	6.494	111553	1464572	67.14	8.46	66334	1.45	51.15
GAAGCAGCGGGGTCGACTTGGTGTCGGA	447658	415653	646058	611507	42630	40373	1.656	1.657	322678	6723149	78.65	1.01	57564	1.26	48.28	659129	616817	998128	886900	227433	176850	5.719	5.005	617878	9554098	69.18	1.02	296604	6.48	52.02
TCCATACCTGACGCTTCGTCCTCTCGTC	263119	241976	394479	374149	19922	18889	1.268	1.267	173600	4027540	79.88	1.21	24115	0.53	50.39	327455	306348	511392	460727	101333	79431	4.973	4.327	280465	4918328	71.22	1.20	122560	2.68	53.88
GGTTAGTTGGTCGATGATACGCGCAAGC	197813	187176	310615	293345	20706	19501	1.673	1.669	170127	3561509	84.76	7.08	30532	0.67	53.61	180486	171731	297932	265366	87877	69052	7.403	6.531	234069	3184791	69.04	6.60	136273	2.98	53.78
GACTAGCATTCCAATTCCATGTGAATAT	367193	349224	576180	537213	41833	38821	1.822	1.814	320441	6477885	83.01	4.56	59300	1.30	52.73	323553	314866	553724	475797	188827	139488	8.559	7.358	444783	5848626	68.23	4.05	263686	5.76	53.88
GAAGCAGCGGCCAATTCCATGCAATGCA	492705	448754	716478	669912	50794	47269	1.779	1.771	353954	7334844	76.38	0.85	67668	1.48	42.79	442882	409476	696352	597816	231437	169376	8.342	7.111	485654	6546112	60.87	0.83	292168	6.38	45.98
GGCTGGCTCTGGTCGACTTGATCCACTG	290640	274500	461076	435332	29107	27444	1.584	1.582	229648	4933938	83.19	3.91	38422	0.84	52.32	546971	517740	887698	780054	185807	140858	5.254	4.532	523703	8523384	73.07	3.80	239358	5.23	53.79
TGCGGCCTGGCTACTGCAAGATGGCATG	97367	91129	148761	141156	10861	10318	1.832	1.835	79580	1663236	73.10	0.77	16340	0.36	38.75	147148	139715	240305	206921	76011	55620	7.939	6.747	174612	2410425	55.86	0.77	104314	2.28	38.58
ATTGAGGATAGGTCGACTTGACCTTGGC	186862	175844	288675	272369	19952	18869	1.735	1.739	151507	3167239	76.69	1.14	28142	0.61	43.32	278869	263743	449567	392319	126692	95127	7.073	6.086	308058	4453010	62.92	1.17	169674	3.71	45.89
GGTTAGTTGGACGCTTCGTCAGGTTATA	766077	704363	1102117	1044731	71199	67425	1.621	1.620	541787	11321938	79.36	4.37	97855	2.14	46.08	1058328	992195	1626528	1455306	364378	286265	5.623	4.937	1020230	15664357	68.30	4.17	496936	10.86	48.88
GAAGAGTATTGTACCTGAATGACGTCTT	196900	182764	297250	279062	24728	23215	2.088	2.088	182219	3206620	80.93	8.24	39779	0.87	48.21	179668	172036	298907	258200	117682	90011	9.882	8.750	286545	3087905	63.18	6.87	190533	4.16	50.11
CTCTGGAGACGGTCGACTTGAACGTTCC	139402	130359	209597	198701	13528	12766	1.620	1.613	101518	2234856	72.92	0.90	17898	0.39	40.38	200468	191711	322281	287488	74433	58282	5.797	5.088	202689	3222336	60.72	0.90	101502	2.22	42.09
GCAGGTCGTCCCAATTCCATACACTAAG	1113017	964086	1398020	1310172	107249	100637	1.925	1.928	613443	11571271	75.74	1.98	128554	2.81	44.09	829684	758982	1215540	1040404	445209	325106	9.193	7.843	878414	9948211	59.09	1.77	571030	12.48	45.82
CTCTGGAGACGGTCGACTTGCTCACCAA	85667	77507	127918	121051	10192	9541	2.000	1.978	67045	1332033	77.47	6.32	15234	0.33	39.08	128374	121038	206399	183065	54058	42334	6.574	5.804	151929	2044571	61.25	5.71	85853	1.88	40.74
GGCTGGCTCTATAATCGCGGGTTCCAAT	421091	393093	638157	596891	41369	38948	1.627	1.638	314663	6739763	79.14	2.47	57716	1.26	44.56	388076	368802	632048	556037	193573	150117	7.687	6.776	464560	6355294	63.19	2.32	275110	6.01	47.29
GACTAGCATTATAATCGCGGGCCACAGG	108460	100034	166220	156153	9492	8906	1.433	1.431	75304	1729738	84.89	5.00	11963	0.26	50.89	102915	96782	167646	147674	40357	30648	6.042	5.209	99872	1614661	71.91	4.69	50897	1.11	53.64
ACGCGACGGCTCGATGATACGCAGAATT	159502	151334	244588	234537	15432	14808	1.584	1.585	129836	2759060	80.65	6.23	22300	0.49	45.53	78833	75941	130832	121098	44550	38533	8.547	7.986	115623	1468970	62.70	5.33	73753	1.61	48.81
TGCGGCCTGGGTACCTGAATTTCCTGTT	202056	188161	300468	283747	20842	19612	1.741	1.735	151676	3144540	80.14	19.36	27441	0.60	53.36	126360	120649	207812	182593	70962	54465	8.571	7.487	157925	2076759	62.82	12.99	96500	2.11	48.51
TCCATACCTGACGCTTCGTCGCAATGCA	206867	189912	301944	284945	17375	16368	1.444	1.442	138626	3063100	84.76	19.62	22828	0.50	57.03	251630	231813	380309	343826	60421	47637	3.988	3.477	201175	3521250	77.22	18.41	79387	1.73	57.38
GACTAGCATTGGTCGACTTGATCTGCCA	181630	171376	284748	268003	21034	19793	1.854	1.854	156811	3137496	82.54	6.59	30820	0.67	49.59	274020	262595	451372	396598	111799	85484	6.217	5.410	316456	4626454	70.92	6.05	160231	3.50	52.00
ATTGAGGATAGGTCGACTTGGCGGCACA	580916	524146	782413	735682	57316	53978	1.839	1.842	379753	7365851	76.51	1.40	75029	1.64	45.14	857284	788153	1259556	1098787	318751	238629	6.352	5.451	789542	11026918	65.92	1.36	409822	8.95	48.91
GAAGCAGCGGTCGATGATACGCGGCACA	89323	83988	136819	130050	10362	9862	1.901	1.903	75195	1494072	73.10	1.41	16104	0.35	37.81	94051	89070	153412	134518	55772	43070	9.125	8.036	129886	1565823	53.35	1.33	85921	1.88	38.94
GGCTGGCTCTGGTCGACTTGGCGCAAGC	167310	157871	257345	241254	12885	12106	1.257	1.259	117011	2795970	81.02	1.67	16293	0.36	48.94	204581	194309	325924	286191	73483	54676	5.659	4.795	185698	3219027	69.26	1.68	86698	1.89	50.44
CTCTGGAGACCATTACCAAGTGCGAGAC	513997	461048	672053	635008	49161	46540	1.836	1.840	316276	6015098	76.86	5.74	64192	1.40	45.89	432050	402409	659550	555503	271747	194184	10.341	8.774	544225	5734595	57.89	4.65	377873	8.26	46.35
GGTTAGTTGGGTACCTGAATTTCCTGTT	410941	380949	606321	571154	40198	37694	1.664	1.656	309849	6385155	83.66	4.60	55299	1.21	52.66	335083	320173	554214	481409	190788	143233	8.640	7.468	435583	5633735	67.62	4.05	267144	5.84	53.61
TCCATACCTGCTACTGCAAGTTCCTGTT	18180	15349	22114	20863	1737	1645	1.971	1.979	11214	207656	76.30	2.27	2457	0.05	44.40	11181	10760	18339	15801	8005	6082	10.956	9.661	17514	188448	61.14	2.28	11983	0.26	49.85
GATTCGGTCAACGCTTCGTCCTCTCGTC	222862	205588	335386	318782	23669	22496	1.771	1.771	171042	3582611	76.46	1.02	32821	0.72	42.35	313901	294089	493697	442219	119312	94236	6.066	5.349	321406	4873234	64.96	1.02	164762	3.60	46.43
GGCTGGCTCTCATTACCAAGTACCGAGG	78783	72649	118417	111517	5490	5191	1.164	1.168	49872	1212491	87.42	27.87	6492	0.14	64.62	37577	35436	60922	54112	15221	11293	6.271	5.238	38114	598715	74.84	23.26	19465	0.43	60.59
ACGCGACGGCCATTACCAAGACCTTGGC	268363	246242	393830	376285	22878	21856	1.458	1.458	181661	4016028	79.66	6.06	29068	0.64	45.66	154618	145109	246157	224234	76552	63449	7.806	7.102	186275	2496492	61.13	5.24	115386	2.52	46.46
ACGCGACGGCCCAATTCCATCGGCGTGA	270875	244468	376709	358307	25158	23853	1.676	1.671	182300	3819732	83.12	6.58	32926	0.72	50.01	139027	127073	212359	194742	65015	55241	7.684	7.120	167915	2130814	65.67	5.69	105839	2.31	51.70
GGTTAGTTGGCTACTGCAAGCGCTATGT	224535	204606	329663	311429	26426	24939	2.012	2.010	176269	3557627	70.03	0.88	38157	0.83	37.19	273418	256399	438935	377925	150463	111541	8.604	7.408	331873	4342727	54.82	0.86	205518	4.49	40.23
GAAGCAGCGGCATTACCAAGGACGTCTT	181501	167210	270860	257316	19559	18537	1.812	1.808	144019	2971750	74.49	1.05	29548	0.65	39.99	255550	239054	409945	353272	135292	99467	8.283	7.067	298255	4000111	58.30	1.00	181653	3.97	42.64
ACGCGACGGCGGTCGACTTGCGGCGTGA	131944	122662	196539	188592	13876	13332	1.772	1.774	102060	2146289	75.42	1.12	20343	0.44	40.80	115406	107152	180007	166675	49117	42374	6.849	6.381	135272	1871067	60.29	1.12	79071	1.73	43.66
GCAGGTCGTCCCAATTCCATAACGTTCC	141967	131606	214227	201709	18244	17129	2.137	2.131	118386	2298643	69.85	1.09	28846	0.63	33.98	172710	165122	287484	246055	101604	74836	8.871	7.634	229165	2809571	52.14	1.05	146339	3.20	36.30
TGCGGCCTGGCCAATTCCATGCTTGTCA	30541	25924	37879	35978	1680	1614	1.113	1.126	11741	292703	97.04	93.20	1302	0.03	94.93	11598	10147	15972	14908	1190	1089	1.870	1.833	5795	122224	92.84	92.18	1703	0.04	82.27
GGCTGGCTCTCCAATTCCATGCAGAATT	1034581	897421	1275861	1188801	95806	89298	1.885	1.885	581309	10757464	74.61	3.79	120798	2.64	42.10	846571	766553	1229809	1034462	449261	317932	9.169	7.714	894453	9971595	57.31	3.19	581006	12.70	43.46
TGCGGCCTGGGTACCTGAATAGTACTCC	79470	73280	117725	111198	5520	5178	1.177	1.169	49752	1207536	81.44	1.41	6616	0.14	46.40	54160	51479	87926	77509	25859	19546	7.382	6.329	55996	871690	64.57	1.35	31715	0.69	48.43
TCCATACCTGCATTACCAAGAACTGTAG	296449	275584	449074	423844	29599	27902	1.654	1.652	218937	4704925	80.57	12.52	38560	0.84	48.59	307208	294499	512661	436975	172693	121156	8.455	6.959	356818	4940485	62.41	9.52	209475	4.58	45.51
GACTAGCATTCCAATTCCATACACTAAG	828322	760700	1204056	1118604	88607	82020	1.847	1.840	602649	11924029	74.20	0.94	115967	2.53	45.12	749900	713130	1211064	1025762	424616	304664	8.800	7.455	869947	11298807	61.64	0.93	523711	11.44	48.74
TGCGGCCTGGATAATCGCGGCGCTATGT	621690	557617	859969	815828	59793	56551	1.745	1.740	417642	8136912	78.14	5.40	78634	1.72	47.45	664833	617618	1010215	902848	279400	220681	6.942	6.135	725602	9564909	65.23	4.88	405567	8.86	49.56
GACTAGCATTATAATCGCGGGAACCGCG	140788	131365	212427	199435	14172	13194	1.674	1.660	105979	2296918	75.73	1.03	20083	0.44	40.34	153959	145195	247657	216624	67370	51157	6.828	5.927	164659	2438500	61.04	1.01	91008	1.99	43.13
GACTAGCATTCCAATTCCATCCTTCACC	588460	544290	887438	826253	60028	55759	1.698	1.694	432590	8781306	79.48	5.84	77673	1.70	48.25	538210	510689	875497	746999	285319	205426	8.180	6.902	618548	8133518	64.01	5.18	366228	8.00	49.10
GACTAGCATTGTACCTGAATTTGGACTC	270190	253244	414378	386898	25358	23690	1.536	1.537	205079	4423466	80.64	8.48	34519	0.75	46.84	170294	163496	284730	248591	93342	71294	8.228	7.198	220985	2932499	62.02	7.27	135262	2.96	46.55
ATTGAGGATACCAATTCCATCCGCGGTT	330217	305872	489343	457759	35887	33530	1.841	1.838	253020	5186094	75.44	1.25	50020	1.09	42.09	274281	261414	454301	382058	185736	133353	10.261	8.761	373242	4517492	57.01	1.19	247547	5.41	44.22
ACGCGACGGCGTACCTGAATCGGAACTG	219463	202971	319056	303397	21872	20747	1.721	1.716	171116	3469542	84.91	8.39	30866	0.67	53.79	107246	101032	172380	157122	57888	48809	8.429	7.797	153142	1861402	68.46	7.14	98005	2.14	55.77
GACTAGCATTACGCTTCGTCATATGGAT	394136	362881	578136	544131	38226	35997	1.660	1.660	281553	6048970	79.42	0.94	49159	1.07	47.53	506703	477262	796149	707504	185367	144114	5.844	5.113	491418	7763243	69.05	0.94	241859	5.28	51.63
TCCATACCTGCCAATTCCATGCGGCACA	1173843	1050061	1570659	1466795	120173	112123	1.920	1.919	757010	14381080	75.42	1.35	154986	3.39	45.22	962805	893689	1475697	1250490	560188	402533	9.528	8.079	1081248	12666083	60.08	1.27	695389	15.19	47.55
GAAGAGTATTCATTACCAAGCTTATCGG	198172	182918	302215	283793	21459	20167	1.782	1.784	151424	3180058	77.58	1.92	29313	0.64	43.54	247390	233820	403218	344770	130780	93971	8.141	6.841	286210	3898324	61.49	1.82	170093	3.72	45.25
GAAGCAGCGGCTACTGCAAGGGCATTCT	187219	171741	271792	256357	15584	14685	1.439	1.438	127600	2817265	74.72	1.07	21619	0.47	40.46	157973	148777	253341	219688	85308	63270	8.452	7.229	182559	2490055	57.56	1.05	112143	2.45	42.84
ATTGAGGATACCAATTCCATTCTCTACT	124657	115249	185546	172973	15894	14745	2.150	2.140	100696	1915889	69.69	1.30	24849	0.54	32.34	119910	116205	203534	171358	80833	58373	9.968	8.550	176044	2020697	50.18	1.19	118889	2.60	35.40
TGCGGCCTGGACGCTTCGTCGCAATGCA	56957	47663	73265	69732	2776	2638	0.951	0.950	22126	590444	95.04	81.39	2144	0.05	87.50	55671	47394	75148	70136	3967	3590	1.325	1.285	23113	579340	92.46	79.02	3989	0.09	77.01
GGTTAGTTGGCATTACCAAGACAGGCGC	429063	397185	631997	598077	44255	41953	1.758	1.761	327374	6713667	77.25	1.53	61769	1.35	44.77	534213	502932	856841	731736	296771	212770	8.693	7.298	626148	8268876	62.24	1.46	379638	8.30	48.02
CTCTGGAGACCCAATTCCATGCAGAATT	836656	749422	1125905	1056084	79252	74264	1.767	1.765	553048	10746091	83.65	10.42	106580	2.33	53.45	562008	526196	880870	760168	313483	233073	8.932	7.696	715885	8273284	66.97	8.81	457584	10.00	53.79
GAAGCAGCGGCATTACCAAGAGCTCGCT	398889	361847	572491	541854	38089	36062	1.670	1.670	281438	5860126	77.30	1.64	51392	1.12	44.00	466633	430008	722642	621222	239419	173423	8.316	7.007	500852	6756707	61.78	1.56	300340	6.56	46.89
GAAGAGTATTTCGATGATACGTTCCAAT	351081	336606	553622	518551	35689	33469	1.618	1.620	292826	6179891	78.50	1.46	51416	1.12	45.92	279608	272458	476482	419189	166039	128089	8.746	7.669	386787	5145797	62.44	1.39	238417	5.21	48.57
TCCATACCTGGGTCGACTTGATGGCATG	37016	33799	55446	52765	2543	2397	1.151	1.140	22442	526441	90.53	38.48	2876	0.06	65.13	34053	31861	53732	49885	5910	5054	2.761	2.543	26609	504536	84.62	36.48	8758	0.19	65.78
GCAGGTCGTCCTACTGCAAGTCCGCTAA	150559	138800	216406	205373	10204	9648	1.183	1.179	90135	2196762	81.71	1.88	11408	0.25	50.97	159934	150070	250772	222393	60590	45530	6.064	5.138	136941	2370021	69.29	1.86	68201	1.49	52.47
GGCTGGCTCTGGTCGACTTGATGGCATG	162848	154941	256630	242876	16741	15818	1.637	1.635	130915	2859214	75.29	1.00	24270	0.53	39.40	292342	277195	471468	414263	111614	84589	5.942	5.125	294791	4638622	61.76	1.04	151494	3.31	41.69
GAAGAGTATTCTACTGCAAGGCAATGCA	350818	321009	513341	479495	36043	33424	1.762	1.750	256740	5303652	81.88	4.71	47995	1.05	49.26	396997	373403	641485	540650	210922	146041	8.253	6.780	439777	5991196	67.10	4.21	254447	5.56	51.21
GCAGGTCGTCCCAATTCCATACTAAGAT	369447	346060	555223	523757	34082	32085	1.541	1.538	274600	5869587	80.07	4.82	45747	1.00	49.24	308054	295376	507681	442931	165206	124031	8.168	7.028	375936	5135581	64.68	4.27	223096	4.87	50.50
GGTTAGTTGGGTACCTGAATATATGGAT	98274	91073	147998	139581	10580	9952	1.794	1.790	79654	1652182	74.20	1.10	16325	0.36	36.25	91487	87870	152477	133402	51606	39511	8.495	7.434	123310	1616933	56.10	1.12	77563	1.69	40.21
TCCATACCTGCATTACCAAGTAAGTGGT	189166	160375	215610	202892	10595	10035	1.233	1.241	76314	1673189	92.26	81.01	10438	0.23	82.60	56043	50436	78078	70826	16026	12397	5.152	4.393	45761	648687	74.52	63.36	23446	0.51	57.40
TCCATACCTGCCAATTCCATGCAATGCA	386493	349986	552897	517340	35974	33586	1.633	1.629	253243	5384637	82.88	19.18	44858	0.98	53.57	274359	254674	430649	380129	117717	88285	6.861	5.829	278345	3957520	66.20	15.69	153261	3.35	48.15
ACGCGACGGCTCGATGATACTCTCTACT	252619	242017	397769	381460	28497	27380	1.798	1.802	222073	4354536	83.83	8.50	42918	0.94	52.66	138161	134519	232412	214244	83639	72183	9.033	8.456	224895	2578357	66.52	7.29	148736	3.25	54.26
CTCTGGAGACCTACTGCAAGCACGAGCG	254111	230054	366377	345972	29415	27802	2.015	2.017	194839	3893969	70.74	0.88	42911	0.94	36.76	337958	314087	536684	452680	198132	141411	9.266	7.841	402665	5092846	54.18	0.87	257042	5.62	39.91
GAAGAGTATTGGTCGACTTGTACTCATA	433610	404190	657982	618192	45288	42474	1.728	1.724	329164	6784378	77.26	1.08	60660	1.33	45.00	514432	492725	836932	731190	247074	184576	7.410	6.336	584758	8227046	64.55	1.05	323415	7.07	48.46
GAAGAGTATTCATTACCAAGTGGCCGGT	125644	118738	184551	173199	8149	7658	1.108	1.110	79224	1958139	81.83	3.55	9562	0.21	51.23	99443	95181	158003	137753	43180	30921	6.859	5.634	94060	1560460	67.57	3.24	48703	1.06	51.21
GCAGGTCGTCACGCTTCGTCAGGTTATA	737614	670621	1030226	977664	72162	68631	1.758	1.762	501469	9980274	77.12	1.06	95919	2.10	45.63	920011	856812	1385620	1250141	336020	268632	6.087	5.393	914561	13073091	67.25	1.03	466756	10.20	50.26
TCCATACCTGACGCTTCGTCGAACCGCG	16191	13846	20677	19478	624	603	0.757	0.777	6669	180072	90.21	56.75	620	0.01	76.13	16448	14334	22723	21119	1120	983	1.237	1.168	7361	188534	88.71	55.58	1176	0.03	72.45
GACTAGCATTACGCTTCGTCTGGCCGGT	122404	113400	174155	163925	9366	8767	1.350	1.342	79583	1840195	83.12	7.16	11466	0.25	51.22	154805	142681	229991	204957	42967	33134	4.689	4.058	125194	2178286	71.20	6.75	54720	1.20	49.77
GAAGAGTATTGTACCTGAATATGTAAGT	57316	54346	86771	81523	6408	5996	1.854	1.846	51647	962527	80.77	7.67	10403	0.23	45.49	38542	37879	65549	57486	25952	20432	9.937	8.921	68613	755613	63.20	6.39	45842	1.00	50.36
TGCGGCCTGGCCAATTCCATCCATTCGA	87849	73972	107976	102298	5198	4947	1.208	1.214	35870	815285	96.05	82.54	4726	0.10	91.66	57845	50007	79089	73039	5423	4931	1.721	1.694	28208	576012	92.28	79.95	7227	0.16	80.48
GGTTAGTTGGGTACCTGAATATGGCATG	294871	273502	450875	424709	33768	31756	1.880	1.877	242176	4887519	80.01	3.96	49705	1.09	44.36	291679	275705	482584	418554	164227	122828	8.541	7.366	379961	4860490	62.73	3.49	236663	5.17	47.23
GATTCGGTCACTACTGCAAGAGGTTATA	403372	371732	580573	547380	32749	30943	1.416	1.419	265703	5847065	80.29	4.22	41301	0.90	48.13	420628	397382	658150	579974	166671	125059	6.356	5.412	406729	6239977	67.17	3.87	210091	4.59	49.74
GCAGGTCGTCCATTACCAAGGGTACCTT	514664	476748	755182	715066	50899	48214	1.692	1.692	377672	7582391	83.58	7.38	68155	1.49	53.07	634565	597392	1009484	874268	314803	228364	7.827	6.556	704502	9328596	69.52	6.58	408375	8.92	54.72
GACTAGCATTACGCTTCGTCCTCACCAA	279966	250287	398998	374583	25460	23865	1.602	1.599	177150	3889222	76.97	0.91	32041	0.70	41.80	376399	345030	567256	499689	130403	98696	5.770	4.957	324548	5138906	65.29	0.92	163092	3.56	46.57
GAAGCAGCGGGGTCGACTTGAGGTTATA	169587	159444	263249	250108	14967	14255	1.427	1.431	124920	2835787	85.63	7.51	19422	0.42	52.55	245339	232555	396598	356286	78123	61198	4.944	4.311	232306	3952824	73.91	7.10	104622	2.29	52.84
ATTGAGGATAGTACCTGAATCAGTAGGC	349905	323615	519609	485485	38247	35617	1.847	1.841	270576	5507064	74.91	1.13	53847	1.18	40.63	305562	289850	504337	425492	195373	140416	9.723	8.283	400334	4971339	57.10	1.09	259392	5.67	43.49
GCAGGTCGTCCTACTGCAAGTGCGAGAC	131605	122694	192206	182161	8889	8413	1.161	1.159	83501	2035284	81.53	3.75	10604	0.23	48.75	177740	165904	270699	241266	57783	43763	5.358	4.553	149168	2601317	69.11	3.48	69552	1.52	49.99
GGTTAGTTGGACGCTTCGTCCTACGACA	797619	692079	1066476	1008403	78122	73887	1.839	1.839	503223	9754153	75.66	1.14	100528	2.20	45.03	1088093	974892	1556542	1372921	411775	312883	6.640	5.720	997475	13597085	64.65	1.14	536070	11.71	48.60
GGTTAGTTGGCCAATTCCATATGAGGCC	284397	264247	422463	397389	31186	29302	1.853	1.851	221219	4547791	76.16	1.14	44943	0.98	41.31	275053	261071	449493	388135	155441	115802	8.680	7.488	343930	4496037	59.83	1.10	213494	4.66	45.00
GACTAGCATTGTACCTGAATCTTGGTAT	246231	227771	374552	350325	26871	25141	1.801	1.801	193534	3996736	74.88	1.12	37587	0.82	40.71	177916	170217	295326	257457	104474	80565	8.879	7.854	236894	3081823	58.57	1.06	149869	3.27	44.67
GGCTGGCTCTCTACTGCAAGGGAGCGTC	394074	355257	538411	505588	34008	31871	1.585	1.582	248930	5440066	83.62	22.56	43151	0.94	54.64	343059	315832	524350	453914	150294	108870	7.194	6.020	343910	4917791	66.15	17.73	195430	4.27	49.17
TGCGGCCTGGATAATCGCGGACAGGCGC	185237	172905	276616	263232	15170	14410	1.376	1.374	127623	2940798	80.21	1.85	19450	0.42	47.47	249408	233605	388236	348327	83312	65319	5.386	4.707	224275	3797052	68.99	1.83	105995	2.32	50.21
ATTGAGGATACATTACCAAGTACCGAGG	150055	138890	223535	209638	18404	17241	2.066	2.064	121920	2414774	73.55	1.28	27883	0.61	38.13	175175	167172	290170	244285	108539	77168	9.388	7.929	229327	2873751	56.00	1.19	146553	3.20	40.73
GCAGGTCGTCTCGATGATACTCCGCTAA	121845	117391	194487	185736	11423	10924	1.474	1.476	101542	2190386	84.53	14.60	16446	0.36	54.73	105145	101685	176405	160855	44680	36088	6.357	5.631	134426	1882675	69.91	13.95	74670	1.63	54.28
ATTGAGGATACATTACCAAGTCTCTACT	127097	118783	190876	178986	15656	14521	2.059	2.036	103370	2028281	71.70	1.29	24146	0.53	35.53	142224	138212	238609	201414	91840	65774	9.661	8.196	196186	2387719	53.52	1.19	127288	2.78	38.32
TGCGGCCTGGACGCTTCGTCTAAGGTCA	435431	355064	460809	437123	29937	28521	1.631	1.638	179162	3271274	89.11	53.85	33375	0.73	74.07	478611	396654	561485	516697	53521	47105	2.392	2.288	238716	3895019	86.46	52.47	72561	1.59	73.23
ATTGAGGATACATTACCAAGGTCGGAGC	1192211	1042300	1451125	1353255	106828	99621	1.848	1.848	645639	12259605	76.17	2.06	130381	2.85	45.17	1007010	916882	1481300	1235533	551925	380656	9.352	7.733	1030116	11939079	60.00	1.85	662700	14.48	46.93
GACTAGCATTATAATCGCGGACACTAAG	199452	185200	306233	286612	23476	21868	1.924	1.915	163348	3284970	77.03	2.08	33731	0.74	42.55	225094	214162	371571	320866	114568	85681	7.739	6.702	269009	3643822	61.59	1.96	156425	3.42	44.65
ATTGAGGATACCAATTCCATACGCACCT	97566	89054	140211	130719	6363	5899	1.139	1.133	57390	1404991	80.47	1.06	7467	0.16	47.49	80974	76226	128210	110638	33876	23787	6.632	5.396	72520	1199125	66.76	1.05	37667	0.82	50.03
ATTGAGGATACATTACCAAGACCTTGGC	886120	776585	1158533	1084216	84030	78754	1.820	1.823	539641	10235419	77.83	5.98	107954	2.36	45.16	840112	767685	1255360	1059053	439797	307815	8.793	7.295	893488	10535837	61.59	5.13	557453	12.18	47.20
TCCATACCTGCTACTGCAAGGTTCCAAT	1355341	1205022	1786225	1648519	128446	119958	1.805	1.826	804320	15513695	75.35	1.22	159781	3.49	44.84	1301623	1207987	1974928	1673479	675818	477925	8.589	7.168	1342173	16608600	61.65	1.15	810541	17.71	47.67
TGCGGCCTGGATAATCGCGGATATGGAT	42022	38677	63176	60401	3006	2863	1.194	1.190	28163	684008	88.44	9.67	3525	0.08	59.91	34096	32766	56394	51803	11455	9421	5.098	4.565	35410	606754	76.58	9.47	16519	0.36	58.65
GACTAGCATTTCGATGATACCCTTCACC	100776	94437	157777	148701	9682	9106	1.540	1.537	73362	1628536	83.11	25.01	12595	0.28	55.59	59868	57042	98535	89156	24471	19570	6.233	5.509	63877	975346	67.58	19.31	33707	0.74	49.76
CTCTGGAGACACGCTTCGTCTCTCTACT	179422	165086	269641	255886	15572	14785	1.449	1.450	123375	2776632	84.08	5.96	20004	0.44	50.37	225491	213756	362287	326647	71126	56774	4.928	4.362	208806	3511426	73.37	5.59	95256	2.08	53.40
GAAGAGTATTGTACCTGAATCCATTCGA	263908	244400	389714	365642	32780	30683	2.111	2.106	229018	3959038	76.42	1.19	49490	1.08	45.16	260145	248459	426443	364547	176206	132895	10.371	9.150	386320	4187602	60.67	1.12	259253	5.66	49.00
CTCTGGAGACGGTCGACTTGTTATAACC	58369	53648	88454	83932	5410	5147	1.535	1.539	41442	932436	70.59	0.90	7438	0.16	35.13	88517	84616	144956	129212	32320	25313	5.596	4.917	88992	1434243	57.37	0.89	44957	0.98	37.39
TGCGGCCTGGCTACTGCAAGCCATTCGA	57457	53089	86051	81473	6340	5973	1.849	1.840	45335	923733	75.43	1.88	9590	0.21	40.38	69841	66645	115304	97852	42768	30674	9.310	7.868	90682	1136519	56.47	1.92	58098	1.27	41.83
TGCGGCCTGGCTACTGCAAGGTTCCAAT	16199	13909	21169	20066	1607	1524	1.905	1.906	10207	198242	76.17	1.29	1993	0.04	44.15	15280	14478	24385	20904	9774	7266	10.060	8.724	19952	234631	59.09	1.14	13247	0.29	47.34
TCCATACCTGGGTCGACTTGCGTTAGAA	331946	308632	500355	475769	32449	30763	1.628	1.623	259812	5337644	85.07	13.26	45217	0.99	58.42	432329	411790	689504	623266	141973	113320	5.168	4.563	462426	7101784	77.38	12.87	209712	4.58	61.25
TGCGGCCTGGACGCTTCGTCTATTAGCT	33336	28692	45843	43687	1989	1902	1.089	1.093	15115	386193	90.65	65.15	1777	0.04	68.60	45508	41426	70072	64468	5455	4608	1.954	1.794	25255	576286	84.90	67.50	6526	0.14	58.34
ACGCGACGGCACGCTTCGTCCCTTCACC	145205	138368	228413	219073	10652	10252	1.170	1.175	99217	2440606	81.82	1.16	12223	0.27	54.24	104996	100633	168207	158484	31724	27996	4.734	4.434	98050	1776022	72.69	1.18	43829	0.96	56.32
GAAGCAGCGGTCGATGATACCTTGGTAT	66940	63164	105460	100599	8473	8067	2.017	2.013	59558	1185489	73.19	1.37	13177	0.29	36.79	68707	66157	115808	103138	42397	34099	9.189	8.298	105773	1268572	53.24	1.33	70961	1.55	39.25
GCAGGTCGTCACGCTTCGTCGCGCAAGC	250359	232873	374545	353568	26099	24505	1.749	1.740	199911	4101042	79.60	5.61	37633	0.82	45.66	311276	291040	482858	428475	121200	93378	6.300	5.470	327416	4821120	66.97	5.16	168754	3.69	48.56
GGTTAGTTGGCATTACCAAGTATTAGCT	216802	202999	337068	319709	24989	23657	1.861	1.857	180094	3693680	75.09	1.08	36833	0.80	39.78	278030	268652	473350	406844	167753	122990	8.895	7.588	372474	4866505	58.09	1.05	230622	5.04	42.72
GAAGAGTATTGGTCGACTTGGAACCGCG	105518	99893	162817	153467	10147	9563	1.564	1.564	80309	1792995	76.12	0.93	14616	0.32	38.98	157280	148759	252175	221594	59797	45071	5.952	5.105	155342	2478151	63.16	0.96	79069	1.73	43.13
ATTGAGGATAATAATCGCGGTTCCTGTT	95998	90519	150129	141683	11493	10830	1.921	1.919	80555	1640445	74.51	1.50	17014	0.37	37.63	124177	119012	207810	181640	64906	49717	7.839	6.870	158336	2097530	57.87	1.45	95435	2.09	40.98
CTCTGGAGACGGTCGACTTGCTTGGTAT	81961	76099	124997	118747	7568	7183	1.520	1.518	60453	1337425	83.29	6.46	10348	0.23	52.83	94635	89929	152734	137211	38066	30137	6.255	5.513	103947	1562807	69.16	5.88	55460	1.21	51.80
TGCGGCCTGGGTACCTGAATACAGGCGC	307947	284879	446784	422204	27012	25525	1.517	1.517	222337	4782261	79.88	1.55	36292	0.79	49.06	313513	291621	483487	424678	136469	103640	7.084	6.125	325725	4761763	66.89	1.51	178935	3.91	51.68
CTCTGGAGACCTACTGCAAGAGTACTCC	1924710	1739632	2742692	2578279	197597	185295	1.808	1.804	1326036	26728395	75.67	2.41	256904	5.61	44.05	2270843	2129662	3582444	3033935	1193804	841500	8.364	6.962	2370744	31940069	61.97	2.16	1367457	29.88	46.59
ACGCGACGGCTCGATGATACATGGCATG	53588	51575	85352	81884	6230	5966	1.832	1.829	47769	985745	74.19	1.43	9490	0.21	40.00	31616	30816	53766	49978	18847	16445	8.798	8.259	48640	622792	57.26	1.36	31664	0.69	43.75
GAAGAGTATTTCGATGATACGGAGCGTC	272711	259761	413659	389765	24145	22777	1.465	1.467	207752	4602681	72.20	1.10	32419	0.71	45.45	202065	194657	335174	297235	108012	84108	8.088	7.102	249013	3562147	59.88	1.07	148073	3.24	48.46
ACGCGACGGCCTACTGCAAGAGGTTATA	663681	586903	867425	826275	58718	55904	1.699	1.698	391950	7746787	81.85	5.11	74236	1.62	51.93	293043	273069	445449	407253	151119	128112	8.515	7.896	373077	4315773	66.25	4.27	244237	5.34	54.52
GAAGCAGCGGGGTCGACTTGATGGCATG	359733	335365	537223	509671	32119	30390	1.501	1.497	257556	5619819	78.84	1.00	41598	0.91	47.73	530955	495998	819910	728332	189637	145663	5.805	5.020	490706	7827911	68.59	1.04	239098	5.22	51.69
GAAGAGTATTCTACTGCAAGGGAGCGTC	73083	65953	103341	96924	9221	8625	2.240	2.233	57612	1117749	68.31	1.15	14702	0.32	30.15	88302	82540	143171	119545	58197	41559	10.202	8.726	121014	1386761	47.55	1.05	83328	1.82	33.13
GATTCGGTCACCAATTCCATCCAAGTCT	414881	390171	650352	611401	45416	42750	1.753	1.755	331810	7073138	75.84	0.99	63440	1.39	42.65	475823	455147	798612	683057	268798	193916	8.448	7.125	572314	7933588	60.10	0.96	342045	7.47	44.68
GACTAGCATTGGTCGACTTGCAATTAAC	102068	96768	160603	150818	8326	7813	1.301	1.300	73068	1720834	82.54	4.67	10492	0.23	48.76	127950	123455	209712	186647	42435	32318	5.079	4.346	119919	2136666	71.56	4.42	52441	1.15	50.85
ATTGAGGATAGTACCTGAATGACCTGAA	350078	327020	523074	488867	38968	36276	1.870	1.862	282440	5608162	81.24	5.70	56298	1.23	49.03	304303	291818	507094	431627	184224	133590	9.118	7.768	412761	5103296	65.00	5.07	258127	5.64	51.04
GACTAGCATTGGTCGACTTGCTGCTTCC	274999	258643	428456	404033	29140	27547	1.707	1.711	222604	4621469	78.90	5.94	41179	0.90	46.24	456533	432518	732892	641314	174753	131456	5.985	5.145	468226	7102714	67.13	5.51	234429	5.12	48.09
GAAGCAGCGGCTACTGCAAGTGACGAAT	23846	19675	27049	25501	2268	2104	2.105	2.071	12414	222004	74.96	2.79	2833	0.06	43.17	14785	13615	22022	19094	8952	6882	10.203	9.046	18629	194455	57.69	2.25	12895	0.28	45.65
ATTGAGGATACATTACCAAGCGTCTGCG	245832	222405	358559	337699	24411	22988	1.709	1.709	184503	3870990	75.00	3.58	35381	0.77	39.77	274831	259778	446408	380317	151096	107797	8.495	7.114	327009	4353120	56.93	3.18	199182	4.35	40.60
TGCGGCCTGGGTACCTGAATGGCATTCT	295610	274343	439089	414128	31399	29553	1.795	1.791	230704	4702136	79.48	9.01	43342	0.95	50.45	217470	206806	356922	307278	135747	101400	9.546	8.283	284319	3595863	63.14	5.99	180463	3.94	50.53
ACGCGACGGCCTACTGCAAGGATCTATC	361172	325862	516389	492352	35869	34153	1.743	1.741	254115	5205430	77.14	7.11	48382	1.06	44.37	212928	199636	338738	308644	108970	91192	8.074	7.416	278150	3444254	60.03	6.07	176506	3.86	46.07
TCCATACCTGACGCTTCGTCAATCCGGA	78932	71701	112401	106263	6427	6049	1.435	1.429	47315	1037552	89.70	51.57	7693	0.17	73.22	45612	42991	72106	67852	7310	6495	2.545	2.403	36618	693523	87.67	50.76	10581	0.23	74.78
GATTCGGTCACATTACCAAGACACTAAG	174527	161914	258148	243703	12662	11974	1.231	1.233	111114	2644469	82.14	1.67	14883	0.33	49.01	182540	173774	291294	253085	79392	56627	6.841	5.616	171100	2776674	68.15	1.61	88265	1.93	51.28
CTCTGGAGACACGCTTCGTCGACGTCTT	1271851	1111931	1669060	1577486	117192	110604	1.762	1.760	772115	15124117	79.94	5.32	148421	3.24	49.12	1468134	1319625	2093729	1878632	472347	376559	5.662	5.031	1285170	18185761	69.54	4.94	647729	14.15	51.84
GATTCGGTCAGGTCGACTTGTAAGGTCA	106349	100236	171473	162871	9785	9288	1.432	1.431	79340	1834436	83.26	2.33	12387	0.27	51.33	151105	144407	253617	227398	53033	41234	5.248	4.551	146484	2536086	73.09	2.24	65909	1.44	53.82
GACTAGCATTTCGATGATACTGACGAAT	186497	176537	288713	271514	19968	18694	1.736	1.728	156238	3221223	77.37	5.14	29295	0.64	43.28	94532	91556	161155	142439	65462	52374	10.195	9.229	154231	1797065	57.38	4.51	105159	2.30	45.10
GATTCGGTCACATTACCAAGGCAGAATT	1062975	951840	1410275	1327374	101777	95793	1.811	1.811	656065	12823324	71.46	1.13	128274	2.80	42.73	1023351	952110	1568330	1319650	585469	409413	9.370	7.787	1112773	13424098	58.00	1.04	706512	15.44	46.16
ACGCGACGGCGGTCGACTTGGCGCAAGC	182776	169195	270702	257863	16135	15396	1.496	1.499	130726	2897927	77.88	1.06	22101	0.48	43.66	137903	128306	212974	196624	51024	43498	6.013	5.553	143757	2190469	64.14	1.10	77238	1.69	46.80
GGCTGGCTCTCCAATTCCATAGCTCGCT	86246	79425	129003	120784	4789	4508	0.932	0.937	46369	1253947	87.27	17.80	4114	0.09	67.06	47494	44436	75131	66331	16216	11617	5.417	4.396	34257	678671	75.93	13.63	14612	0.32	59.45
ACGCGACGGCCCAATTCCATGGTCACGA	363890	328015	504702	480218	34480	32816	1.715	1.715	246957	5058959	76.84	4.27	47383	1.04	42.42	173288	160805	269476	245834	90766	76665	8.454	7.827	224543	2749523	58.76	3.64	145794	3.19	45.16
TGCGGCCTGGACGCTTCGTCCGGAACTG	196489	171871	243949	231372	12010	11408	1.236	1.238	88804	1947546	94.90	80.79	11034	0.24	90.09	109483	99395	152897	143127	9943	9031	1.632	1.584	64196	1274609	93.81	80.04	13035	0.28	86.60
ACGCGACGGCCATTACCAAGTAAGGTCA	554045	503612	770070	735302	54849	52494	1.788	1.792	395760	7727651	77.18	6.13	76972	1.68	44.72	319538	300059	503080	457230	177097	147923	8.836	8.120	440653	5127845	59.95	5.14	289600	6.33	47.18
GAAGAGTATTACGCTTCGTCACGCACCT	985890	865353	1263598	1184628	89183	83291	1.771	1.765	571353	11228837	79.09	2.70	111481	2.44	47.67	1022973	929527	1468179	1300995	367528	281435	6.283	5.430	925175	12794535	68.09	2.54	482448	10.54	50.86
GAAGCAGCGGGTACCTGAATCCGTGAAG	410623	370717	567500	532711	37777	35455	1.671	1.670	273814	5702197	78.31	4.11	48447	1.06	45.21	289699	268672	449742	391499	153791	116234	8.583	7.452	336269	4395083	61.71	3.58	208065	4.55	47.85
GGCTGGCTCTCATTACCAAGGATCTATC	322185	296513	477709	448668	28562	26881	1.501	1.504	225969	4747934	85.16	32.93	36907	0.81	63.06	186568	175668	297031	262418	74062	54444	6.258	5.207	200800	2805370	74.75	29.63	104456	2.28	61.74
CTCTGGAGACATAATCGCGGGCAATGCA	119577	109460	168366	159181	8417	7927	1.255	1.250	76775	1771623	83.11	1.66	10019	0.22	55.98	128858	118836	193443	173268	38937	30762	5.052	4.456	106592	1850843	74.08	1.74	46967	1.03	57.70
TGCGGCCTGGCATTACCAAGCCTTCACC	129247	116246	181279	172697	8663	8285	1.199	1.204	71028	1553901	96.01	86.01	8851	0.19	91.87	144187	131196	211568	196394	17063	15157	2.024	1.937	89065	1730535	90.79	80.25	23334	0.51	76.19
ACGCGACGGCCTACTGCAAGTCTCTACT	174858	159954	255268	244095	16279	15558	1.601	1.600	130989	2770995	79.47	4.32	22104	0.48	46.82	101560	97390	166866	152764	53370	45003	8.028	7.394	135862	1814056	63.50	3.75	82916	1.81	49.59
TGCGGCCTGGGGTCGACTTGTACCGAGG	51414	47593	74864	71285	4195	3974	1.406	1.399	35261	797878	75.10	1.10	5813	0.13	40.34	90877	84954	137814	121465	32163	24427	5.858	5.048	83978	1331052	63.36	1.21	43020	0.94	45.58
GATTCGGTCAGTACCTGAATCGGACAAC	166696	154443	250188	235483	16329	15378	1.638	1.639	128337	2699911	77.37	3.85	23272	0.51	42.67	148268	140796	240958	207445	81652	60124	8.505	7.274	182239	2410776	59.82	3.31	111155	2.43	44.45
GAAGAGTATTACGCTTCGTCAGCTCGCT	300078	274212	439956	414119	30257	28468	1.726	1.725	222473	4604138	82.55	6.75	41892	0.92	50.14	389957	359011	598942	527805	150332	113803	6.300	5.412	393305	5675758	69.01	6.19	207756	4.54	50.56
TCCATACCTGATAATCGCGGGCAATGCA	372134	342114	541737	510837	36378	34293	1.685	1.685	271565	5615885	79.96	8.67	49985	1.09	45.93	361959	338465	568405	503469	157946	122134	6.974	6.089	399421	5518898	64.35	7.74	224257	4.90	46.72
ATTGAGGATACATTACCAAGGCCACAGG	139772	129494	209438	196274	15522	14530	1.860	1.858	106832	2227085	69.93	0.92	21904	0.48	36.36	165990	158011	271723	228276	98119	68607	9.063	7.543	199109	2613534	53.30	0.90	124651	2.72	38.96
GAAGCAGCGGGGTCGACTTGAGCCTCAT	693381	625579	934872	881521	64438	60578	1.730	1.725	433597	8607010	77.29	1.10	81254	1.78	46.70	985174	902954	1423981	1256008	329542	251846	5.809	5.033	850232	12378057	67.32	1.07	419207	9.16	49.73
ACGCGACGGCCTACTGCAAGTCGATATC	668439	558367	739895	704496	56957	54162	1.932	1.930	312522	5643785	79.03	10.60	69301	1.51	47.48	274418	243145	371078	339128	120461	102240	8.148	7.567	308181	3118070	60.26	8.60	209406	4.58	47.18
CTCTGGAGACATAATCGCGGCTTATCGG	21956	19675	31196	29634	1757	1658	1.414	1.404	14127	334135	77.18	1.24	2372	0.05	44.10	16719	15739	26472	23915	6669	5381	6.323	5.647	17412	273043	63.57	1.25	9412	0.21	46.87
GGTTAGTTGGACGCTTCGTCGCGGCACA	451853	413813	666575	630946	48828	46032	1.839	1.831	341249	6994913	75.32	1.15	69261	1.51	40.75	731362	674245	1124068	987818	284380	215472	6.350	5.475	714005	10501385	62.71	1.15	373306	8.16	43.44
TCCATACCTGGGTCGACTTGTTGGACTC	301069	284112	459401	436345	27817	26315	1.520	1.514	230402	4962046	81.29	1.82	37105	0.81	52.16	452798	432172	723429	643135	169337	130272	5.875	5.084	453664	7237167	71.41	1.76	215740	4.71	54.43
GGTTAGTTGGGTACCTGAATTTATAACC	861617	725958	1047489	981299	82628	77297	1.980	1.977	469743	8396114	74.64	2.14	105458	2.30	41.43	553870	506277	810567	692039	316509	233772	9.801	8.479	664394	6777744	56.01	1.88	455233	9.95	43.20
CTCTGGAGACACGCTTCGTCTCCAACGC	261623	238875	380010	360324	27509	26159	1.817	1.822	193954	3957690	75.94	1.31	38147	0.83	42.03	344087	319094	530913	475010	129504	102789	6.122	5.431	349365	5161614	63.48	1.29	181915	3.97	44.74
ATTGAGGATAATAATCGCGGGGTACCTT	499976	460787	732348	688451	51393	48117	1.761	1.754	363549	7262354	82.85	4.95	67726	1.48	52.08	519951	493416	836194	731015	242054	183284	7.265	6.293	594279	8031959	69.72	4.49	331454	7.24	53.96
TGCGGCCTGGACGCTTCGTCATGAGGCC	29065	26077	42982	40907	2232	2134	1.303	1.309	15175	384474	93.69	71.65	2160	0.05	85.14	22162	20457	35366	33337	2433	2236	1.727	1.683	13310	317033	92.26	71.80	2888	0.06	82.10
GCAGGTCGTCACGCTTCGTCCTAGCGCT	146233	136318	228144	217362	16831	16027	1.852	1.851	121485	2504598	74.94	1.20	25181	0.55	37.70	243754	227145	388095	346885	100755	79303	6.516	5.738	264894	3843952	61.11	1.19	145035	3.17	41.89
CTCTGGAGACGTACCTGAATTATTAGCT	364267	338580	548633	516264	32338	30489	1.479	1.482	263510	5653936	81.19	4.01	41807	0.91	52.31	237256	229274	395329	345801	132887	100786	8.437	7.315	298252	4065870	66.83	3.94	178647	3.90	53.94
ATTGAGGATACCAATTCCATGGACTTGG	357575	330573	520347	485487	38499	35826	1.857	1.852	268866	5452028	75.09	1.28	54966	1.20	40.08	354049	335408	574262	486883	196119	140233	8.572	7.229	421690	5554585	59.04	1.25	256144	5.60	43.52
ACGCGACGGCGGTCGACTTGCATAGAGT	256986	239578	389861	374080	26553	25437	1.709	1.707	196539	4212989	76.76	1.48	36781	0.80	43.36	213563	201301	340059	317363	83647	73566	6.174	5.818	245606	3596445	63.82	1.44	133839	2.92	46.72
GGCTGGCTCTGTACCTGAATGCGCAAGC	724852	626581	893638	820054	60835	55821	1.709	1.708	348609	6697080	82.87	23.66	65569	1.43	57.99	351595	309972	476872	416169	111310	82685	5.859	4.987	252835	3427601	70.57	20.21	130697	2.86	53.80
GCAGGTCGTCGTACCTGAATGCAATGCA	655268	593718	917681	861946	65181	61190	1.783	1.782	465301	9247367	78.58	6.44	89364	1.95	45.51	598652	550670	916456	791518	301671	221691	8.262	7.030	679246	8529908	61.66	5.62	414209	9.05	46.30
GATTCGGTCACCAATTCCATGGCATTCT	466833	435180	693286	650020	45835	42852	1.659	1.655	345699	7186430	79.50	4.94	61072	1.33	47.66	458486	436744	747367	635598	246377	174405	8.274	6.887	524281	7144414	64.54	4.36	306877	6.71	49.67
TGCGGCCTGGCTACTGCAAGGGAGCGTC	230831	210352	320954	303147	22218	20992	1.737	1.738	158968	3349038	75.58	0.97	31986	0.70	38.60	298778	277480	460527	391341	151829	107884	8.275	6.919	318095	4299782	58.57	1.01	194063	4.24	42.35
ATTGAGGATACCAATTCCATCAAGCTAG	193595	180366	287934	268855	17387	16161	1.516	1.509	135142	3017877	76.49	1.14	22839	0.50	42.60	151930	145115	249948	213560	87291	63049	8.766	7.410	180954	2501871	60.23	1.10	110665	2.42	46.14
ACGCGACGGCGTACCTGAATTAATACAG	498281	385774	516835	489878	43449	41174	2.110	2.110	218725	3737729	73.53	4.66	53901	1.18	40.93	111067	97740	150186	136451	65983	56744	11.027	10.438	159413	1314806	51.83	3.48	123556	2.70	42.64
GCAGGTCGTCCTACTGCAAGTCCAACGC	184986	171441	275132	260677	18806	17758	1.716	1.710	136768	2912414	75.25	1.11	26873	0.59	39.23	242978	229228	389766	337012	124464	91158	8.015	6.789	270877	3761977	59.12	1.09	161765	3.53	42.88
GAAGAGTATTGTACCTGAATACAGGCGC	62212	58072	91860	86161	5651	5306	1.544	1.546	48895	970824	81.05	5.14	8356	0.18	45.14	46362	44526	75584	66334	26820	20846	8.906	7.888	64673	792596	61.38	4.44	41056	0.90	46.66
GGTTAGTTGGATAATCGCGGCACGAGCG	536106	478571	734341	691347	50619	47686	1.730	1.731	349244	7168531	79.02	2.15	65081	1.42	47.46	410357	376022	618018	553370	172589	138287	7.009	6.272	430279	5914414	65.93	2.06	244741	5.35	50.80
GCAGGTCGTCGGTCGACTTGTGCGAGAC	486675	456505	731606	694642	49897	47436	1.712	1.714	375555	7632405	81.14	2.08	68332	1.49	50.53	887134	831270	1378627	1217928	325845	247639	5.932	5.103	850491	12850550	71.23	2.01	417861	9.13	54.10
ATTGAGGATACTACTGCAAGCCAAGTCT	848244	721518	1038100	963765	74927	69931	1.812	1.821	464518	8866440	80.75	10.55	95116	2.08	48.14	759856	683575	1095269	934211	342523	244061	7.849	6.557	769585	9185892	64.06	9.10	467034	10.20	48.11
CTCTGGAGACCATTACCAAGCCAAGTCT	150348	143512	237534	224947	14737	14027	1.557	1.565	121716	2663027	81.48	6.92	20667	0.45	47.51	163844	159068	277573	240229	93234	68708	8.431	7.179	215414	2911231	63.59	5.90	130445	2.85	48.21
GCAGGTCGTCCATTACCAAGAACTGTAG	151804	143894	239015	226754	16652	15751	1.749	1.743	123577	2656142	72.12	0.92	23618	0.52	38.94	211289	202548	353396	307510	112059	83485	7.959	6.814	249524	3562345	57.54	0.92	147821	3.23	42.08
GACTAGCATTCTACTGCAAGTCATCCTT	742217	679283	1079698	1005670	79455	73728	1.847	1.840	544453	10566677	80.84	3.70	106409	2.33	50.48	822658	779221	1320287	1100173	466580	320445	8.870	7.311	941480	11820698	66.38	3.33	566197	12.37	52.10
TGCGGCCTGGATAATCGCGGGATTCTGC	343658	320150	512134	487042	36397	34597	1.784	1.783	275798	5454169	80.08	13.18	52415	1.15	49.47	412173	389630	657250	590572	162787	129048	6.217	5.484	483308	6641420	67.84	12.45	256360	5.60	50.96
GATTCGGTCACTACTGCAAGGATTCTGC	190768	176375	283890	268351	21879	20642	1.934	1.931	150583	3074083	73.71	1.28	32038	0.70	37.48	201431	191351	331373	282764	126824	92893	9.606	8.245	267496	3295764	55.30	1.20	174602	3.82	40.94
GAAGAGTATTCATTACCAAGCTACGACA	178309	164803	277781	260093	20200	18781	1.825	1.812	140028	2918312	80.96	5.27	28217	0.62	44.98	187502	179161	315870	268090	114598	81671	9.106	7.646	247911	3135685	61.82	4.49	157586	3.44	46.13
GATTCGGTCAGTACCTGAATAATCCGGA	83786	78473	124023	116874	6296	5900	1.274	1.267	56321	1319664	79.82	1.21	7831	0.17	47.08	78844	74660	125318	110638	29692	22461	5.947	5.095	73823	1222821	66.41	1.20	37120	0.81	48.64
CTCTGGAGACGGTCGACTTGCTACGACA	99668	90917	149785	142391	12118	11505	2.031	2.028	79159	1593012	67.77	0.87	18268	0.40	32.29	156582	147028	248953	220791	65746	51904	6.628	5.900	176426	2470549	54.70	0.85	98483	2.15	36.21
TCCATACCTGCTACTGCAAGATAATGTG	170125	159434	256747	242375	16114	15162	1.575	1.570	127627	2809947	77.67	3.82	22349	0.49	43.17	152223	148039	255435	224282	80039	60602	7.865	6.782	189358	2737915	61.51	3.43	109444	2.39	44.97
GACTAGCATTCATTACCAAGTGACGAAT	1344671	1143306	1583988	1480121	120771	112580	1.914	1.909	691570	13372855	74.77	2.87	147817	3.23	41.78	903208	809291	1282275	1099215	471844	348880	9.236	7.966	951230	10752524	57.40	2.45	630418	13.77	44.21
GATTCGGTCAACGCTTCGTCCGGCGTGA	576716	522139	795652	752029	55433	52167	1.749	1.741	393995	7989792	78.45	1.74	73166	1.60	47.29	697720	640597	1029450	919176	252072	197878	6.146	5.403	668207	9768938	68.28	1.74	339817	7.43	51.42
GAAGCAGCGGCATTACCAAGAGGTTATA	246857	229972	368700	349382	25602	24137	1.743	1.734	191206	4018192	75.18	1.07	36796	0.80	40.96	296283	281612	480994	417384	158329	117534	8.262	7.068	352810	4800578	59.14	1.07	212717	4.65	43.67
CTCTGGAGACGGTCGACTTGGCAATGCA	265285	242022	386930	366334	28526	27014	1.850	1.851	199038	4007822	81.93	7.16	40499	0.88	47.26	448560	411695	687008	604783	156426	119879	5.715	4.975	432832	6319437	69.29	6.63	220642	4.82	48.97
TGCGGCCTGGGGTCGACTTGGGAGCGTC	48216	43187	67116	63935	4635	4411	1.733	1.732	31680	669583	87.58	50.00	6358	0.14	68.53	82900	74576	121389	110783	12861	11253	2.659	2.549	59973	1103639	83.21	48.17	19930	0.44	65.91
GATTCGGTCACTACTGCAAGCATAGAGT	528175	479657	751231	709667	51791	48962	1.730	1.732	370249	7563867	77.96	1.29	68165	1.49	47.25	528259	496664	837263	727319	278913	206973	8.361	7.142	605620	8028238	63.66	1.25	363177	7.94	49.89
TCCATACCTGCTACTGCAAGCCATTCGA	917144	807844	1219628	1145503	90444	84813	1.861	1.858	544722	10536666	78.08	9.51	110574	2.42	47.78	793175	730564	1193959	1031660	379132	277392	7.970	6.749	816828	9977849	63.14	8.56	492248	10.76	48.32
ACGCGACGGCTCGATGATACAACGTTCC	53503	51641	87783	84449	6126	5885	1.752	1.749	49102	1008478	81.13	6.16	9497	0.21	45.36	32573	31838	56767	52529	19438	16844	8.594	8.048	51659	642666	61.72	5.24	33673	0.74	47.37
CTCTGGAGACGGTCGACTTGTGGCCGGT	110463	103381	163617	155571	7469	7115	1.146	1.148	71343	1742820	81.16	3.83	9382	0.20	48.01	164273	153326	251943	226860	41244	32382	4.109	3.583	126135	2396911	71.43	3.68	50856	1.11	49.72
GAAGAGTATTCATTACCAAGAAGTCCAA	193264	181701	295651	277062	19760	18474	1.678	1.674	148900	3226974	72.17	0.90	28344	0.62	38.08	198717	192373	335307	283563	120942	85415	9.053	7.560	251470	3389712	54.68	0.87	156224	3.41	39.79
GAAGCAGCGGTCGATGATACCCAAGTCT	49848	47278	78115	74423	4809	4577	1.545	1.544	39123	874300	77.71	1.30	6565	0.14	45.04	54504	52213	90273	81124	26019	20718	7.234	6.410	65641	955575	60.39	1.23	37905	0.83	43.88
GGTTAGTTGGCATTACCAAGAGTACTCC	492508	453104	718548	677768	47508	44899	1.659	1.663	344802	7228800	74.23	0.95	61405	1.34	44.22	579140	549034	927057	786371	319161	224674	8.641	7.171	636497	8607477	59.70	0.92	381494	8.34	45.84
ATTGAGGATAGGTCGACTTGATGGCATG	74623	70653	119025	112818	9127	8600	1.925	1.913	65132	1336109	73.41	0.99	14241	0.31	37.08	108661	103570	181514	159121	55415	42431	7.663	6.693	137451	1866566	57.79	1.00	81817	1.79	40.68
GATTCGGTCAGGTCGACTTGTACCGAGG	98790	92198	150557	142778	9210	8667	1.535	1.524	71539	1604944	76.21	1.16	11837	0.26	41.41	154628	145109	244985	215708	58500	44212	5.993	5.144	148331	2356778	62.25	1.16	76074	1.66	43.03
GATTCGGTCAGGTCGACTTGAAGATACT	548382	506175	817026	773426	56416	53441	1.733	1.734	400823	8184286	78.44	1.24	72342	1.58	47.19	798415	756485	1255815	1112153	301693	232024	6.030	5.236	794513	12000172	68.76	1.22	385025	8.41	51.04
GAAGCAGCGGACGCTTCGTCCACGAGCG	324919	293337	466325	442781	33339	31678	1.794	1.796	231619	4804396	76.74	1.14	45343	0.99	43.45	411358	377573	626592	561366	161775	128032	6.480	5.724	414817	6068966	64.69	1.14	221418	4.84	47.28
GGCTGGCTCTCTACTGCAAGGCCACAGG	34650	31077	51057	48165	2911	2732	1.431	1.424	20939	485976	90.10	54.90	3375	0.07	76.06	26206	23654	40009	36694	4264	3626	2.675	2.480	18176	347704	86.62	53.41	6258	0.14	74.83
TCCATACCTGGTACCTGAATATGAGGCC	145513	126620	184030	172250	9277	8715	1.265	1.270	69140	1472743	93.66	74.75	9215	0.20	87.02	45667	40525	64000	59604	5538	4808	2.172	2.025	27045	499446	91.57	73.81	7780	0.17	84.54
ATTGAGGATAATAATCGCGGACCTTGGC	36948	34333	54876	51880	2398	2297	1.097	1.111	23104	570218	80.15	1.22	2843	0.06	44.85	41972	39401	64952	57960	15191	11840	5.870	5.127	38992	633510	65.72	1.42	20379	0.45	48.45
GGCTGGCTCTCCAATTCCATCACGAGCG	55110	49736	80125	75424	4380	4097	1.372	1.363	32455	765221	88.28	49.59	5131	0.11	72.17	17876	16546	28073	25562	5657	4452	5.058	4.371	16673	252901	76.37	43.47	8350	0.18	62.93
GACTAGCATTCTACTGCAAGCTTATCGG	406444	372196	599988	561713	41723	39071	1.745	1.746	297560	6122556	77.08	3.65	55781	1.22	43.61	464927	436557	735580	626707	235450	168645	8.034	6.754	511746	6907807	61.84	3.24	299804	6.55	46.14
TGCGGCCTGGACGCTTCGTCTGCGAGAC	56061	50307	79998	76157	3723	3550	1.168	1.170	28441	703180	94.89	78.02	3423	0.07	89.69	44067	40530	67157	63326	4786	4406	1.789	1.746	26626	597197	91.37	74.87	5877	0.13	77.64
GGTTAGTTGGCATTACCAAGGCAATGCA	273739	252855	407609	384821	26639	25112	1.640	1.638	199169	4289385	77.59	1.11	35907	0.78	43.72	330927	311658	536198	456145	182058	128983	8.522	7.097	372088	5096168	60.95	1.08	224372	4.90	45.81
GAAGCAGCGGGGTCGACTTGCTGCTTCC	439976	398882	629599	597562	44263	42005	1.765	1.764	313643	6212741	77.70	5.96	59993	1.31	45.42	646825	599746	977732	871885	229887	180171	5.901	5.187	642273	9189496	66.45	5.47	324544	7.09	47.80
ATTGAGGATAATAATCGCGGTACTCATA	269618	251473	411644	387671	27574	25927	1.681	1.679	203407	4282624	74.98	0.89	37105	0.81	42.76	268791	260159	448430	393111	138236	105173	7.737	6.715	327268	4613668	61.67	0.89	186486	4.07	46.72
ACGCGACGGCGTACCTGAATAGGTTATA	96316	89814	144220	137969	9453	9015	1.645	1.640	73238	1580578	76.16	1.20	12948	0.28	41.64	39199	37706	65610	60138	25355	21802	9.700	9.099	60442	746207	57.48	1.14	41210	0.90	45.82
GAAGAGTATTTCGATGATACAATCCGGA	395572	377187	612439	576128	42160	39672	1.728	1.728	331562	6706918	80.80	2.45	61693	1.35	48.63	342880	331575	578550	510536	193835	150601	8.409	7.404	469658	6080998	65.51	2.25	287171	6.27	51.61
GGTTAGTTGGCCAATTCCATACTAAGAT	134397	125755	204788	193281	15509	14583	1.901	1.894	108671	2239803	74.55	1.17	22900	0.50	37.83	118792	114892	201208	174418	73981	56005	9.229	8.059	167799	2129340	56.02	1.09	108293	2.37	41.25
GACTAGCATTGTACCTGAATGTATGTTC	887614	801218	1206282	1117688	85323	78991	1.775	1.774	574742	11281802	76.60	1.23	108736	2.38	46.35	545225	514160	862128	735407	322195	237835	9.380	8.117	655723	7953041	61.72	1.12	419069	9.16	49.70
GGTTAGTTGGGGTCGACTTGCAGTAGGC	627001	544031	778802	736186	61467	57993	1.981	1.977	379470	6869753	79.23	5.86	83455	1.82	47.22	938748	835635	1289173	1130407	330544	250809	6.435	5.569	851768	10718567	66.69	5.32	466549	10.19	48.78
ATTGAGGATAACGCTTCGTCAACGTTCC	141488	131664	212127	199613	18407	17231	2.178	2.167	119856	2300181	72.17	1.42	29043	0.63	36.05	222545	211966	361860	313899	106019	79560	7.354	6.362	266355	3574852	58.37	1.39	151328	3.31	39.49
GAAGCAGCGGGTACCTGAATGCAGAATT	1030076	800833	988090	922333	75394	70488	1.915	1.918	377996	6901544	71.90	1.76	83550	1.83	40.73	325991	277390	416991	357255	178540	135204	10.746	9.499	344127	3222106	53.57	1.45	254257	5.56	43.94
TGCGGCCTGGCTACTGCAAGGGCTTAAG	104919	97788	158243	149967	10469	9950	1.660	1.665	78450	1703565	74.65	0.98	15152	0.33	38.51	128394	121950	210719	179614	71757	51219	8.547	7.157	151943	2065017	55.88	1.12	93599	2.05	39.61
GATTCGGTCACCAATTCCATAACTGTAG	243016	227767	375483	352664	29469	27697	1.970	1.971	201975	4100529	75.33	1.00	43572	0.95	40.51	290264	278755	487993	414932	166030	119235	8.539	7.212	364777	4830339	59.36	0.98	220109	4.81	43.16
CTCTGGAGACACGCTTCGTCTTGCCTAG	261241	239587	374592	354998	23833	22466	1.597	1.588	183639	3921792	83.77	9.13	31439	0.69	51.22	277348	260752	431751	390787	91562	73897	5.323	4.746	279589	4337985	72.24	8.55	134927	2.95	53.20
GAAGAGTATTACGCTTCGTCTAAGTGGT	398260	366149	588263	553091	42953	40355	1.833	1.831	305241	6252579	76.73	1.03	59729	1.31	43.68	507232	472731	797235	704707	208466	160940	6.563	5.732	533918	7793025	64.84	1.03	281602	6.15	47.12
ATTGAGGATAGTACCTGAATAACGTTCC	48891	45320	71152	66584	3619	3386	1.277	1.276	32165	753060	78.34	1.10	4761	0.10	42.47	45904	43953	73791	64264	18268	13269	6.214	5.182	44900	728102	63.76	1.06	23189	0.51	44.72
GAAGAGTATTCATTACCAAGAGTACTCC	119924	112454	186033	173971	11797	11020	1.592	1.590	88477	1972201	71.33	0.77	16161	0.35	38.28	117954	114367	200272	169076	71998	50287	9.023	7.465	144265	1987441	54.24	0.74	89536	1.96	39.51
GGTTAGTTGGATAATCGCGGGCAGAATT	797213	694162	1015194	953835	71675	67140	1.772	1.767	481092	9665927	76.70	1.40	92348	2.02	45.57	581737	528054	850026	759581	236178	188145	6.974	6.217	586836	8003922	64.96	1.36	333686	7.29	50.35
TCCATACCTGATAATCGCGGTCCGCTAA	77153	71698	114966	109058	5884	5559	1.285	1.279	51232	1218481	85.27	5.03	7150	0.16	53.47	66981	63921	109019	98602	25191	20257	5.800	5.156	68162	1115534	72.57	4.76	34050	0.74	55.15
GATTCGGTCAATAATCGCGGTCCGCTAA	394950	353554	524732	496702	33144	31422	1.585	1.588	237189	4980562	80.58	3.96	40004	0.87	49.21	330322	305502	497583	445942	133661	106620	6.742	6.001	333027	4664906	67.06	3.60	185494	4.05	51.33
GACTAGCATTCTACTGCAAGGCGGCACA	290147	268634	420761	392771	20963	19544	1.250	1.249	182662	4240900	82.93	1.91	23558	0.51	55.28	283763	266765	441662	376734	122976	84798	6.989	5.649	253519	4038839	70.09	1.86	130703	2.86	54.63
GAAGCAGCGGATAATCGCGGTTCCTGTT	180061	165680	255569	242485	11919	11323	1.171	1.172	110341	2608415	82.39	2.04	13650	0.30	55.55	169107	158282	258383	234818	51145	41649	4.968	4.452	142991	2487597	73.05	2.00	64467	1.41	57.49
GGTTAGTTGGCTACTGCAAGATAATGTG	659784	597826	920083	868334	63571	59947	1.734	1.733	443401	9116808	74.75	1.09	82737	1.81	44.00	588965	558608	935079	812465	322338	241897	8.652	7.473	696409	9099372	60.61	1.03	427829	9.35	47.33
ACGCGACGGCCCAATTCCATTTGGACTC	137096	126946	204373	195205	13655	13057	1.677	1.679	102763	2209223	76.96	1.32	19703	0.43	41.85	70676	67398	116184	106712	39245	33637	8.478	7.912	98189	1261456	59.17	1.26	63733	1.39	45.30
GACTAGCATTACGCTTCGTCGTCGGAGC	418862	382076	580971	545422	39039	36607	1.687	1.685	289014	6010139	79.06	4.64	52977	1.16	45.01	569933	523020	846616	745382	191827	146568	5.687	4.935	516844	7912687	67.41	4.32	254872	5.57	47.81
ATTGAGGATATCGATGATACCCGTGAAG	360268	340067	547403	516502	37735	35610	1.730	1.730	282323	5755382	82.87	5.55	51813	1.13	51.78	316751	303120	520824	458973	169450	130960	8.166	7.162	407064	5237802	67.02	5.05	247329	5.40	52.69
GGCTGGCTCTCTACTGCAAGCAAGCTAG	281950	260865	418561	393357	28825	27077	1.728	1.728	211480	4468589	79.10	1.83	38836	0.85	47.12	369381	346973	592661	503497	188415	133980	7.979	6.679	402010	5671983	64.10	1.70	231129	5.05	48.22
CTCTGGAGACTCGATGATACCCAAGTCT	17709	16309	25026	23485	1077	1031	1.080	1.102	8368	201143	94.24	78.63	1015	0.02	89.06	6403	6033	9902	9319	645	600	1.635	1.616	3751	81958	92.24	74.91	813	0.02	82.04
GAAGCAGCGGTCGATGATACCTCACCAA	136892	128792	212408	201975	14794	14094	1.748	1.751	115608	2361754	78.61	1.58	21647	0.47	45.81	110804	106837	186488	163771	76671	60123	10.319	9.214	172983	2046045	60.76	1.48	117343	2.56	49.33
GATTCGGTCAACGCTTCGTCGCTTGTCA	543895	494586	761910	721017	50506	47709	1.664	1.661	367347	7598339	79.50	1.89	65466	1.43	49.10	695919	639617	1034498	926155	227299	178937	5.515	4.849	623202	9567824	69.55	1.86	298269	6.52	51.34
GACTAGCATTCTACTGCAAGGTCGGAGC	241089	224658	351160	328115	23031	21562	1.646	1.649	177154	3747410	80.30	3.99	33085	0.72	45.77	309431	290403	485721	412665	137674	96724	7.114	5.883	314134	4551751	65.36	3.71	173475	3.79	47.44
TCCATACCTGCCAATTCCATGTTCCAAT	264046	246149	401036	372553	35156	32791	2.200	2.209	222919	4271576	70.14	0.87	52981	1.16	36.28	230523	221383	388984	328892	168344	124117	10.862	9.472	345849	3897790	51.24	0.83	238805	5.22	38.53
GGTTAGTTGGGGTCGACTTGGCGCAAGC	719300	647134	993910	931238	68737	64427	1.736	1.736	479562	9496114	71.60	0.87	92073	2.01	41.91	1080061	989049	1591524	1383588	374669	278047	5.909	5.044	951849	14034186	62.42	0.88	468916	10.25	45.57
GGTTAGTTGGACGCTTCGTCCATAGAGT	817179	722317	1082368	1024597	78250	74046	1.815	1.814	526177	10244852	77.40	1.36	102769	2.25	46.71	989387	905502	1446114	1284688	387009	300466	6.717	5.870	971851	13208264	66.70	1.33	524889	11.47	50.97
GACTAGCATTGGTCGACTTGCGGACAAC	100628	95196	154600	145512	8002	7550	1.299	1.302	72255	1692746	83.33	6.53	10155	0.22	50.09	134999	128939	214093	189715	41816	31893	4.902	4.219	123842	2155496	71.01	6.10	54972	1.20	49.52
ACGCGACGGCCCAATTCCATCTTATCGG	421822	364934	560078	533776	40014	38156	1.793	1.794	259490	5095519	79.39	8.86	51384	1.12	46.31	177702	161362	264222	243019	87122	75303	8.276	7.777	228056	2558624	60.58	7.32	152537	3.33	47.65
GCAGGTCGTCACGCTTCGTCCCGTGAAG	450264	413921	649039	617049	44257	42003	1.711	1.709	321953	6718351	72.05	0.91	58951	1.29	42.70	669950	621769	1021399	912878	248473	193920	6.106	5.332	642995	9775105	62.48	0.93	327081	7.15	46.64
TCCATACCTGACGCTTCGTCAACTGTAG	512260	471963	754917	712866	49775	46968	1.655	1.654	375007	7622415	85.18	30.28	67741	1.48	62.59	459075	431998	716971	658050	112108	92902	3.925	3.543	430291	7031418	79.36	29.03	169282	3.70	62.58
ATTGAGGATAGTACCTGAATGGACTTGG	127564	119035	194131	181148	14006	13024	1.811	1.805	101647	2124093	76.58	0.92	19774	0.43	42.31	122138	116155	203430	173430	71759	52092	8.854	7.539	154313	2050893	60.17	0.89	95085	2.08	45.50
GAAGAGTATTTCGATGATACATTGTGAA	59489	57088	95436	90306	4343	4100	1.142	1.140	43505	1084552	79.82	1.19	5804	0.13	45.57	37393	36428	63345	57377	17195	13808	6.813	6.040	42605	704833	64.97	1.23	23227	0.51	49.09
TGCGGCCTGGGGTCGACTTGGCGGCACA	729691	668228	1057883	1003417	74859	70907	1.776	1.774	523338	10728846	78.07	5.71	102137	2.23	44.52	1323672	1226479	2008842	1761530	460812	347384	5.758	4.950	1211842	18325951	66.44	5.33	593113	12.96	46.15
CTCTGGAGACCTACTGCAAGGACGTCTT	351936	319712	510123	480839	39057	36762	1.922	1.919	267262	5382519	74.99	1.46	55858	1.22	40.91	497337	462580	785744	669272	255850	183670	8.173	6.888	555460	7398609	59.44	1.43	329748	7.21	43.11
CTCTGGAGACCTACTGCAAGCTGCTTCC	182597	164164	263074	248943	14463	13669	1.380	1.378	118931	2722475	76.86	1.10	18674	0.41	44.11	220603	206450	348220	303019	94886	69381	6.839	5.747	211534	3292637	63.25	1.05	114231	2.50	46.90
TCCATACCTGGGTCGACTTGGTGTCGGA	702674	642296	979071	924384	68622	64780	1.759	1.759	495062	9673728	83.91	6.96	92430	2.02	53.81	1153437	1066986	1729131	1521977	392624	298101	5.699	4.916	1069884	15560075	74.07	6.56	517360	11.30	56.32
ACGCGACGGCCATTACCAAGAAGATACT	47037	42739	68037	65338	3877	3710	1.430	1.425	31764	713194	67.30	0.87	6178	0.13	30.20	28490	27104	46061	42412	13697	11618	7.464	6.875	36900	486133	48.54	0.89	23589	0.52	32.93
GGCTGGCTCTATAATCGCGGGCAGAATT	464051	428897	672563	634008	43231	40676	1.613	1.610	338744	7048596	83.56	4.65	59102	1.29	54.19	416500	392084	657665	581291	197667	154517	7.544	6.672	485221	6593802	70.50	4.26	282306	6.17	56.88
GAAGCAGCGGGTACCTGAATTCCAACGC	68438	63085	99689	93697	4652	4334	1.171	1.161	42258	1031024	83.65	4.54	5343	0.12	52.65	39234	36886	62224	54988	17707	13385	7.142	6.110	39218	615099	66.58	4.05	21976	0.48	50.09
ATTGAGGATACATTACCAAGTTATAACC	113624	105675	176930	166244	10029	9433	1.423	1.424	81225	1848106	76.93	1.34	13411	0.29	41.82	104163	101140	178525	153742	58669	42420	8.248	6.925	125358	1809014	60.65	1.27	73693	1.61	45.01
GATTCGGTCACCAATTCCATCAATTAAC	828896	729924	1101779	1030831	82734	77240	1.885	1.881	506238	9631327	76.26	1.22	102705	2.24	45.63	735977	683842	1122732	946757	411623	289818	9.202	7.683	812936	9555126	61.14	1.14	513666	11.22	47.94
GGCTGGCTCTACGCTTCGTCCGGCGTGA	25488	22668	35630	33848	1621	1532	1.142	1.136	12673	329576	91.92	64.63	1656	0.04	79.65	29755	26652	43863	40780	4009	3673	2.294	2.261	18148	384143	84.24	59.26	5867	0.13	66.63
TCCATACCTGGTACCTGAATCTTATCGG	147264	120254	168789	157167	8633	8081	1.284	1.291	56793	1183462	94.15	76.15	7774	0.17	87.83	23998	20658	31637	29340	3240	2831	2.570	2.422	13751	228653	92.08	74.08	4778	0.10	87.02
CTCTGGAGACGGTCGACTTGGGAGCGTC	201845	185675	290854	275930	18847	17852	1.626	1.624	143272	3100285	77.00	1.16	25478	0.56	42.95	293885	273221	452590	403183	101804	79984	5.646	4.979	275760	4391374	65.66	1.15	135462	2.96	46.63
GGCTGGCTCTCCAATTCCATTTGGACTC	498133	463470	752289	704312	44338	41600	1.479	1.482	333289	7352201	86.88	10.65	49160	1.07	64.50	353556	336213	580358	497371	191748	137556	8.293	6.942	362972	5328652	75.16	8.41	204460	4.47	63.21
GGCTGGCTCTACGCTTCGTCGACGTCTT	18595	16429	24791	23516	1789	1700	1.811	1.814	12259	240989	79.82	5.34	2297	0.05	49.85	32731	29464	47246	42492	9566	7879	5.082	4.654	28989	418176	69.66	4.96	14174	0.31	51.49
GAAGCAGCGGGGTCGACTTGATTGTGAA	157880	147947	241246	229227	16688	15788	1.736	1.729	125500	2650305	74.53	0.71	24132	0.53	38.90	236120	223904	375960	336117	89905	71053	6.002	5.306	249731	3839848	62.99	0.73	126711	2.77	43.29
GGCTGGCTCTACGCTTCGTCCTTGGTAT	338298	314411	519962	491096	33297	31455	1.607	1.608	253471	5392271	82.56	13.03	43064	0.94	51.27	402365	380136	642540	578491	136262	108166	5.323	4.693	409824	6398133	70.45	11.56	191664	4.19	49.60
GAAGAGTATTCATTACCAAGCGCTATGT	181236	170690	282602	264909	18254	17045	1.621	1.615	140774	3070474	77.46	3.62	24703	0.54	43.78	220281	210476	365022	314160	108430	77704	7.456	6.208	245646	3619921	61.73	3.26	137060	2.99	43.94
TCCATACCTGCTACTGCAAGATCCACTG	891164	807941	1260823	1183975	89675	84309	1.785	1.787	604033	12041093	77.65	1.14	116512	2.55	46.70	915490	861938	1444222	1231007	499069	358234	8.673	7.304	1022478	13104123	63.66	1.09	617740	13.50	49.87
ACGCGACGGCGTACCTGAATTGCGAGAC	593715	502792	698585	662466	53704	50876	1.930	1.928	320391	5910391	74.55	1.43	68986	1.51	43.10	269608	236456	369780	334274	133999	111803	9.095	8.395	307947	3243818	58.18	1.27	212227	4.64	47.01
GGTTAGTTGGCTACTGCAAGCGGAACTG	446876	401658	617581	580136	38295	36054	1.556	1.560	286810	6175054	78.48	5.98	49479	1.08	44.52	386867	357179	598248	519758	178791	132259	7.501	6.387	405112	5651761	62.38	5.26	235331	5.14	46.04
GAAGAGTATTGGTCGACTTGGCTTGTCA	191999	181184	296921	280082	16770	15792	1.418	1.415	140664	3205309	80.28	1.62	21748	0.48	48.07	252891	240005	406266	362614	83685	65224	5.170	4.515	234568	4013492	69.90	1.59	106277	2.32	50.73
GGTTAGTTGGACGCTTCGTCAAGTCCAA	177546	165293	264865	251194	15276	14481	1.448	1.447	126011	2833292	79.09	1.85	20226	0.44	44.89	239588	227084	381007	341450	81900	64267	5.395	4.724	230885	3797138	66.82	1.87	109637	2.40	46.30
GGTTAGTTGGCATTACCAAGAATGCCTC	697795	635890	963618	909780	68051	64255	1.773	1.773	471109	9173990	77.03	4.46	88906	1.94	43.92	702537	665348	1113141	949277	401889	288641	9.062	7.632	839851	10188819	60.37	3.84	524159	11.45	46.16
ATTGAGGATACTACTGCAAGCAATTAAC	272694	245141	386377	359887	18020	16824	1.171	1.173	154035	3684552	83.37	1.58	18931	0.41	52.33	184605	176368	297824	256171	88479	62393	7.457	6.113	175660	2841788	69.64	1.51	93053	2.03	54.14
GGTTAGTTGGGGTCGACTTGAGCTCGCT	516407	478042	778004	737188	56244	53219	1.814	1.812	411246	8269411	76.58	3.48	82643	1.81	41.30	862310	804756	1349176	1188268	327334	249586	6.089	5.272	885482	13019848	64.53	3.30	447571	9.78	44.26
ATTGAGGATACATTACCAAGTCGTAGTG	258255	240328	378544	355420	22801	21420	1.512	1.513	181896	3978798	78.08	4.68	29929	0.65	43.56	229730	221009	378218	326441	122111	88783	8.103	6.826	269777	3799557	61.40	4.11	158281	3.46	45.42
GCAGGTCGTCCCAATTCCATGGCTTAAG	112229	104622	169224	159269	13791	12995	2.045	2.048	91897	1822962	70.50	1.17	22173	0.48	32.13	125998	118954	205878	176681	74034	54677	9.026	7.767	165022	2009585	50.88	1.14	108746	2.38	34.95
ATTGAGGATATCGATGATACCTAGCGCT	61912	59475	99902	94457	5709	5391	1.434	1.432	49187	1090330	66.76	1.07	8162	0.18	36.52	47102	45984	80350	71272	27568	21674	8.611	7.633	62706	857681	52.47	1.05	39573	0.86	40.91
GACTAGCATTACGCTTCGTCCCAAGTCT	100026	91615	149351	138436	10270	9674	1.726	1.754	73914	1575017	74.38	1.32	14982	0.33	38.03	141240	132365	222404	196067	54798	42164	6.184	5.398	144128	2181134	61.30	1.29	76361	1.67	42.23
TGCGGCCTGGATAATCGCGGAGTTCAGG	171139	157681	252595	240389	19455	18467	1.933	1.928	132396	2659053	74.58	7.70	29359	0.64	40.56	185452	175059	299076	268363	82511	66021	6.924	6.175	228413	3037914	59.72	7.52	132944	2.90	42.50
GCAGGTCGTCCCAATTCCATGGTCACGA	268442	250304	403940	380205	30346	28532	1.886	1.884	223019	4406642	82.57	5.78	44897	0.98	48.71	295548	279613	480741	412939	162971	119337	8.509	7.253	379874	4774174	65.84	5.19	232319	5.08	50.30
GGCTGGCTCTCTACTGCAAGAGTACTCC	86417	77422	124870	117640	5161	4845	1.037	1.034	45238	1132884	93.60	64.77	4992	0.11	84.94	77541	71096	117725	108309	8550	7513	1.823	1.741	45586	1003103	88.92	61.49	10981	0.24	72.76
TCCATACCTGATAATCGCGGTGCGAGAC	639115	585008	909898	859599	63270	59797	1.745	1.746	453918	9128455	78.48	4.33	83684	1.83	49.53	647708	606232	1004381	891082	287353	224608	7.181	6.327	691239	9592219	66.05	3.65	383739	8.38	51.19
ACGCGACGGCTCGATGATACAGTTCAGG	136951	130370	216162	207362	16613	15936	1.929	1.929	122811	2465223	75.23	1.06	25227	0.55	40.80	87728	85009	149487	138069	52609	45641	8.833	8.297	137343	1704649	58.04	1.02	89324	1.95	44.53
TCCATACCTGGTACCTGAATCTAGCGCT	119213	99444	143231	134493	6770	6387	1.186	1.192	48592	1071176	94.90	79.70	6289	0.14	90.14	75978	64549	100797	93303	6885	6213	1.714	1.671	36429	741139	91.36	75.89	8502	0.19	78.48
GCAGGTCGTCATAATCGCGGAGCCTCAT	396108	364667	563572	533576	38459	36424	1.713	1.713	274050	5565881	81.89	4.74	50777	1.11	52.08	384034	360475	594547	531745	163477	129377	6.901	6.107	414615	5692030	69.87	4.31	232170	5.07	55.27
GGTTAGTTGGGGTCGACTTGTTGCCTAG	136846	128964	211724	200897	14869	14049	1.763	1.755	113520	2355421	77.87	0.88	21775	0.48	44.19	257470	243093	414600	363394	100135	75692	6.062	5.228	264529	4068757	66.30	0.90	131952	2.88	46.89
ATTGAGGATAATAATCGCGGGCAATGCA	214992	199510	322634	303814	20039	18859	1.559	1.558	154296	3339904	82.48	3.28	26135	0.57	49.94	232457	220802	376671	331055	99459	75425	6.627	5.718	243906	3676369	69.88	3.04	128484	2.81	53.09
CTCTGGAGACCCAATTCCATAATGCCTC	633261	586332	915644	859287	62968	59157	1.726	1.728	458367	9157376	83.89	7.12	83406	1.82	54.36	485931	464119	789869	683111	273663	203685	8.696	7.484	618590	7687081	68.28	6.12	382018	8.35	54.86
GAAGAGTATTCATTACCAAGAACGTTCC	152943	144983	238011	223031	14822	13859	1.563	1.560	115142	2553713	82.25	4.45	19456	0.43	48.80	149566	145078	253905	216808	83413	59141	8.246	6.847	180488	2540308	65.05	3.98	106451	2.33	49.04
ACGCGACGGCCCAATTCCATGTGTCGGA	670099	609971	932670	887484	65875	62645	1.773	1.772	474548	9674197	77.04	3.55	92662	2.02	41.77	340192	314699	524910	479246	174614	148117	8.349	7.757	433036	5368373	58.81	3.07	280354	6.13	44.84
GAAGCAGCGGCCAATTCCATGACGTCTT	264219	244360	399792	376300	29784	27970	1.870	1.866	211582	4322689	74.05	1.01	44514	0.97	38.30	264588	248418	429867	371933	143898	107967	8.402	7.286	325243	4242321	56.76	0.96	202894	4.43	41.30
GAAGAGTATTCCAATTCCATCTAGCGCT	48320	44663	71972	67650	3720	3498	1.297	1.298	31275	750717	78.31	1.03	4725	0.10	41.42	41632	39526	67010	58600	18228	13303	6.827	5.698	41801	660025	60.41	0.94	23223	0.51	41.57
GAAGCAGCGGACGCTTCGTCACAGGCGC	556028	506663	805770	764700	57503	54341	1.791	1.784	402705	8389669	77.50	1.56	77044	1.68	44.13	748550	687511	1137619	1015052	287856	226243	6.351	5.594	737117	10909565	65.53	1.54	387387	8.46	47.73
GATTCGGTCAGGTCGACTTGTCGTAGTG	242112	226824	367929	348956	21890	20770	1.493	1.494	172863	3892104	79.26	1.75	28390	0.62	45.62	358491	340777	573297	512047	121502	94632	5.319	4.639	337068	5650352	68.71	1.74	155548	3.40	48.74
GCAGGTCGTCTCGATGATACAGCTCGCT	43109	41527	69493	66427	4289	4097	1.549	1.548	37522	807164	80.59	10.66	6350	0.14	50.83	35743	34543	59768	54065	18449	14900	7.748	6.917	49916	659403	65.99	10.28	30290	0.66	53.40
GAAGCAGCGGACGCTTCGTCTACTCATA	1004443	826134	1155006	1090403	89307	84383	1.941	1.942	493914	9026681	73.94	3.75	106861	2.33	40.89	788242	693332	1036887	935439	267087	216108	6.465	5.798	703511	8592237	61.48	3.41	392159	8.57	43.87
CTCTGGAGACCATTACCAAGGACGTCTT	70249	66337	110392	104794	8693	8197	1.976	1.963	62064	1259529	68.81	1.20	13598	0.30	33.34	101976	97707	170939	147885	61616	46361	9.047	7.868	138054	1767014	52.01	1.19	88967	1.94	37.57
GAAGCAGCGGGTACCTGAATTCCGCTAA	672480	583163	827633	777199	59330	55715	1.799	1.799	373452	7323397	74.99	1.46	71977	1.57	45.19	418290	377472	608635	525423	223411	167335	9.213	7.993	451605	5349874	60.28	1.30	295321	6.45	49.04
GAAGCAGCGGCATTACCAAGGTCGGAGC	320663	295431	457210	432747	28885	27337	1.586	1.586	227372	4878872	78.70	1.21	38996	0.85	47.58	374540	350628	584269	504757	188509	138264	8.098	6.875	404565	5703839	64.16	1.21	237478	5.19	49.76
ACGCGACGGCATAATCGCGGCGGAACTG	51706	48193	75941	72724	3682	3496	1.217	1.207	33749	820257	68.23	0.91	4710	0.10	40.00	26365	24656	40723	38145	9697	8536	5.977	5.617	26797	430697	57.27	0.97	14725	0.32	43.56
GGCTGGCTCTCTACTGCAAGAGCCTCAT	531835	482687	753458	705900	48990	45752	1.632	1.627	353981	7290492	85.54	9.99	62161	1.36	55.72	669713	619972	1036845	880334	294441	204123	7.128	5.820	643490	9045643	71.97	8.73	350099	7.65	55.70
GCAGGTCGTCCTACTGCAAGGCGGCACA	842646	736335	1071734	1010611	77112	72683	1.806	1.805	482512	9418806	73.17	1.07	95263	2.08	43.66	960026	864734	1374763	1173603	454073	321835	8.290	6.883	892936	11258898	59.86	1.00	541278	11.83	46.50
CTCTGGAGACATAATCGCGGCGGCGTGA	1627190	1375376	1909233	1798858	136532	128597	1.795	1.794	851303	16385992	77.05	1.73	167172	3.65	46.80	1265264	1108364	1715709	1525948	479353	381288	7.012	6.271	1143313	14707674	64.97	1.63	656078	14.34	50.43
GGTTAGTTGGATAATCGCGGGTTCCAAT	179625	165153	263909	246393	19181	17963	1.824	1.830	132882	2778733	75.26	1.63	26532	0.58	40.32	148503	140882	239893	213919	69121	54987	7.232	6.452	176063	2464116	59.62	1.58	102270	2.23	43.03
GGTTAGTTGGATAATCGCGGCGGCGTGA	181910	168035	272508	257097	15778	14829	1.453	1.448	128183	2897416	82.82	4.64	19903	0.43	50.50	140474	131104	224348	202638	54192	43765	6.063	5.421	144702	2262014	69.21	4.40	76392	1.67	52.29
GAAGCAGCGGCTACTGCAAGGATTCTGC	357544	328625	528384	499221	39682	37451	1.885	1.883	278577	5606954	75.80	0.85	56165	1.23	42.56	434709	406619	697026	602483	233471	173707	8.407	7.237	511143	6764589	59.94	0.85	309460	6.76	44.72
GAAGCAGCGGACGCTTCGTCAAGATACT	147336	135204	226293	214515	10739	10174	1.191	1.190	91958	2280899	82.85	0.90	11459	0.25	53.32	158848	149053	254844	231180	46619	36898	4.591	4.006	127537	2445414	75.05	0.90	52365	1.14	57.58
GCAGGTCGTCACGCTTCGTCGGCATTCT	699476	635153	976411	925488	69031	65265	1.774	1.770	476677	9522461	74.04	0.95	91034	1.99	44.35	907268	841208	1359284	1219971	328610	258905	6.068	5.327	874359	12749812	65.11	0.95	439864	9.61	48.98
TGCGGCCTGGATAATCGCGGGGTACCTT	816525	731922	1101077	1042021	80053	75605	1.825	1.821	519717	9962814	81.21	3.30	102462	2.24	50.84	849664	787988	1282930	1129032	388791	298056	7.606	6.626	895116	11358156	68.42	2.96	523547	11.44	54.22
TCCATACCTGCTACTGCAAGCCAAGTCT	275057	254640	415468	390782	30966	29235	1.871	1.878	220590	4475386	74.19	1.19	45517	0.99	39.27	349423	332654	576019	493443	194473	142025	8.474	7.224	427026	5679524	58.51	1.14	258002	5.64	42.77
GATTCGGTCACCAATTCCATAACGTTCC	534354	497684	784180	735518	55196	51644	1.767	1.762	400278	8069850	77.71	3.72	74952	1.64	44.81	595495	566032	958606	817312	304417	216755	7.971	6.656	670711	9031513	63.00	3.34	386223	8.44	47.13
ATTGAGGATAGTACCTGAATGATTCTGC	185389	173107	271751	254142	12453	11601	1.150	1.146	118206	2834444	80.60	1.23	14752	0.32	50.33	121892	116934	197971	171458	59813	43231	7.583	6.328	126204	1967165	66.59	1.18	69240	1.51	52.40
GGTTAGTTGGCCAATTCCATACACTAAG	386041	353898	569426	534164	40776	38145	1.797	1.792	284173	5855411	75.12	1.15	55065	1.20	42.15	353267	333748	570700	491339	195603	144263	8.603	7.369	418607	5521054	59.29	1.13	256630	5.61	44.81
ACGCGACGGCGTACCTGAATCTCTCGTC	61011	56323	94239	90186	5462	5207	1.455	1.449	44384	1000170	84.58	10.97	7057	0.15	49.47	24752	23570	41313	38281	12784	11031	7.767	7.233	34476	449390	63.20	9.29	22038	0.48	48.08
GAAGAGTATTGTACCTGAATCGGACAAC	450772	408645	637151	594553	49440	46133	1.948	1.948	337832	6028006	76.72	5.27	70031	1.53	45.44	367136	346704	584331	497158	225927	166710	9.704	8.416	494811	5408733	59.67	4.41	326229	7.13	46.96
GGTTAGTTGGCATTACCAAGATAATGTG	441900	411193	655516	620458	41182	38854	1.577	1.572	319738	6746361	79.79	7.68	55163	1.21	46.67	440058	422979	723844	631330	230921	171278	8.007	6.809	538599	7238008	63.36	6.64	317875	6.95	47.63
GACTAGCATTATAATCGCGGATGAGGCC	181859	170439	275217	257673	21124	19726	1.926	1.921	149373	3002546	68.87	0.93	31288	0.68	37.43	189335	179632	307381	265356	104752	78842	8.553	7.457	235455	3059336	54.65	0.93	145109	3.17	40.89
ACGCGACGGCTCGATGATACTATTAGCT	156631	151099	251132	241281	17626	16879	1.762	1.756	143829	2935235	78.21	1.20	26755	0.58	47.88	92357	90438	157559	146100	55854	48614	8.898	8.352	147976	1855587	62.34	1.15	94717	2.07	49.72
TGCGGCCTGGCCAATTCCATGACGTCTT	69678	59124	88401	83573	4231	4035	1.201	1.212	28526	682102	95.07	79.25	3757	0.08	90.15	68018	58667	93002	85586	6963	6357	1.879	1.864	33084	700523	89.04	73.24	8652	0.19	73.19
CTCTGGAGACCCAATTCCATATCCACTG	54582	50686	81208	76402	3416	3210	1.056	1.055	33389	835428	79.64	1.02	4030	0.09	46.77	22701	22023	38135	32833	15027	11135	9.890	8.512	28057	394999	60.32	0.97	18310	0.40	47.94
GACTAGCATTGTACCTGAATCTAGCGCT	689001	613841	956193	889978	67477	62931	1.771	1.775	452045	8918387	76.99	1.12	85836	1.88	46.87	486793	449478	748783	640865	273564	202562	9.170	7.933	560520	6787030	61.94	1.05	361157	7.89	49.97
GATTCGGTCAATAATCGCGGATATGGAT	68507	62744	97907	92800	6594	6226	1.690	1.684	49418	1047648	71.91	0.93	9273	0.20	36.76	59807	57125	95216	85627	27619	22289	7.280	6.533	70351	999370	58.16	0.90	40925	0.89	42.75
CTCTGGAGACGTACCTGAATTAAGGTCA	165253	154508	250879	236337	19232	17958	1.924	1.907	137320	2766549	76.26	1.61	28963	0.63	40.35	143979	138867	243430	211681	87420	66435	9.014	7.877	202833	2559100	57.95	1.49	129022	2.82	42.67
GGCTGGCTCTCTACTGCAAGCTGCTTCC	143475	125297	191789	180815	9824	9239	1.286	1.282	75817	1710602	94.15	70.31	10391	0.23	85.83	54500	49752	80785	74721	7758	6477	2.410	2.176	37345	687519	91.68	69.31	11642	0.25	83.47
GGTTAGTTGGCATTACCAAGGCGCAAGC	185786	171664	281426	263637	24396	22785	2.176	2.169	155059	3030536	71.87	1.25	37176	0.81	35.08	266589	250175	433023	362464	156536	110126	9.073	7.626	326967	4094938	54.05	1.21	206831	4.52	37.81
TGCGGCCTGGCTACTGCAAGGATTCTGC	627396	582108	910329	859990	61057	57676	1.683	1.683	459603	9398252	80.12	1.84	81760	1.79	49.27	813451	770678	1293289	1099506	421588	296977	8.182	6.779	887737	12146625	66.41	1.77	506585	11.07	51.50
GCAGGTCGTCATAATCGCGGAGCTCGCT	478615	427165	650062	616349	47191	44699	1.822	1.820	303208	5897796	78.19	3.97	60838	1.33	45.65	425816	390794	630784	563939	188311	149861	7.493	6.670	454376	5639201	63.37	3.56	273237	5.97	48.40
GATTCGGTCACCAATTCCATAGCTCGCT	126444	118380	197369	185898	12949	12265	1.647	1.656	98710	2135683	77.45	1.57	18430	0.40	41.50	154077	145404	252066	216501	75705	54736	7.538	6.346	166170	2426709	61.73	1.52	95534	2.09	44.55
TCCATACCTGCCAATTCCATGCCACAGG	343030	314207	500908	469316	28789	26964	1.443	1.442	222031	4953063	84.16	12.96	33221	0.73	58.81	201128	189542	321844	281605	99297	73619	7.744	6.562	204370	3047082	70.15	9.70	114846	2.51	56.28
GGTTAGTTGGCATTACCAAGACACTAAG	539856	492566	715913	675173	50241	47198	1.761	1.755	354949	7147731	77.93	5.61	67466	1.47	45.79	632935	594076	944443	812255	299086	215149	7.948	6.648	663100	8796321	63.03	4.97	386405	8.44	47.38
GAAGCAGCGGCTACTGCAAGAAGTCCAA	986024	867341	1265422	1190670	93246	87742	1.849	1.850	605933	11298846	81.80	6.77	124935	2.73	49.70	668293	619158	1018059	869826	411670	304723	10.149	8.793	861791	9102108	63.64	5.61	590248	12.90	51.75
TGCGGCCTGGGGTCGACTTGGATCTATC	635735	584090	924109	875345	64260	60925	1.745	1.747	447601	9143923	78.20	1.41	82118	1.79	48.08	1084010	1020423	1680508	1476160	394576	298002	5.893	5.067	1026373	15673060	68.93	1.40	491496	10.74	51.34
GACTAGCATTCTACTGCAAGTCCAACGC	691973	633460	982885	917171	71986	67084	1.838	1.836	492056	9569135	77.91	5.86	97247	2.12	45.37	785734	738781	1239130	1041440	416135	289047	8.429	6.966	890649	11100583	62.07	5.12	534060	11.67	46.61
GAAGCAGCGGCTACTGCAAGGACCTGAA	646426	582489	896364	844876	60253	56726	1.687	1.685	430287	8716515	76.83	5.32	79973	1.75	43.41	607539	561448	939120	817298	293669	218556	7.849	6.712	665515	8673668	60.65	4.69	396371	8.66	44.84
GATTCGGTCAGTACCTGAATGCTCATTG	294018	271844	442036	415733	29251	27508	1.661	1.661	225975	4658755	84.00	8.02	41076	0.90	51.38	238280	226458	392956	340756	131736	97978	8.414	7.217	303072	3913823	67.05	6.91	185550	4.05	52.12
TCCATACCTGCTACTGCAAGTGGCCGGT	136162	127944	207836	196071	10872	10302	1.313	1.319	93579	2238519	84.69	6.16	13791	0.30	52.16	125368	118833	205525	180045	56529	41612	6.903	5.801	127962	2029445	69.10	5.54	69390	1.52	51.83
GCAGGTCGTCGTACCTGAATTTGCCTAG	900449	794866	1125338	1055978	85262	79962	1.902	1.901	524517	9627718	75.51	6.19	109537	2.39	44.37	580892	533937	863346	739374	330483	243626	9.608	8.270	680926	7256181	58.33	5.17	456563	9.98	45.92
GAAGCAGCGGGTACCTGAATAGTACTCC	177964	163520	262315	246318	14841	13892	1.420	1.416	120603	2698856	77.93	3.76	19116	0.42	43.42	110511	104184	176990	154342	59223	44548	8.398	7.244	127180	1759187	59.70	3.23	77581	1.70	44.90
GGCTGGCTCTCCAATTCCATCAGTAGGC	473591	436360	696105	651776	40914	38271	1.475	1.474	308577	6912585	81.53	7.65	46580	1.02	56.21	354836	333728	569267	487762	183717	131389	8.100	6.761	343812	5208531	69.09	6.29	192311	4.20	56.26
GGTTAGTTGGTCGATGATACATATGGAT	106625	101897	170009	161712	13368	12733	1.974	1.976	98562	1977620	75.53	4.06	21581	0.47	40.13	96494	93999	165396	148059	58074	46880	8.813	7.947	151730	1858393	57.56	3.93	98194	2.15	43.01
ATTGAGGATAGGTCGACTTGCTCTCGTC	191499	179390	296570	280196	21041	19849	1.781	1.778	153464	3182333	75.80	1.40	30192	0.66	41.95	286928	272998	465458	412304	116732	90309	6.295	5.498	313913	4699899	63.34	1.38	162803	3.56	44.46
GATTCGGTCAATAATCGCGGTAAGTGGT	374295	341075	525136	496424	31667	29929	1.514	1.513	242641	5272925	79.52	1.53	39539	0.86	49.69	316915	297058	488320	438138	126861	101461	6.521	5.812	320188	4766221	67.67	1.47	172279	3.76	52.49
GGCTGGCTCTATAATCGCGGCATAGAGT	697772	625106	941788	886498	67308	63239	1.794	1.790	453540	8905748	75.58	1.41	88629	1.94	44.67	597522	553616	898975	795636	277537	219240	7.749	6.916	661817	8394959	62.97	1.33	396872	8.67	49.47
ACGCGACGGCACGCTTCGTCCTTATCGG	60659	57355	96364	92567	5245	5055	1.366	1.371	44379	1069093	79.72	1.85	6718	0.15	44.11	43682	41581	71316	66798	15982	14063	5.625	5.284	45796	771202	67.41	1.77	23231	0.51	49.33
GCAGGTCGTCATAATCGCGGAACTGTAG	79469	74999	124855	118797	6029	5707	1.212	1.206	55273	1353328	85.60	5.39	7247	0.16	51.36	92463	87510	150587	136658	28040	22612	4.674	4.153	82535	1493918	74.56	5.14	36707	0.80	54.61
GACTAGCATTCTACTGCAAGAGCTCGCT	251289	232368	382038	357720	29873	27869	1.963	1.955	203045	4071880	74.33	1.07	43442	0.95	39.31	323351	304853	530024	442517	190766	132760	9.034	7.530	388000	4991330	57.54	1.04	241222	5.27	41.84
GATTCGGTCACATTACCAAGCTTGGTAT	78926	73479	119912	113763	6127	5787	1.282	1.277	54247	1266663	78.92	1.00	7641	0.17	45.82	79466	76125	130356	114606	38535	28597	7.420	6.263	86463	1320557	63.86	0.99	48445	1.06	48.26
GGTTAGTTGGATAATCGCGGGCTTGTCA	373184	339385	531030	500350	36369	34185	1.719	1.715	261998	5485397	76.35	1.26	49152	1.07	43.53	296384	274756	456532	409622	122090	97848	6.712	5.996	310772	4503212	63.71	1.24	171518	3.75	47.59
GAAGAGTATTCATTACCAAGGGAGCGTC	119318	111400	178050	167093	10577	9924	1.491	1.491	84916	1930711	75.62	1.05	14129	0.31	42.70	125027	118583	204471	174481	64309	45549	7.894	6.552	134257	1987053	60.00	1.00	77769	1.70	44.67
ATTGAGGATAGTACCTGAATTCATCCTT	630533	578513	918883	855006	63902	59306	1.745	1.741	454898	9040869	78.20	3.81	82991	1.81	45.62	476639	456788	783426	661983	293166	209399	9.392	7.939	601466	7485315	61.60	3.30	373083	8.15	47.57
GCAGGTCGTCGTACCTGAATCCATTCGA	418071	383950	618576	583139	42260	39739	1.715	1.710	317340	6359198	83.91	7.42	59660	1.30	52.42	376978	353624	605434	525037	206285	153960	8.552	7.360	473120	5874677	68.09	6.48	295558	6.46	54.50
TCCATACCTGTCGATGATACTAAGTGGT	886019	763284	1064632	998971	83715	78809	1.974	1.980	488834	8884569	79.51	6.86	108467	2.37	47.48	327409	302981	491709	432227	213182	169872	10.882	9.864	474229	4433992	59.81	5.11	349258	7.63	49.73
GGCTGGCTCTGTACCTGAATTCGTAGTG	268018	251304	400178	373772	23711	22167	1.487	1.489	197801	4251866	84.98	5.40	31429	0.69	54.93	169997	162958	280434	243120	94326	70546	8.442	7.283	212250	2833376	70.33	4.84	128659	2.81	57.49
CTCTGGAGACGTACCTGAATCGTCTGCG	574987	516851	809296	760649	56574	53088	1.755	1.752	407861	7985725	80.02	4.09	74819	1.63	49.32	464575	430244	722364	623478	253354	188698	8.803	7.596	544118	6723973	64.79	3.60	339498	7.42	51.77
GGCTGGCTCTGTACCTGAATCAATTAAC	709206	653226	1041699	967294	77582	71896	1.869	1.866	517627	9846177	76.39	4.61	102604	2.24	44.67	514165	488810	831530	704133	313095	226709	9.451	8.081	656413	7570730	59.56	3.93	421719	9.21	46.19
ATTGAGGATAATAATCGCGGGTCGGAGC	85530	80447	132000	124537	7613	7190	1.448	1.449	60765	1412039	79.20	0.92	9534	0.21	42.87	89140	84586	146723	128544	41535	31335	7.105	6.118	93774	1460842	64.30	0.95	51890	1.13	47.65
GAAGCAGCGGCATTACCAAGATGGCATG	691485	610054	905412	855920	65915	62338	1.827	1.828	429246	8157850	75.97	6.76	86897	1.90	44.46	773610	697169	1122119	972393	355418	261380	7.950	6.747	791498	9542987	60.69	5.90	484120	10.58	46.06
TCCATACCTGGTACCTGAATTCTCTACT	86999	78862	126157	118856	5461	5151	1.086	1.088	44772	1075521	96.59	90.29	4898	0.11	94.90	6904	6604	11113	10446	1325	1160	2.993	2.787	6285	102005	95.85	90.17	2432	0.05	95.07
GGCTGGCTCTGTACCTGAATCGGAACTG	386169	350892	537912	498880	33810	31477	1.578	1.584	239377	4956973	88.81	30.19	40713	0.89	67.10	127783	118926	199965	173142	63923	47189	8.023	6.841	141212	1759672	74.13	23.68	85379	1.87	62.15
GGTTAGTTGGCCAATTCCATGTATGTTC	559838	516310	812296	761520	55478	52086	1.714	1.717	404096	8311955	78.77	1.94	73517	1.61	46.65	463339	441758	756145	653364	257863	190946	8.559	7.335	560057	7449155	63.34	1.82	337612	7.38	49.07
GCAGGTCGTCGGTCGACTTGGGACTTGG	98667	93807	153766	146640	10851	10358	1.771	1.773	84424	1784484	76.94	1.03	16400	0.36	42.51	171682	163828	279012	248572	66077	51854	5.944	5.236	186325	2905055	65.68	1.02	92229	2.02	46.51
GATTCGGTCATCGATGATACTATTAGCT	70783	67593	114636	109070	7648	7275	1.674	1.674	61407	1319892	77.02	2.07	11647	0.25	42.79	63035	61407	108324	97781	34075	27799	7.895	7.136	89244	1206491	60.57	2.00	53959	1.18	45.09
ATTGAGGATAATAATCGCGGTGCGAGAC	172737	161489	265246	250470	20693	19486	1.958	1.953	144470	2882006	72.30	1.19	31567	0.69	36.56	225565	214779	371172	324222	115235	88010	7.792	6.813	277862	3729359	57.68	1.19	164475	3.59	41.08
GACTAGCATTCTACTGCAAGCCGCGGTT	184480	172707	286364	268709	21886	20404	1.918	1.906	153673	3139521	73.69	0.82	32444	0.71	37.46	242867	231186	405658	342492	142606	101304	8.823	7.424	305032	3974298	56.09	0.85	188354	4.12	39.98
GCAGGTCGTCCTACTGCAAGTATTAGCT	64474	59066	91258	86740	6605	6274	1.817	1.815	49109	1040370	68.95	0.77	10098	0.22	36.56	76776	73870	127772	111620	41644	31532	8.180	7.090	99256	1356033	53.40	0.77	60762	1.33	38.40
ACGCGACGGCCATTACCAAGCGGACAAC	855690	671438	889682	844758	73897	70176	2.085	2.085	380497	6583043	70.36	3.55	92738	2.03	36.65	330160	284037	434453	387520	180259	147870	10.414	9.577	403895	3573847	49.27	2.73	302066	6.60	38.64
GGCTGGCTCTGTACCTGAATAACTGTAG	661805	613484	992557	922385	68315	63393	1.728	1.725	493637	10003904	80.65	9.85	90655	1.98	49.74	487149	460492	789336	681514	247071	181986	7.856	6.702	566119	7508439	65.33	7.99	329584	7.20	49.87
GAAGAGTATTTCGATGATACCTTGGTAT	169946	162161	272158	257285	15264	14446	1.408	1.409	135690	3044234	78.64	4.70	21115	0.46	45.77	110563	107687	188992	169595	61179	48980	8.125	7.249	151890	2123914	62.53	4.14	91360	2.00	48.31
GCAGGTCGTCATAATCGCGGACACTAAG	66358	61134	100415	95524	8882	8408	2.220	2.209	56940	1112330	71.31	0.96	13864	0.30	34.73	71620	67968	118233	104042	46165	36707	9.800	8.855	108296	1244261	51.44	0.96	74104	1.62	37.66
TCCATACCTGCATTACCAAGACCTTGGC	390237	362954	601044	568174	41329	39081	1.726	1.726	309256	6428041	81.69	2.38	56262	1.23	50.83	556609	528955	925874	777433	319368	219067	8.658	7.072	639349	8799929	67.56	2.18	372677	8.14	52.99
ATTGAGGATAATAATCGCGGGACGTCTT	677158	566803	794536	746506	63042	59137	1.991	1.988	345518	6214341	75.42	2.23	76106	1.66	43.96	550688	491208	759274	664757	235966	182370	7.800	6.886	551576	6153154	60.77	2.02	341051	7.45	46.20
GGCTGGCTCTCATTACCAAGAAGATACT	131604	118384	194719	183699	9876	9316	1.273	1.273	80396	1784897	95.08	79.56	10530	0.23	89.35	21780	20497	34712	32193	6051	5043	4.375	3.932	23224	321839	89.24	74.01	11057	0.24	82.40
GAAGCAGCGGACGCTTCGTCTCCGCTAA	101484	92534	140003	132830	6357	6018	1.140	1.137	57546	1399535	80.75	3.59	7263	0.16	45.45	114282	105074	167328	151514	30244	23884	4.537	3.957	85564	1553808	70.20	3.45	36617	0.80	49.54
GGCTGGCTCTACGCTTCGTCGCTTGTCA	382158	325253	462881	436154	27806	26121	1.508	1.503	181094	3510874	88.69	51.53	30256	0.66	74.44	212850	187672	284240	263470	32600	27994	2.879	2.667	136004	2191940	84.89	49.65	44287	0.97	70.98
GACTAGCATTACGCTTCGTCGGAGCGTC	125263	113973	173507	163240	11468	10819	1.659	1.663	86224	1881513	76.05	1.11	15779	0.34	42.22	164827	151230	245752	216324	59648	45641	6.092	5.296	153910	2389884	62.89	1.09	80013	1.75	44.10
ACGCGACGGCGGTCGACTTGTTGCCTAG	190993	178015	283926	272062	20919	20003	1.849	1.845	152385	3123007	75.26	1.22	30136	0.66	41.30	163863	154523	258930	240991	64634	56647	6.265	5.900	193995	2757440	63.06	1.21	105633	2.31	45.88
GAAGAGTATTGGTCGACTTGCTCTCGTC	137292	128458	212993	200894	16049	15137	1.891	1.891	113319	2323886	74.16	1.01	24186	0.53	38.33	213260	202773	347090	305652	92039	70937	6.656	5.825	241017	3485291	60.74	1.00	130513	2.85	41.48
ATTGAGGATAGTACCTGAATCTGCTTCC	143721	133333	220566	206498	13809	12845	1.571	1.561	108361	2363612	76.97	1.06	19185	0.42	40.91	124473	119163	207604	177042	74361	53799	8.990	7.627	156277	2062856	58.75	1.02	98253	2.15	43.98
GCAGGTCGTCGTACCTGAATAGGTTATA	118824	111490	181511	171383	12611	11798	1.744	1.728	95283	2020545	73.91	1.12	18859	0.41	38.23	117962	112294	194175	170648	60666	46446	7.842	6.831	144043	2004394	58.10	1.05	85556	1.87	41.86
GATTCGGTCAATAATCGCGGCAAGCTAG	639589	557858	812032	767564	58453	55225	1.807	1.806	375818	7318827	76.67	1.40	73799	1.61	46.25	527812	479997	764532	680873	229630	181619	7.539	6.695	546397	6918990	63.89	1.31	324572	7.09	50.02
GATTCGGTCACTACTGCAAGTGCGAGAC	319377	295714	469075	443054	32003	30123	1.712	1.706	241858	5014427	75.38	3.86	45737	1.00	39.81	365821	342725	575461	497988	178907	131652	7.803	6.635	408934	5566380	59.32	3.43	240473	5.25	42.77
GGCTGGCTCTCCAATTCCATATTGTGAA	791687	653068	908268	847601	70543	65811	1.949	1.949	367511	6651316	72.98	1.53	80598	1.76	41.49	431607	386765	609002	511913	250771	181453	10.335	8.897	474841	4637169	54.76	1.28	335840	7.34	43.48
GGTTAGTTGGCCAATTCCATGGTACCTT	167667	153704	244476	229591	19136	17954	1.965	1.963	127548	2584863	71.79	1.21	29175	0.64	34.41	150385	142461	245387	209538	93138	68667	9.526	8.225	200006	2420711	51.82	1.16	133535	2.92	37.02
TCCATACCTGATAATCGCGGCACGAGCG	282497	258985	408954	387258	22061	20893	1.354	1.354	188022	4265039	83.04	4.78	26071	0.57	56.18	268764	251617	418780	375765	99763	78514	5.979	5.244	252244	4120893	72.17	4.26	122614	2.68	56.37
ATTGAGGATACCAATTCCATCTGCTTCC	475158	433732	691732	646659	43317	40505	1.572	1.572	326050	6857713	78.93	3.28	55796	1.22	46.69	427522	404364	686411	584465	225619	160368	8.250	6.887	471548	6416463	63.15	2.94	277887	6.07	48.28
TCCATACCTGATAATCGCGGAAGTCCAA	886514	783718	1145504	1077033	86624	81443	1.898	1.898	542181	10093100	75.46	5.13	112741	2.46	43.53	770352	710285	1147860	1008750	358191	276574	7.832	6.882	842428	10058222	60.71	4.48	509574	11.13	45.51
CTCTGGAGACATAATCGCGGCCGCGGTT	703726	610647	872260	823721	62681	59181	1.804	1.803	401026	7625082	76.65	4.14	78755	1.72	44.96	518397	468278	739549	661000	213008	170795	7.229	6.485	529442	6599680	63.15	3.70	311022	6.80	48.08
TCCATACCTGCCAATTCCATATGAGGCC	176307	165106	267264	251617	16751	15760	1.573	1.572	132038	2879586	83.62	8.91	23211	0.51	49.25	115243	110619	192982	168440	70321	53420	9.146	7.960	160336	2010924	62.32	7.44	104266	2.28	47.70
CTCTGGAGACGTACCTGAATATATGGAT	248292	233354	384167	361837	21738	20467	1.420	1.420	186617	4125056	84.99	5.13	28568	0.62	54.12	203752	196373	341579	302625	93666	71826	6.883	5.957	234063	3551375	71.86	4.65	125417	2.74	56.15
CTCTGGAGACACGCTTCGTCACCTTGGC	54243	48675	76639	72612	4821	4545	1.579	1.571	36505	803880	75.36	1.26	6686	0.15	38.48	65214	60733	100275	90094	23021	18332	5.762	5.107	63573	987232	60.63	1.26	33176	0.72	39.92
GACTAGCATTTCGATGATACGATCTATC	230040	217543	356447	334457	20128	18866	1.417	1.416	171163	3809883	81.09	3.64	27013	0.59	49.39	103566	100613	175649	155821	65445	52015	9.352	8.378	143992	1886511	64.09	3.45	93086	2.03	52.19
GCAGGTCGTCCCAATTCCATATATGGAT	149970	139926	232715	219942	14600	13739	1.575	1.568	115740	2551909	81.59	3.41	20302	0.44	47.31	132392	127453	224481	197062	70061	53099	7.833	6.763	164664	2331464	65.42	3.08	96504	2.11	49.35
GACTAGCATTGGTCGACTTGCCGCGGTT	46162	42645	70043	66177	4752	4475	1.703	1.697	37546	812547	75.90	1.10	7319	0.16	40.42	80133	74076	126131	110728	32328	24680	6.433	5.594	86462	1291396	61.20	1.22	46800	1.02	41.74
GGTTAGTTGGCTACTGCAAGATGTAAGT	60822	55843	87653	82820	4024	3808	1.152	1.154	37492	921826	79.83	1.23	4770	0.10	53.12	40634	39219	66230	58821	18936	14445	7.176	6.164	44282	708321	67.11	1.19	23872	0.52	53.40
GATTCGGTCAACGCTTCGTCTACTCATA	551419	497196	776581	733569	55082	51876	1.780	1.775	380483	7569576	77.74	3.94	71379	1.56	45.76	639424	598263	978718	875306	239769	187596	6.149	5.379	645155	9265604	66.27	3.67	328827	7.18	48.19
GGTTAGTTGGCCAATTCCATTTATAACC	321184	297169	485793	456856	34027	31767	1.758	1.745	246311	5032848	78.74	5.26	47002	1.03	43.92	232013	223655	389607	335977	148683	111377	9.578	8.320	331708	4016261	58.70	4.38	216545	4.73	44.54
GAAGCAGCGGGGTCGACTTGTAAGGTCA	446564	414755	660000	625993	46563	44220	1.771	1.773	340241	6968434	75.90	0.82	65232	1.43	43.18	597428	561136	939157	827944	265232	202890	7.088	6.151	646133	9160092	63.37	0.82	354397	7.74	46.86
ACGCGACGGCACGCTTCGTCTGGATCGA	284943	271839	436654	418616	26193	25183	1.506	1.510	212888	4745531	81.69	2.01	33754	0.74	52.33	239721	228422	379555	353860	83090	72403	5.495	5.136	245854	3939382	71.46	1.97	122388	2.67	55.50
GCAGGTCGTCCATTACCAAGTGGATCGA	420051	396630	627360	595547	44391	42072	1.776	1.773	337443	6785710	79.58	4.77	61812	1.35	47.81	575622	547335	922215	800017	290371	213769	7.903	6.707	665268	8934728	65.52	4.31	382830	8.36	50.11
ACGCGACGGCGTACCTGAATACTAAGAT	332197	309211	488055	465203	31766	30168	1.634	1.628	245475	5116270	79.47	1.10	42436	0.93	49.26	151761	146083	249758	228319	89156	75863	8.960	8.340	213420	2720775	64.66	1.04	137537	3.01	53.22
TCCATACCTGCATTACCAAGGATCTATC	871570	790090	1223186	1150363	88861	83404	1.823	1.820	589990	11373400	77.85	1.90	115029	2.51	45.73	1056861	996702	1678294	1393632	629324	425096	9.412	7.656	1174418	14374234	62.43	1.73	722999	15.80	48.28
GACTAGCATTTCGATGATACCGCTATGT	68696	63651	102199	96336	4192	3926	1.030	1.023	39288	995707	94.78	72.96	4162	0.09	85.78	12863	12164	20998	19874	2234	2015	2.670	2.545	10718	204354	87.58	67.62	3828	0.08	73.85
GGTTAGTTGGCCAATTCCATCGTCTGCG	917929	739623	1010816	949315	78831	73972	1.957	1.956	432261	7883007	75.08	2.04	95762	2.09	42.75	529832	460255	716719	613824	282420	210733	9.890	8.617	565020	5700473	56.31	1.79	396582	8.67	44.74
GGTTAGTTGGGGTCGACTTGACACTAAG	581500	527623	824000	777836	60942	57545	1.856	1.857	416865	8029597	80.84	4.77	83281	1.82	49.14	913705	847723	1378990	1205144	349913	260930	6.369	5.434	898819	12450676	69.69	4.48	463489	10.13	51.86
GAAGCAGCGGCCAATTCCATCAGTAGGC	198086	182841	287046	270379	17754	16609	1.552	1.542	144578	3120132	80.46	5.50	24710	0.54	47.56	163229	153310	258567	226663	79538	60261	7.721	6.673	189902	2631730	63.48	4.82	112304	2.45	47.66
ATTGAGGATACCAATTCCATATGAGGCC	137731	128512	203299	189903	13892	12937	1.715	1.710	101056	2147025	74.27	1.19	19621	0.43	37.38	126077	120810	208098	177445	72010	51907	8.685	7.342	154163	2054879	56.33	1.17	96106	2.10	40.68
CTCTGGAGACCATTACCAAGGTCGGAGC	54937	52210	85590	81315	6888	6539	2.020	2.018	47711	979525	71.44	1.16	11148	0.24	33.22	76921	74174	131163	112460	48802	36231	9.339	8.086	109408	1354610	50.84	1.05	72958	1.59	35.70
GATTCGGTCACTACTGCAAGATGGCATG	449999	413248	661290	624428	47003	44305	1.784	1.781	336979	6908072	75.89	1.15	65222	1.43	42.43	490785	460111	782876	677116	258899	191651	8.300	7.104	565504	7541323	61.17	1.12	339200	7.41	46.26
GCAGGTCGTCACGCTTCGTCTCCGCTAA	84468	78681	125212	119304	7998	7635	1.603	1.606	60919	1344957	75.40	1.29	11019	0.24	41.38	118553	110801	184130	165587	43881	34614	5.981	5.247	114026	1803711	62.56	1.33	59187	1.29	44.39
GACTAGCATTATAATCGCGGCAGTAGGC	111936	104714	168130	157868	8566	8058	1.279	1.281	76425	1804645	78.76	1.01	11277	0.25	43.95	109616	103281	173655	153222	41981	32168	6.068	5.269	104778	1706094	64.59	1.05	54316	1.19	46.29
GATTCGGTCAATAATCGCGGCGCCGATC	250584	228067	361563	342450	24999	23712	1.735	1.738	172707	3661814	75.91	1.06	33262	0.73	41.94	264919	244486	406918	362655	113211	89472	6.983	6.192	276288	3888142	62.07	1.05	157950	3.45	45.98
GACTAGCATTACGCTTCGTCCGGAACTG	215377	196841	309414	289837	22130	20764	1.795	1.798	157452	3342712	74.00	0.86	30272	0.66	41.33	292262	270193	449779	393161	111036	84289	6.196	5.381	284714	4409118	63.11	0.86	145342	3.18	45.56
GGTTAGTTGGGTACCTGAATAAGATACT	681200	613697	966955	908055	71969	67583	1.868	1.868	500312	9713741	73.95	1.09	101823	2.22	41.75	578170	548155	930391	798125	344834	255021	9.303	8.020	742122	9097499	59.00	1.06	469144	10.25	45.76
GGTTAGTTGGTCGATGATACGGTACCTT	636471	599480	966498	915318	65277	61783	1.695	1.694	508559	10397400	79.67	4.36	91544	2.00	48.47	516853	495496	854583	754641	294674	229088	8.655	7.619	696346	8831286	63.91	4.18	434243	9.49	50.71
ACGCGACGGCATAATCGCGGGCAATGCA	349820	315506	484819	462966	32738	31208	1.695	1.692	235445	4893967	78.54	1.99	42271	0.92	47.37	178576	164707	270366	252940	72972	64483	6.774	6.399	204812	2760799	64.90	1.89	118289	2.58	49.93
GAAGCAGCGGTCGATGATACATGGCATG	36050	34277	56610	54072	4059	3897	1.800	1.809	31466	651881	73.96	1.38	6672	0.15	37.25	33626	32295	56340	50440	21423	17363	9.544	8.640	51982	627577	54.46	1.44	35326	0.77	41.29
ACGCGACGGCCATTACCAAGTATCGCAC	71422	64734	106186	101503	9682	9246	2.289	2.286	59684	1127065	67.48	0.81	15594	0.34	32.13	58979	55670	96824	86931	38026	31414	9.857	9.070	92517	1010487	48.29	0.75	65335	1.43	35.68
GAAGAGTATTGGTCGACTTGGCGGCACA	668126	576318	810724	759968	64679	60677	2.002	2.004	387813	6920398	73.73	5.72	87300	1.91	41.43	825262	734689	1133325	985769	311697	232757	6.903	5.926	760031	9204525	60.63	5.11	433083	9.46	43.26
TCCATACCTGGTACCTGAATTAAGTGGT	18593	16667	26260	24675	836	798	0.799	0.812	7864	233244	94.76	78.53	653	0.01	89.13	4971	4592	7780	7332	1081	1010	3.487	3.457	4081	72262	75.81	59.04	1890	0.04	56.40
ATTGAGGATACTACTGCAAGTTCCTGTT	437510	398419	612483	573227	39754	37074	1.629	1.623	295792	6206300	78.36	3.59	50798	1.11	46.13	464509	437276	732880	628815	216806	155691	7.425	6.214	480788	6895393	64.85	3.26	263910	5.77	48.56
ATTGAGGATACTACTGCAAGATCTGCCA	325791	297033	472548	440748	31644	29336	1.681	1.671	221213	4747960	77.36	1.10	41053	0.90	43.34	344633	324893	551693	466248	175783	122516	7.997	6.595	360224	5135940	62.18	1.08	206864	4.52	45.78
GGTTAGTTGGCATTACCAAGCTACGACA	443353	402337	653089	617235	45315	42888	1.742	1.744	319635	6591111	77.37	1.37	59556	1.30	44.93	535891	501316	853693	729835	295139	212168	8.677	7.296	611846	8034561	61.86	1.31	372056	8.13	47.41
ACGCGACGGCCATTACCAAGAACTGTAG	508667	470640	757017	722765	55914	53194	1.854	1.847	402801	8111682	75.52	3.87	81935	1.79	40.47	364288	344831	591138	536634	196901	163803	8.360	7.661	498904	6198115	58.18	3.36	316801	6.92	43.47
GGCTGGCTCTACGCTTCGTCCTGCTTCC	52327	46076	76164	72042	4007	3819	1.320	1.331	28587	686143	90.80	61.49	4121	0.09	73.89	42529	38560	65242	60326	8421	7033	3.240	2.926	30125	567235	81.15	55.20	11076	0.24	61.37
GGCTGGCTCTACGCTTCGTCATATGGAT	220511	209058	346456	327341	22295	21127	1.615	1.620	179717	3844332	79.36	2.87	31594	0.69	45.76	347253	329133	559812	495565	120765	92973	5.414	4.709	337091	5496297	68.92	2.72	155674	3.40	48.74
ACGCGACGGCATAATCGCGGATCCACTG	24596	22474	35972	34593	1384	1330	0.966	0.965	14641	383140	79.98	0.97	1565	0.03	47.35	9876	9428	15805	14910	3258	2878	5.174	4.845	9419	168789	65.97	0.99	4656	0.10	48.02
TCCATACCTGGGTCGACTTGTCCAACGC	551300	506979	811441	767509	53779	50809	1.663	1.662	390438	8094302	78.45	0.88	71084	1.55	46.03	892679	834088	1396041	1228719	333020	251717	5.987	5.142	852177	12957550	67.81	0.88	419869	9.17	49.43
GAAGAGTATTCTACTGCAAGAGCTCGCT	860827	734548	1081113	1010164	80392	74975	1.866	1.863	495705	9381979	77.54	4.54	100428	2.19	45.72	908543	808261	1298444	1097658	421289	293755	8.144	6.717	861546	10567228	62.55	4.01	515337	11.26	47.12
GAAGCAGCGGCATTACCAAGCAATTAAC	175227	160881	261566	247710	19500	18443	1.871	1.869	137433	2777599	74.09	1.05	28938	0.63	38.25	243690	231237	397174	340822	132383	96225	8.366	7.086	292621	3855031	58.10	1.01	176311	3.85	41.61
GACTAGCATTCATTACCAAGATGAGGCC	1404270	1270535	1923329	1801546	135392	126700	1.767	1.765	911189	18282215	77.60	1.99	174160	3.81	46.06	1257937	1166122	1930806	1658072	665523	487423	8.651	7.378	1358602	17283387	62.72	1.83	834749	18.24	49.01
GGTTAGTTGGGTACCTGAATAGTACTCC	258435	239144	385330	361890	29006	27182	1.889	1.885	202564	4110091	76.26	0.84	41012	0.90	42.24	235869	224588	387068	328959	150332	109620	9.748	8.364	310608	3850595	57.98	0.83	203079	4.44	44.39
GGCTGGCTCTGTACCTGAATGGCATTCT	168391	158251	257537	240278	20521	19057	2.000	1.991	140982	2767148	74.24	1.22	30568	0.67	38.09	155820	148832	258351	219600	93642	68426	9.097	7.821	204454	2521163	56.24	1.15	130592	2.85	41.07
GGCTGGCTCTGGTCGACTTGGTATGTTC	376542	355911	572662	540147	37825	35823	1.658	1.665	293721	6208840	76.79	1.19	52638	1.15	44.83	619813	591562	988506	870930	230458	176384	5.852	5.083	628611	9803902	66.85	1.17	304087	6.64	48.62
GAAGAGTATTGGTCGACTTGGTCGGAGC	118683	112580	183887	172869	9200	8643	1.256	1.255	82865	1994572	81.86	1.67	11244	0.25	48.81	157733	149752	255433	226154	49945	37710	4.908	4.185	134747	2486227	71.45	1.66	57676	1.26	51.22
TGCGGCCTGGGTACCTGAATGCTTGTCA	166458	153900	249601	236272	19123	18010	1.923	1.913	134074	2694137	74.24	5.39	29193	0.64	38.59	95034	91186	161990	138150	80509	61686	12.474	11.207	168188	1704006	50.10	4.07	127330	2.78	39.84
GCAGGTCGTCACGCTTCGTCATGAGGCC	45858	43022	70586	67243	4365	4150	1.552	1.549	34045	774094	75.09	1.01	6265	0.14	36.89	65135	61174	103264	93581	22182	17737	5.391	4.757	63155	1027373	60.81	1.03	31750	0.69	39.19
GACTAGCATTATAATCGCGGGGCATTCT	167868	157103	248644	232429	11553	10735	1.166	1.159	105295	2560909	83.51	1.82	12658	0.28	53.50	141969	134990	224529	199063	47457	35952	5.305	4.533	121820	2161319	72.58	1.81	54050	1.18	53.95
GGCTGGCTCTACGCTTCGTCGTGTCGGA	215376	203380	332500	312973	24376	22888	1.840	1.836	176850	3665388	75.07	2.41	36341	0.79	38.74	311065	293049	494694	433397	124316	94380	6.307	5.466	318417	4790278	61.90	2.30	164795	3.60	41.64
GAAGAGTATTCTACTGCAAGTAAGTGGT	368255	342627	552140	517255	31254	29208	1.421	1.417	255063	5862632	79.37	1.57	39739	0.87	47.38	410598	388529	662917	574732	176347	127673	6.677	5.576	401585	6435066	66.10	1.52	207808	4.54	48.65
GAAGAGTATTTCGATGATACGCCACAGG	102565	97409	161663	152756	10856	10239	1.685	1.682	87554	1834425	71.69	1.06	16865	0.37	39.82	84646	82020	144272	126615	53207	41194	9.256	8.166	123751	1561826	55.14	1.02	80771	1.76	43.07
GCAGGTCGTCCATTACCAAGGCGGCACA	632206	593485	953272	903740	63204	59804	1.664	1.661	475354	10004567	78.37	1.67	84393	1.84	46.26	741358	704389	1200647	1028593	427833	307752	8.944	7.510	857983	11444799	62.79	1.58	522068	11.41	48.84
TCCATACCTGATAATCGCGGAGCTCGCT	819750	729053	1116153	1052462	79559	75018	1.789	1.789	529718	10390846	77.42	1.19	100823	2.20	47.45	825190	756026	1229500	1085209	358031	277827	7.309	6.426	835457	11078482	65.58	1.15	474599	10.37	51.41
GAAGAGTATTGGTCGACTTGATATGGAT	652943	568086	802799	753718	60430	56624	1.889	1.886	352693	6649938	74.01	1.93	75661	1.65	41.83	582861	531305	815814	717918	238423	182971	7.335	6.397	565578	6768613	60.62	1.73	337260	7.37	45.21
GAAGCAGCGGACGCTTCGTCCGCCGATC	211074	191705	311031	295167	23182	21933	1.871	1.865	154278	3221023	75.71	0.97	31310	0.68	40.08	320029	291786	488420	435405	118910	93529	6.111	5.392	309948	4612792	62.88	0.99	163925	3.58	43.93
GAAGAGTATTACGCTTCGTCTCTCTACT	784309	671240	969770	909091	73719	69104	1.908	1.908	422823	7796165	76.02	1.57	88540	1.93	44.90	690560	626759	970301	860733	267883	208398	6.929	6.077	657289	8061352	63.82	1.47	370658	8.10	47.57
TCCATACCTGATAATCGCGGCGTCTGCG	616736	555847	870622	824286	59888	56645	1.727	1.725	433958	8638678	77.93	3.75	79201	1.73	46.10	683341	625184	1021151	912109	263586	209838	6.479	5.774	675647	9412622	65.79	3.47	363964	7.95	49.31
GGTTAGTTGGCATTACCAAGCTCACCAA	153058	139738	232819	220150	16969	16004	1.829	1.825	116152	2447992	75.40	1.24	23630	0.52	40.16	192757	183235	321277	273925	114751	82563	8.965	7.565	240649	3132247	56.59	1.14	151638	3.31	40.95
ATTGAGGATATCGATGATACAGTTCAGG	217446	204516	331981	312939	15424	14540	1.166	1.166	142110	3399914	82.85	2.26	17642	0.39	51.30	145823	139739	238571	212860	65483	50806	6.889	5.991	149402	2394594	69.24	2.17	79545	1.74	53.97
GGCTGGCTCTCATTACCAAGTCCAACGC	574097	522428	820862	770004	51915	48628	1.587	1.585	376403	7863219	79.66	1.93	63976	1.40	48.71	653183	608969	1028700	859793	356023	242184	8.687	7.070	674727	9024594	64.81	1.78	402351	8.79	50.90
ACGCGACGGCGGTCGACTTGAACTGTAG	107012	100102	163469	156890	10202	9794	1.566	1.567	81477	1792608	79.02	2.04	13927	0.30	44.86	96956	91326	155675	144617	35521	30832	5.727	5.351	105280	1624461	65.80	2.00	55296	1.21	47.93
GCAGGTCGTCATAATCGCGGGGCTTAAG	330155	306199	486078	461646	32921	31155	1.700	1.694	245879	5073504	82.75	4.83	44428	0.97	51.06	369801	346079	579494	520213	149996	120143	6.497	5.797	400111	5690682	70.27	4.44	217124	4.74	54.04
GATTCGGTCACATTACCAAGCTGCTTCC	827468	697632	1018441	962086	76167	71842	1.877	1.874	442191	8300374	74.92	1.28	92555	2.02	44.58	756876	680365	1093475	920269	426645	301032	9.793	8.210	790534	8593168	58.74	1.16	529794	11.58	46.99
GGCTGGCTCTGTACCTGAATCCATTCGA	436124	407367	661886	617390	48953	45510	1.856	1.850	356562	6880991	80.34	5.66	68568	1.50	49.56	443387	418028	710340	610895	222777	164062	7.872	6.741	521053	6750404	66.05	5.07	301266	6.58	50.58
TCCATACCTGCTACTGCAAGCGTCTGCG	499776	453559	740538	698402	54085	51011	1.833	1.833	387154	7921004	77.34	0.84	75387	1.65	44.48	592524	550121	940640	812419	303888	224932	8.109	6.949	663504	8940496	62.49	0.84	392754	8.58	47.13
ATTGAGGATAGGTCGACTTGCCAAGTCT	133205	126579	212009	199970	13800	13026	1.634	1.635	108333	2349946	78.11	1.76	19112	0.42	43.64	198509	190018	329444	288866	88116	66605	6.713	5.787	220385	3340602	64.86	1.77	116691	2.55	46.73
ATTGAGGATAATAATCGCGGGCGGCACA	191688	179370	286794	270346	15196	14274	1.330	1.325	127339	2941704	82.94	2.19	18107	0.40	52.38	250540	235321	390459	344053	84657	63486	5.442	4.631	212342	3609005	72.17	2.12	98622	2.15	54.33
ACGCGACGGCGTACCTGAATACGCACCT	67763	63050	100353	95642	5247	4986	1.312	1.308	46394	1066423	79.84	1.05	7031	0.15	47.77	37930	35801	60471	55687	16257	13781	6.748	6.211	41021	629313	66.39	1.02	23131	0.51	51.73
GGTTAGTTGGCTACTGCAAGTGGATCGA	668831	603259	909844	856652	57859	54419	1.596	1.594	425065	8940278	70.47	0.98	73398	1.60	43.31	630042	584453	966112	838489	299546	221364	7.782	6.626	643473	8985677	59.12	0.94	373505	8.16	46.90
CTCTGGAGACGGTCGACTTGTCATCCTT	366817	335175	537991	509315	36117	34211	1.685	1.686	263735	5373535	78.16	5.58	47971	1.05	45.27	456338	431630	722636	641956	181088	140370	6.290	5.488	480856	6974676	65.73	5.09	250004	5.46	47.80
ACGCGACGGCCTACTGCAAGGCGCAAGC	755955	652932	959449	905338	66930	63165	1.751	1.751	439054	8559076	78.75	7.00	85813	1.88	45.88	408867	364132	578179	522683	171465	141443	7.443	6.792	431667	5238267	62.13	6.02	268113	5.86	47.54
TGCGGCCTGGCATTACCAAGGTATGTTC	386219	361617	581730	552163	39321	37122	1.697	1.687	298191	6224709	81.47	4.65	52046	1.14	52.50	569205	543123	933798	790164	309451	214690	8.318	6.819	639877	8986383	67.75	3.65	362092	7.91	53.08
GCAGGTCGTCCATTACCAAGGACCTGAA	427967	404324	642323	609153	38811	36777	1.517	1.515	312494	6758235	79.54	1.20	49828	1.09	50.76	524254	501237	851065	736315	276646	200250	8.159	6.826	577204	8248151	66.58	1.18	331297	7.24	53.25
GCAGGTCGTCACGCTTCGTCGGTACCTT	152287	142236	234566	222687	17041	16209	1.823	1.827	123312	2559487	74.78	1.14	25593	0.56	38.89	230777	216642	370593	328120	100119	77047	6.781	5.894	248288	3632951	61.51	1.18	136098	2.97	43.06
GAAGCAGCGGATAATCGCGGGACCTGAA	115086	106103	169824	161039	13193	12495	1.950	1.947	90398	1819207	74.40	1.05	19855	0.43	38.66	115748	108698	185367	164142	62416	49403	8.451	7.554	148775	1877737	56.56	1.04	94770	2.07	41.20
GAAGAGTATTTCGATGATACGACCTGAA	89880	86269	145723	137394	12531	11776	2.158	2.151	88655	1697574	72.58	2.03	21017	0.46	35.94	84639	82820	149005	129888	60804	47297	10.242	9.139	145109	1662884	52.48	1.86	99220	2.17	38.55
ATTGAGGATATCGATGATACGTATGTTC	257082	244441	400995	377534	27363	25810	1.713	1.716	205663	4272587	79.91	1.12	37376	0.82	48.32	196749	191842	333376	292025	123120	95394	9.269	8.199	272935	3511251	64.14	1.09	174436	3.81	51.63
GACTAGCATTCATTACCAAGGGCTTAAG	439982	407903	646621	606021	40771	38170	1.583	1.581	309523	6715205	78.07	1.20	52731	1.15	45.91	402318	381381	651123	561249	213471	156877	8.229	7.016	447219	6302637	62.70	1.13	266885	5.83	48.38
TCCATACCTGCATTACCAAGGTATGTTC	20006	17881	28096	26639	1370	1309	1.224	1.233	9969	247518	95.46	90.73	1332	0.03	87.76	4214	4014	6892	6438	1349	1179	4.913	4.596	4444	69213	77.86	65.91	2389	0.05	63.37
TGCGGCCTGGCATTACCAAGAGCTCGCT	240748	222907	362525	344939	26329	24987	1.823	1.818	188135	3903948	76.42	1.07	36998	0.81	43.20	436335	409057	697575	588644	232771	162171	8.375	6.915	480966	6553183	61.24	1.05	284831	6.22	45.72
GGCTGGCTCTCATTACCAAGATGGCATG	82332	72808	114224	107619	5191	4895	1.141	1.142	42281	974104	96.17	84.28	5094	0.11	91.52	88194	77995	126748	117002	9064	8167	1.795	1.752	48903	1013262	91.44	79.27	11718	0.26	76.43
GGCTGGCTCTATAATCGCGGGCCACAGG	45924	42616	66403	62827	2985	2838	1.128	1.134	29737	713205	80.04	1.22	3716	0.08	48.14	37760	35417	58035	51805	13775	10749	5.957	5.208	34703	580158	67.52	1.25	17665	0.39	51.20
TGCGGCCTGGATAATCGCGGTACTCATA	384118	351507	564223	535469	39217	37154	1.745	1.742	276020	5536410	80.67	11.82	52420	1.15	52.44	386912	365313	614145	553769	150356	119896	6.145	5.434	430358	5946848	70.25	11.49	227544	4.97	55.37
GATTCGGTCAGGTCGACTTGAACGTTCC	552886	515128	812580	767857	49821	47123	1.539	1.540	378967	7934376	80.59	2.11	61199	1.34	50.49	859962	812022	1332557	1176186	294318	222331	5.544	4.744	771022	12149527	71.13	2.05	354848	7.75	53.26
GGTTAGTTGGACGCTTCGTCGCAGAATT	108556	99591	157459	149605	7081	6743	1.129	1.131	68840	1687265	80.90	1.07	8795	0.19	48.79	155162	143116	236246	212275	40635	31437	4.317	3.717	119307	2262038	71.47	1.12	48263	1.05	50.73
GGCTGGCTCTCATTACCAAGTCGTAGTG	23453	20570	30798	29019	1098	1052	0.895	0.910	8656	256775	94.64	86.26	855	0.02	83.16	15591	14025	23416	21775	1966	1813	2.107	2.090	8379	194308	83.28	75.52	2716	0.06	57.95
GACTAGCATTCATTACCAAGTCCGCTAA	80698	74322	120744	113700	8864	8322	1.843	1.837	60903	1287443	74.68	1.14	12429	0.27	38.74	83417	79276	139122	120206	49079	36766	8.854	7.677	107672	1382441	55.73	1.08	69155	1.51	40.55
GATTCGGTCACTACTGCAAGCAGTAGGC	872607	738578	1027355	966408	76282	71796	1.864	1.865	456623	8479465	81.05	5.58	95277	2.08	50.70	653676	584053	919073	789035	332300	244267	9.075	7.770	699179	7613543	64.39	4.71	461560	10.09	51.97
GAAGAGTATTCTACTGCAAGCATAGAGT	502242	457363	715641	670200	48120	45000	1.688	1.685	348949	7172066	80.92	6.52	63269	1.38	48.60	462754	438149	742516	635618	250666	180222	8.473	7.117	544765	7111011	65.33	5.68	326276	7.13	50.20
GGCTGGCTCTGGTCGACTTGTTGCCTAG	374210	353150	562697	531288	34301	32343	1.530	1.528	274701	5934733	81.01	5.24	44280	0.97	50.77	576721	547770	907984	805385	190460	146259	5.265	4.558	549305	8867419	71.40	4.94	250190	5.47	52.97
CTCTGGAGACCTACTGCAAGGTGTCGGA	1235434	1105778	1638558	1540965	111347	104645	1.706	1.704	772971	15589527	76.53	1.67	141187	3.08	46.37	1357781	1246868	2029250	1724463	656432	463532	8.119	6.747	1318979	17533277	63.26	1.50	769031	16.80	49.09
GATTCGGTCAACGCTTCGTCGACGTCTT	759064	676375	1026692	968806	73236	69037	1.790	1.789	489565	9542825	77.99	1.76	95166	2.08	47.22	916281	837260	1344823	1192562	346867	267034	6.474	5.620	858141	11857716	66.92	1.72	457460	10.00	50.58
GCAGGTCGTCATAATCGCGGCAAGCTAG	79142	74664	122274	116593	5637	5348	1.157	1.151	52578	1322918	82.59	1.76	6391	0.14	53.65	72555	69032	118070	107711	24567	19909	5.222	4.639	65896	1210275	71.47	1.72	30268	0.66	54.02
CTCTGGAGACACGCTTCGTCATGTAAGT	197019	182019	300745	285721	20327	19331	1.696	1.698	153355	3222049	80.70	3.48	29088	0.64	47.16	222421	212347	366885	330965	85995	69299	5.883	5.255	252797	3828794	69.30	3.30	128224	2.80	50.88
TGCGGCCTGGCTACTGCAAGTCCGCTAA	301698	279357	440921	417781	30637	29002	1.744	1.742	221640	4595897	76.41	3.75	42584	0.93	41.95	377755	356932	608738	521101	199668	143601	8.233	6.917	433921	5812554	60.39	3.33	259733	5.68	44.66
TGCGGCCTGGACGCTTCGTCCAATTAAC	980233	782882	1084710	1025305	87234	82204	2.019	2.012	437202	7691821	75.54	2.10	98649	2.16	43.85	923036	798916	1178644	1046911	312835	244314	6.662	5.857	758336	8845526	62.96	1.91	426949	9.33	45.57
GATTCGGTCACATTACCAAGGACGTCTT	855715	751296	1108848	1045095	80904	76240	1.831	1.831	521145	9770709	80.76	6.32	104747	2.29	49.59	1008902	916125	1473920	1257957	470805	333878	8.017	6.662	999187	12099810	65.86	5.58	599922	13.11	50.80
CTCTGGAGACGTACCTGAATAGCTCGCT	238239	220246	362071	340870	27744	26037	1.923	1.917	193856	3917433	72.61	0.84	40012	0.87	39.18	201283	190599	333849	285106	133558	98935	10.041	8.710	273760	3326401	54.63	0.82	183002	4.00	41.98
CTCTGGAGACACGCTTCGTCCTGCTTCC	689868	585341	871282	824708	59573	56348	1.716	1.715	378503	7405581	77.85	2.26	71574	1.56	46.63	900807	784676	1217360	1085984	266098	209128	5.486	4.833	683685	9725904	67.14	2.15	346382	7.57	49.55
GATTCGGTCAGGTCGACTTGGGAGCGTC	210711	193439	306031	289939	22550	21359	1.849	1.849	158262	3272452	73.35	0.93	30888	0.67	40.02	350458	324685	536380	471580	132888	101732	6.218	5.415	340478	5150733	61.83	0.94	174153	3.81	43.22
GACTAGCATTTCGATGATACAGCTCGCT	26842	24683	41257	38882	2530	2387	1.539	1.541	18346	409894	91.73	65.68	3191	0.07	79.69	14042	13009	22319	20902	2552	2332	2.870	2.800	11842	213346	84.11	61.22	4417	0.10	68.69
CTCTGGAGACACGCTTCGTCGCAATGCA	368660	333123	518595	489922	30713	29085	1.486	1.490	238943	5230026	77.11	0.98	39008	0.85	47.17	513088	464781	754149	672635	151465	118215	5.041	4.411	409245	6820685	67.32	1.02	187779	4.10	48.87
GAAGAGTATTCATTACCAAGCTAGCGCT	127599	119913	200830	188800	13453	12645	1.681	1.681	100350	2179114	76.69	1.04	18682	0.41	40.08	142323	136609	238958	203410	82565	58779	8.672	7.253	173753	2384552	58.48	0.97	107251	2.34	42.75
ACGCGACGGCCCAATTCCATACACTAAG	101669	91800	147319	140364	11941	11324	2.034	2.025	76964	1526091	71.64	1.02	17880	0.39	33.90	50667	48412	84407	77097	31740	27159	9.438	8.842	78399	913872	52.13	0.97	54190	1.18	39.01
GAAGAGTATTCTACTGCAAGTGACGAAT	322739	298864	468848	438506	23153	21634	1.239	1.238	201198	4776260	81.63	1.73	26921	0.59	50.99	277807	264649	447960	386691	129657	91842	7.265	5.961	267466	4318150	68.44	1.67	140732	3.08	52.93
GGCTGGCTCTGTACCTGAATTAAGTGGT	883405	804946	1227107	1139524	84543	78197	1.729	1.722	565736	11251264	77.18	2.77	101959	2.23	49.00	603789	563085	932749	799591	317429	232195	8.542	7.289	646305	8187644	63.71	2.33	394416	8.62	51.28
TCCATACCTGACGCTTCGTCGGCATTCT	114095	105846	174330	164908	12816	12143	1.845	1.848	88802	1819249	79.96	19.65	18193	0.40	52.36	117402	111245	190019	172057	40273	32374	5.320	4.723	125705	1905738	70.13	18.25	59470	1.30	51.29
ATTGAGGATAACGCTTCGTCTAAGGTCA	968177	855526	1236800	1162211	86390	81159	1.753	1.753	571946	11292111	77.06	5.21	110769	2.42	44.78	1076384	983782	1545025	1371923	365872	282967	5.944	5.177	986940	13752879	65.96	4.90	504563	11.02	47.54
GGTTAGTTGGACGCTTCGTCTTGGACTC	278302	261133	422979	402036	28994	27525	1.720	1.718	221256	4642783	77.04	1.11	41423	0.91	43.32	408415	386887	652332	576462	179843	137916	6.920	6.005	450283	6562775	63.92	1.13	244707	5.35	46.71
GGTTAGTTGGTCGATGATACTGCGAGAC	738478	670014	1003948	951151	74708	70727	1.868	1.866	510405	9742232	79.39	5.70	105256	2.30	47.76	540781	503153	830350	731377	307338	239573	9.290	8.222	716467	7890517	62.21	5.21	480621	10.50	50.16
GAAGCAGCGGGTACCTGAATTATCGCAC	91010	83006	138369	130240	8429	7987	1.529	1.539	65005	1431542	84.67	6.72	10931	0.24	51.22	62996	59354	103621	91080	33755	25872	8.176	7.130	76278	1037281	66.26	5.67	46874	1.02	51.20
ACGCGACGGCATAATCGCGGGTCGGAGC	434911	399790	603985	577610	37431	35738	1.555	1.553	290864	6253793	76.33	4.67	48697	1.06	46.14	218553	202657	331362	310210	83350	73632	6.313	5.958	240880	3412435	63.44	4.27	135719	2.97	48.49
GAAGCAGCGGGTACCTGAATACTAAGAT	232754	216324	351953	331091	22948	21488	1.637	1.629	174623	3712714	79.10	6.92	32068	0.70	43.30	182852	172706	297179	262657	89769	69573	7.582	6.648	222041	2979374	61.66	6.01	132995	2.91	44.96
GCAGGTCGTCCTACTGCAAGAAGTCCAA	560449	508451	777495	734796	53872	50929	1.739	1.740	381569	7651129	77.98	3.85	71016	1.55	44.93	599828	561513	935235	808467	307032	224562	8.240	6.972	672534	8728043	62.60	3.40	401726	8.78	47.34
TGCGGCCTGGCCAATTCCATCTCACCAA	64292	55036	84530	79972	3842	3653	1.141	1.146	27514	658795	95.93	85.31	3323	0.07	92.33	46962	41273	66726	62036	5072	4677	1.908	1.892	24540	514360	90.33	78.74	6599	0.14	76.03
GCAGGTCGTCACGCTTCGTCTGCGAGAC	556959	512612	803592	763212	55966	53213	1.748	1.750	408240	8291764	77.33	1.04	77256	1.69	46.14	904932	832456	1354579	1207981	322502	250081	5.976	5.196	840381	12590700	67.17	1.05	421398	9.21	49.95
GCAGGTCGTCATAATCGCGGCTGCTTCC	15179	12346	18801	17892	822	782	1.097	1.097	5951	156297	91.97	65.51	682	0.01	80.21	7697	6868	11373	10681	855	792	1.887	1.861	4021	92564	84.21	61.45	1217	0.03	63.76
GAAGAGTATTGTACCTGAATCTTGGTAT	48634	45640	75482	70796	4613	4334	1.534	1.537	37908	777206	79.51	1.92	6460	0.14	44.75	35548	34423	60021	52722	21274	16529	8.896	7.869	48527	627369	62.86	1.82	30552	0.67	49.25
TCCATACCTGCTACTGCAAGTGACGAAT	144497	134657	215745	202932	16708	15664	1.944	1.937	115210	2359763	72.15	1.18	25988	0.57	34.33	171655	164410	284877	244041	97722	71352	8.610	7.338	221905	2870643	53.84	1.11	138482	3.03	37.08
ACGCGACGGCCCAATTCCATTGCGAGAC	117383	107556	175709	167361	11943	11362	1.706	1.704	86239	1864107	78.03	1.76	15849	0.35	42.77	56148	52505	91454	83517	33309	28190	9.141	8.472	77228	973986	58.95	1.61	51646	1.13	45.85
ATTGAGGATAACGCTTCGTCCGCCGATC	755335	680369	1057767	994596	73191	68524	1.737	1.729	502625	10292808	78.91	3.03	94731	2.07	46.47	1003953	918114	1493329	1317518	357474	271977	6.008	5.181	927159	13664626	67.84	2.82	462647	10.11	49.13
GGTTAGTTGGGTACCTGAATCCATTCGA	395159	361063	580797	546269	42743	40221	1.847	1.848	308337	6063221	81.21	5.12	63046	1.38	47.73	366268	344975	592833	509571	212181	156730	8.983	7.720	477284	5818929	64.84	4.48	303240	6.63	51.06
ACGCGACGGCTCGATGATACTGGCCGGT	66934	64402	98560	94593	4544	4353	1.157	1.155	47504	1102996	82.87	7.50	6052	0.13	50.71	32081	30857	50317	46966	13282	11480	6.625	6.135	37620	547467	67.40	6.75	21516	0.47	52.63
GAAGCAGCGGACGCTTCGTCAGCCTCAT	133691	121553	195628	184723	17779	16739	2.281	2.274	106194	2033145	71.12	1.23	26992	0.59	34.27	221693	202880	340430	296440	95254	72508	7.023	6.139	231474	3100896	57.37	1.20	132671	2.90	38.17
TGCGGCCTGGGTACCTGAATTCCGCTAA	131560	121525	193468	182723	13094	12349	1.699	1.696	92835	1993294	77.34	11.90	17913	0.39	44.88	109626	102759	175770	155227	52807	40636	7.541	6.571	122211	1704673	58.85	9.04	72800	1.59	41.85
GAAGAGTATTACGCTTCGTCATGGCATG	258134	239665	385696	363450	26571	24938	1.729	1.722	200028	4136136	79.36	5.53	38191	0.83	44.84	341377	319061	533984	474176	130813	101195	6.149	5.356	353553	5235825	66.39	5.04	182258	3.98	46.65
GGCTGGCTCTACGCTTCGTCAAGTCCAA	827840	757213	1162403	1089995	83026	77708	1.793	1.789	576550	11107926	79.52	5.93	109825	2.40	48.41	996803	930813	1505931	1331124	364421	279416	6.074	5.269	986151	13821644	68.74	5.45	492549	10.76	50.34
CTCTGGAGACCCAATTCCATCTGCTTCC	1183152	1073753	1714604	1612644	118814	111452	1.739	1.735	829165	16862423	77.30	1.14	152332	3.33	46.69	1114468	1039800	1750991	1511110	578915	428217	8.298	7.113	1206806	15990589	63.33	1.09	721006	15.75	49.62
ATTGAGGATAGTACCTGAATAAGATACT	183906	170280	275919	257892	20971	19548	1.908	1.902	147925	2965465	73.75	1.30	31098	0.68	38.44	146704	142555	248731	212811	97340	72371	9.822	8.535	216747	2641870	55.67	1.19	140909	3.08	41.50
TCCATACCTGCATTACCAAGAAGATACT	86366	76104	119883	113691	5175	4904	1.083	1.083	42358	983642	96.15	88.85	4603	0.10	92.16	13265	12558	20772	19118	4407	3546	5.325	4.655	13462	190869	79.79	69.34	6960	0.15	65.29
GAAGCAGCGGATAATCGCGGTCTCTACT	425150	389152	619679	586920	41206	38959	1.669	1.666	297231	6071302	78.86	5.83	52861	1.16	46.10	361741	340370	570319	513179	155469	125556	6.842	6.141	402408	5534135	65.54	5.22	224387	4.90	49.40
GAAGCAGCGGTCGATGATACCGTCTGCG	104666	97116	161095	153692	11593	11095	1.806	1.812	89707	1833997	76.34	1.34	18154	0.40	41.58	109541	103656	180406	161183	59901	47686	8.334	7.426	145780	1892843	59.28	1.30	91522	2.00	44.80
GATTCGGTCACTACTGCAAGACACTAAG	609865	552256	873130	822868	60551	57037	1.741	1.740	422774	8772274	73.86	1.12	79351	1.73	41.76	611619	575322	969003	831647	326219	237208	8.450	7.159	679337	9141640	59.46	1.08	405455	8.86	45.08
GCAGGTCGTCGGTCGACTTGTCCGCTAA	39038	36461	57241	54512	2574	2454	1.129	1.130	24872	606242	78.96	1.23	3185	0.07	47.38	60064	56135	91171	81969	16032	12400	4.414	3.797	45692	860588	70.05	1.32	19064	0.42	50.45
TCCATACCTGATAATCGCGGATTGTGAA	24037	21412	35785	34081	2464	2335	1.728	1.720	15092	334739	89.01	58.01	2894	0.06	73.84	8747	8309	14740	13855	2341	2110	3.986	3.822	8975	147973	80.02	52.16	4154	0.09	66.44
ACGCGACGGCATAATCGCGGGACCTGAA	149507	139247	219878	210335	14514	13905	1.657	1.659	112479	2385470	81.74	4.93	20500	0.45	48.44	61437	58619	100212	93215	34657	30394	8.680	8.184	89592	1117306	64.56	4.22	58858	1.29	52.26
TCCATACCTGCTACTGCAAGGACGTCTT	157915	147063	242380	228400	20696	19523	2.143	2.145	136468	2710016	68.55	0.73	32512	0.71	34.03	219969	209764	365771	311227	128197	93461	8.797	7.537	280196	3622953	52.91	0.72	174866	3.82	37.58
CTCTGGAGACGTACCTGAATCTTATCGG	35867	33250	55742	52595	3029	2833	1.364	1.352	25716	591469	82.87	9.99	3910	0.09	52.35	21394	20559	35953	32259	9912	7766	6.920	6.042	25928	378481	68.10	9.44	14484	0.32	52.02
GAAGAGTATTACGCTTCGTCAATCCGGA	263503	244290	382842	359800	26467	24866	1.735	1.735	197226	4062372	81.02	4.55	37889	0.83	47.53	337781	316754	525902	465934	127827	98443	6.101	5.303	347251	5159778	69.20	4.25	177321	3.87	50.41
GAAGCAGCGGTCGATGATACATATGGAT	56537	53786	87873	83900	4073	3872	1.163	1.158	41765	998801	81.32	1.52	5412	0.12	48.61	36830	35754	61865	55994	18337	14760	7.439	6.616	45342	690873	65.80	1.47	26055	0.57	50.80
ATTGAGGATACTACTGCAAGAGCCTCAT	291470	262998	413990	385156	34306	31743	2.080	2.069	211799	4182177	72.00	1.17	48546	1.06	36.31	321148	301016	517730	427473	198107	135942	9.604	7.982	383063	4727053	54.37	1.15	246153	5.38	39.19
GAAGAGTATTCCAATTCCATACCTTGGC	63803	59322	94734	88474	5935	5486	1.572	1.556	44467	999838	75.33	1.01	8054	0.18	37.56	51995	49997	85646	73344	29200	20950	8.557	7.169	60591	857681	57.33	0.98	36847	0.81	41.28
ATTGAGGATAACGCTTCGTCACCTTGGC	710731	610226	880479	827019	67989	63890	1.938	1.939	414995	7627386	77.01	5.47	88341	1.93	44.34	934904	827342	1287620	1120189	342278	253374	6.672	5.677	825309	10523331	64.20	4.95	455028	9.94	46.38
GAAGAGTATTGGTCGACTTGATTGTGAA	190417	179966	303630	286498	20825	19584	1.721	1.716	159341	3349087	81.90	9.64	29787	0.65	48.64	244233	233883	406198	360857	100143	77801	6.188	5.411	285027	4197710	67.80	8.82	149050	3.26	48.31
GAAGAGTATTCCAATTCCATCTTATCGG	54188	49537	79155	74172	4957	4628	1.572	1.566	37567	818400	73.55	1.16	6979	0.15	36.95	56346	52872	88834	77386	25758	19172	7.278	6.218	60654	867267	57.88	1.11	35165	0.77	40.97
GAAGAGTATTCCAATTCCATGATCTATC	985985	871689	1298682	1204738	93682	86964	1.811	1.812	589264	11407210	70.15	1.00	116929	2.55	41.77	787528	732934	1207386	1015411	437379	306479	9.092	7.576	852431	10306010	56.97	0.95	534097	11.67	44.75
ACGCGACGGCATAATCGCGGTGCGAGAC	191578	177481	279820	268131	17519	16724	1.571	1.565	138912	2994852	77.44	3.92	24000	0.52	44.80	96747	90530	150494	140906	42847	37732	7.146	6.721	118130	1610367	62.11	3.48	70444	1.54	47.57
GACTAGCATTGGTCGACTTGTGGATCGA	74587	70715	116660	109901	9898	9287	2.130	2.121	67540	1335383	71.31	1.19	15749	0.34	34.27	137782	131008	225987	195500	61864	46814	6.871	6.010	160098	2245625	56.84	1.20	89982	1.97	36.88
GCAGGTCGTCCATTACCAAGATAATGTG	177093	168666	277129	263613	17564	16675	1.591	1.588	139054	3087749	77.18	1.36	24279	0.53	43.92	199773	194048	336719	295221	111668	84127	8.324	7.152	250588	3533401	61.20	1.31	150179	3.28	46.39
TGCGGCCTGGGGTCGACTTGTATTAGCT	194549	181268	298605	284873	21069	20027	1.771	1.765	153949	3209692	76.14	4.10	30331	0.66	40.26	351711	334618	570410	506501	134532	105230	5.920	5.215	380056	5745214	63.36	3.82	194100	4.24	43.06
TGCGGCCTGGCATTACCAAGCACGAGCG	88131	81097	131975	125633	11580	11027	2.202	2.203	74531	1454670	70.07	1.44	17845	0.39	34.68	154213	145697	253976	211465	103030	72308	10.182	8.582	206089	2461543	51.03	1.29	138447	3.03	36.89
CTCTGGAGACCATTACCAAGTACTCATA	88157	83711	142461	134976	11030	10408	1.943	1.935	77041	1591141	78.34	3.82	16304	0.36	43.43	101339	99488	179152	153935	68199	50363	9.555	8.212	155563	1939133	59.03	3.25	101177	2.21	44.44
GGTTAGTTGGATAATCGCGGAGGTTATA	707044	632302	949044	892915	66153	62191	1.750	1.748	447945	9100531	77.34	1.72	85021	1.86	46.75	599279	553262	894920	800022	225526	179996	6.325	5.647	582620	8325804	65.89	1.71	313219	6.84	50.00
GGTTAGTTGGCTACTGCAAGACTAAGAT	290338	269029	432183	408975	30079	28459	1.747	1.747	219575	4626043	76.24	1.48	42402	0.93	41.32	299853	287696	495669	432833	160776	121708	8.141	7.058	371903	5076017	60.50	1.39	223514	4.88	45.04
GGCTGGCTCTCCAATTCCATGTCGGAGC	21894	19937	31052	29173	1250	1177	1.010	1.013	10438	278614	88.09	64.77	1296	0.03	77.31	7933	7290	12340	11536	1551	1391	3.155	3.026	5907	109100	76.76	55.54	2497	0.05	60.87
TCCATACCTGCTACTGCAAGGTGTCGGA	343828	319451	513073	481719	39562	37097	1.935	1.933	290384	5730660	80.34	3.93	60448	1.32	47.01	453326	425529	726809	619955	238130	172226	8.223	6.973	539842	7073404	64.97	3.59	319745	6.99	48.69
ACGCGACGGCGGTCGACTTGTACTCATA	32705	29811	47299	45526	2467	2389	1.309	1.317	21906	508570	77.91	1.34	3271	0.07	45.09	22596	21393	35510	33140	8703	7601	6.151	5.757	24598	375842	63.94	1.41	13392	0.29	47.62
GGTTAGTTGGACGCTTCGTCTTGCCTAG	886322	796540	1182812	1117931	85562	80804	1.816	1.814	569361	11119350	75.89	1.44	110453	2.41	45.30	1210835	1111674	1766673	1570221	421804	327731	5.993	5.239	1112073	15837441	66.27	1.42	558434	12.20	49.20
TCCATACCTGCTACTGCAAGTAAGGTCA	212859	196717	310591	292562	14342	13561	1.159	1.163	132403	3248923	82.65	1.78	16898	0.37	49.95	162275	155146	262909	231355	70917	52538	6.770	5.700	158459	2641700	68.67	1.71	81936	1.79	51.68
CTCTGGAGACCATTACCAAGGTGTCGGA	181957	172487	272482	258331	12312	11671	1.134	1.134	118974	2920836	82.72	2.03	14384	0.31	53.17	186730	178219	299573	264262	76964	56968	6.448	5.411	173389	2951258	70.44	1.96	88007	1.92	55.09
GGTTAGTTGGGTACCTGAATGAACCGCG	137213	127224	205146	193187	13356	12548	1.634	1.630	103562	2246027	81.29	4.20	18740	0.41	46.60	94875	89914	156275	134040	62342	46382	10.013	8.685	131770	1615908	60.12	3.57	88637	1.94	46.82
GAAGCAGCGGCATTACCAAGTCGATATC	90188	84211	136131	128900	6147	5837	1.133	1.137	57914	1435858	82.73	1.85	7144	0.16	53.21	76944	73518	126486	111564	34613	25600	6.868	5.759	75318	1260543	69.38	1.79	39209	0.86	53.49
CTCTGGAGACCCAATTCCATGAACCGCG	88671	82390	131290	123341	6760	6346	1.292	1.291	58620	1389319	73.94	0.82	8989	0.20	39.04	67573	63966	108867	95368	32804	24535	7.563	6.457	73486	1082330	56.73	0.83	43322	0.95	40.63
GGTTAGTTGGTCGATGATACACCTTGGC	20844	19882	32755	31183	1301	1233	0.997	0.992	14437	367111	82.84	3.94	1562	0.03	52.18	11499	11178	19377	17595	5253	4219	6.804	6.018	12787	211480	69.20	3.79	6925	0.15	55.35
GGCTGGCTCTCATTACCAAGGGCTTAAG	209619	178843	257450	242210	11937	11235	1.164	1.164	90637	1967877	95.98	88.89	10946	0.24	92.70	40886	35968	55732	51921	6831	5869	3.076	2.837	28201	435680	89.98	82.21	11030	0.24	81.00
TGCGGCCTGGATAATCGCGGTGGCCGGT	113896	106814	172751	164521	12332	11719	1.792	1.788	90595	1886975	74.68	1.31	18381	0.40	39.56	157933	149108	253798	225589	69053	54302	6.829	6.042	177923	2562804	59.89	1.28	100130	2.19	41.88
GGCTGGCTCTCTACTGCAAGGGCTTAAG	139759	127591	204562	192439	12059	11365	1.480	1.482	93311	2022554	90.83	46.11	15175	0.33	74.60	42652	39980	68165	61703	15042	11916	5.539	4.847	47244	653743	84.64	44.13	24167	0.53	76.19
GGCTGGCTCTCCAATTCCATAGGTTATA	737452	690976	1151905	1078634	82290	76886	1.793	1.789	588246	12166906	78.18	3.16	112475	2.46	44.61	772989	738179	1301262	1108721	438087	315726	8.450	7.147	931929	12517517	62.09	2.76	557487	12.18	46.42
GATTCGGTCAATAATCGCGGGTGTCGGA	457237	415650	633688	598433	46634	43932	1.847	1.843	317023	6351119	73.86	0.92	61084	1.33	44.67	463141	427218	698084	617778	200777	157141	7.219	6.384	476653	6533438	62.41	0.92	269794	5.90	48.28
TCCATACCTGACGCTTCGTCCATAGAGT	215924	196760	312687	296074	21161	20078	1.699	1.702	152922	3102976	82.77	26.15	28922	0.63	57.83	172178	162083	269335	248871	46457	39189	4.329	3.952	177666	2709269	76.35	25.55	78460	1.71	60.79
CTCTGGAGACCTACTGCAAGATGGCATG	361732	331515	513282	484754	24595	23170	1.203	1.200	219829	5152669	81.98	1.73	28841	0.63	51.28	335961	316019	521464	455936	140405	102676	6.758	5.652	311011	4969522	69.16	1.67	161741	3.53	53.58
GATTCGGTCAGTACCTGAATATTGTGAA	59819	55848	93069	87692	6976	6544	1.881	1.873	50673	1035127	74.68	0.96	10864	0.24	37.05	54007	52235	92425	80585	33183	25537	9.011	7.954	77269	993035	56.88	0.93	49327	1.08	41.42
TCCATACCTGCATTACCAAGAAGTCCAA	935888	816652	1176877	1106155	89856	84648	1.916	1.921	552346	10170864	75.01	1.52	116492	2.55	43.38	1014867	931971	1518421	1264114	583937	399671	9.652	7.935	1090881	12334333	59.58	1.39	700372	15.30	46.34
GACTAGCATTCATTACCAAGTACTCATA	111781	103164	170842	160389	10707	10062	1.573	1.575	80540	1803342	83.63	5.38	13927	0.30	50.06	56608	55323	99262	83609	49050	36506	12.403	10.959	92340	1045799	60.55	4.18	67957	1.48	50.52
TGCGGCCTGGCATTACCAAGGACGTCTT	167542	155486	253077	240810	20908	19780	2.074	2.062	142184	2792733	72.00	1.26	32390	0.71	36.20	297330	281565	488027	408152	185959	130494	9.564	8.025	382481	4714207	54.00	1.24	246604	5.39	38.86
GACTAGCATTATAATCGCGGAAGTCCAA	673923	619423	965859	901950	70359	65667	1.828	1.827	494669	9816793	76.69	1.30	96569	2.11	44.96	687610	648333	1084102	942283	314377	237487	7.278	6.326	760943	10362723	63.87	1.27	424934	9.28	47.93
GAAGCAGCGGTCGATGATACGGCATTCT	531608	462025	641758	607312	51713	48995	2.022	2.025	309244	5467298	78.70	8.89	70562	1.54	46.49	368295	332163	524493	460394	193015	150003	9.237	8.178	458071	4493650	59.25	7.25	318436	6.96	46.86
GACTAGCATTTCGATGATACTATTAGCT	153684	145858	242771	228818	15401	14466	1.592	1.587	127647	2733133	80.74	7.62	22632	0.49	44.36	79616	77868	137674	124244	47119	38764	8.590	7.831	124501	1574827	60.66	6.60	79309	1.73	45.78
GGTTAGTTGGGTACCTGAATTCGATATC	663321	601601	915840	860023	66436	62403	1.821	1.821	467216	8981309	76.83	5.22	92754	2.03	44.14	514677	484460	816777	701375	304974	225968	9.372	8.086	673070	7815293	59.42	4.42	436374	9.53	45.99
GAAGCAGCGGTCGATGATACTGGATCGA	206258	194359	304175	289246	15514	14758	1.280	1.281	143688	3253026	82.98	2.28	19280	0.42	53.62	159370	151534	254581	228000	74731	58910	7.368	6.485	173736	2604605	69.10	2.18	97645	2.13	55.56
TGCGGCCTGGCATTACCAAGTACCGAGG	228226	212140	343129	325722	25463	24197	1.863	1.865	181147	3676233	76.44	6.00	37690	0.82	40.85	298505	284756	494329	414881	196799	138914	9.992	8.404	406906	4888810	56.87	4.91	268339	5.86	42.52
TCCATACCTGATAATCGCGGGAACCGCG	31561	29085	46108	43667	2397	2272	1.305	1.306	21180	493672	75.22	1.03	3361	0.07	41.09	28224	26506	44125	39526	10948	8664	6.227	5.502	28203	444477	61.07	1.08	15264	0.33	44.14
GCAGGTCGTCCCAATTCCATGTCGGAGC	556534	512896	789700	742384	53325	50010	1.695	1.691	399401	8134879	75.91	4.84	71754	1.57	45.08	532217	496657	829100	715633	265811	194971	8.047	6.838	592540	7863129	60.86	4.28	352528	7.70	46.30
GACTAGCATTTCGATGATACACTAAGAT	186725	171367	266248	250258	13770	12937	1.298	1.297	114085	2441821	92.73	70.59	15381	0.34	84.27	47543	45167	75488	70644	8731	7673	2.903	2.726	41324	704282	86.78	66.35	14331	0.31	74.34
GATTCGGTCACTACTGCAAGCACGAGCG	409063	371863	580176	549326	38046	35951	1.646	1.643	285094	5993068	78.45	1.32	50515	1.10	46.60	448400	416774	695488	603723	220991	162691	7.975	6.764	475419	6612591	64.46	1.28	277108	6.05	50.05
TGCGGCCTGGACGCTTCGTCGCCACAGG	22870	20177	32926	31357	1829	1745	1.394	1.397	12335	293798	92.24	68.28	1985	0.04	82.37	20804	18865	31627	29510	2430	2157	1.928	1.835	13141	273850	90.46	67.58	3466	0.08	80.73
TCCATACCTGCCAATTCCATACTAAGAT	159529	147344	234326	220462	14655	13814	1.570	1.573	109329	2307036	87.66	40.76	18485	0.40	67.30	56217	54042	91957	82933	25102	19863	6.851	6.011	67214	909307	72.21	30.70	37540	0.82	57.84
TGCGGCCTGGCATTACCAAGCGGACAAC	806789	719309	1100262	1040096	79086	74659	1.804	1.802	522568	10247227	75.00	0.99	102136	2.23	44.41	1159236	1073771	1768187	1465286	636809	428227	9.039	7.335	1198691	15027467	60.43	0.94	732793	16.01	46.81
GACTAGCATTGGTCGACTTGTCCGCTAA	62289	58870	95143	89900	5943	5577	1.568	1.557	48813	1063315	83.80	5.24	8023	0.18	52.27	98078	93443	158565	139524	35909	27327	5.684	4.916	100782	1580412	71.74	4.94	49144	1.07	53.29
GGTTAGTTGGACGCTTCGTCCTCTCGTC	125932	115670	186268	176804	12787	12068	1.723	1.713	92743	1973955	75.50	1.37	17859	0.39	40.69	197925	184553	307114	273263	72521	56676	5.927	5.206	194879	2972006	62.33	1.35	100917	2.21	43.05
TGCGGCCTGGACGCTTCGTCACAGGCGC	137785	128598	213504	203376	17350	16505	2.040	2.037	121031	2421967	73.67	0.88	27178	0.59	37.80	279374	261570	446834	388085	125922	94146	7.073	6.089	312213	4408549	59.90	0.90	173863	3.80	41.10
CTCTGGAGACGTACCTGAATCTAGCGCT	449085	410123	660836	620624	45778	42983	1.739	1.738	333279	6594865	80.82	9.05	60875	1.33	52.76	348738	325882	550580	481639	169780	128013	7.740	6.671	411421	5230093	67.93	8.65	244073	5.33	55.24
GCAGGTCGTCATAATCGCGGGCTTGTCA	126186	118091	191753	182419	11122	10574	1.456	1.455	92844	2076805	81.98	6.41	15359	0.34	48.26	118626	112148	189275	171967	44418	36188	5.890	5.282	124061	1928055	69.16	5.87	64044	1.40	51.34
GACTAGCATTATAATCGCGGTCCAACGC	108012	101389	163922	153731	9302	8689	1.424	1.419	78348	1760302	84.06	5.41	12390	0.27	50.51	109855	104402	177525	155971	44747	33897	6.326	5.455	114880	1757207	69.91	5.13	60981	1.33	52.31
TGCGGCCTGGTCGATGATACTACCGAGG	15046	13389	21226	20106	981	940	1.160	1.173	7386	181562	94.50	76.21	1011	0.02	84.17	9479	8554	13798	12955	1497	1393	2.723	2.699	6409	119265	83.66	64.36	2282	0.05	66.04
GATTCGGTCAACGCTTCGTCAGGTTATA	202622	189338	305392	289527	17767	16764	1.460	1.453	147329	3312641	83.36	4.44	23570	0.52	52.80	266042	250827	419847	377684	85732	67882	5.125	4.511	247787	4143625	72.71	4.27	114749	2.51	53.72
ACGCGACGGCATAATCGCGGAACGTTCC	317810	295097	467114	447231	31107	29775	1.671	1.671	234012	4893127	79.48	6.68	43404	0.95	43.63	168030	159337	268615	252118	70349	62478	6.573	6.220	210128	2859017	64.18	5.93	121354	2.65	47.29
ACGCGACGGCACGCTTCGTCACGCACCT	78306	74746	125592	120690	8913	8561	1.781	1.780	66914	1459009	75.37	0.99	13266	0.29	40.18	64299	61746	107170	100274	28303	24863	6.629	6.223	81806	1211598	61.28	1.01	46309	1.01	43.95
GACTAGCATTGGTCGACTTGTAAGGTCA	154414	146212	237533	223808	10711	10120	1.132	1.135	102813	2558455	83.10	1.89	12142	0.27	53.01	194762	185741	313015	279533	56882	43652	4.561	3.919	161259	3091281	73.78	1.85	65263	1.43	54.84
GAAGCAGCGGCCAATTCCATGATTCTGC	416738	387464	617353	579818	43453	40781	1.767	1.765	331166	6702184	79.20	4.29	61494	1.34	47.04	396261	373878	636758	552726	203504	151819	8.022	6.894	475839	6388896	64.67	3.84	277857	6.07	49.62
ATTGAGGATACATTACCAAGAGCCTCAT	737680	673314	1048740	978209	71035	66145	1.700	1.697	499152	10112974	82.27	4.14	91046	1.99	51.81	753149	708202	1198428	1007031	405091	278646	8.484	6.945	812591	10694292	68.03	3.78	479405	10.48	53.70
TCCATACCTGCTACTGCAAGCTCACCAA	203540	187398	304492	286513	15824	14839	1.304	1.300	130752	3064892	81.52	1.70	18708	0.41	51.43	185400	176790	300861	262215	87928	64135	7.335	6.139	186849	2922963	67.41	1.63	102443	2.24	52.31
CTCTGGAGACGGTCGACTTGAAGATACT	96850	88824	146525	139337	12352	11662	2.116	2.101	79354	1572673	72.43	1.18	18799	0.41	34.91	145230	136921	235042	205570	75041	57651	8.013	7.039	181645	2313312	55.40	1.18	112112	2.45	38.02
ATTGAGGATAGGTCGACTTGGGAGCGTC	42196	39600	64101	60584	3845	3642	1.506	1.509	30216	698746	75.59	1.18	5585	0.12	36.03	54887	52165	89625	79695	21601	16887	6.049	5.318	57487	904640	60.25	1.14	30787	0.67	39.20
ACGCGACGGCGTACCTGAATGAACCGCG	111617	103239	164584	157128	11717	11117	1.787	1.776	88198	1799372	76.72	6.61	17613	0.38	40.00	60412	57002	98198	89617	34127	28856	8.723	8.082	88543	1055094	56.43	5.54	58954	1.29	42.42
GATTCGGTCACATTACCAAGATGAGGCC	152731	143612	236065	223194	19540	18441	2.078	2.074	130922	2593725	72.13	1.07	30289	0.66	34.87	212925	203243	354620	300904	134494	96820	9.519	8.076	283850	3465517	53.39	1.05	185049	4.04	38.25
CTCTGGAGACTCGATGATACACGCACCT	16942	15794	23604	22326	1081	1032	1.149	1.160	8666	208314	95.11	78.34	946	0.02	90.59	6405	6065	10095	9499	661	610	1.643	1.612	4066	88029	93.97	76.77	902	0.02	86.81
ATTGAGGATATCGATGATACTAAGTGGT	124021	118010	192002	180954	9445	8878	1.235	1.231	86363	2024701	81.66	4.79	11537	0.25	49.13	65545	63759	109902	97967	35651	28076	8.142	7.193	82856	1163162	64.02	4.23	50296	1.10	50.01
TCCATACCTGCTACTGCAAGAGCCTCAT	1065643	954751	1428439	1335262	101966	95242	1.792	1.790	673288	13091427	79.24	5.04	132228	2.89	46.65	994234	926452	1530392	1297611	520290	367391	8.533	7.106	1075017	13348983	63.27	4.40	649379	14.19	47.86
ACGCGACGGCCATTACCAAGAGCTCGCT	790439	657510	926767	882707	72523	69080	1.964	1.964	428396	7671221	78.13	4.10	96011	2.10	46.83	466777	405320	631871	568091	226405	185260	8.993	8.185	528014	5389687	61.57	3.47	364460	7.96	50.25
GGCTGGCTCTGGTCGACTTGACGCACCT	632420	562062	802873	755148	59732	56094	1.867	1.864	370937	6972197	81.09	6.57	76361	1.67	50.45	807463	740512	1146930	1009302	285715	218524	6.253	5.434	761450	9845132	69.77	5.95	405390	8.86	52.81
GCAGGTCGTCCATTACCAAGAAGATACT	216446	202981	325559	309211	14899	14140	1.149	1.148	139634	3348060	82.14	4.16	17048	0.37	50.88	211848	202239	337727	299024	90238	67021	6.706	5.626	202512	3293713	67.92	3.79	105181	2.30	51.14
GAAGAGTATTCTACTGCAAGGAACCGCG	184198	171732	274508	257493	14978	13977	1.369	1.362	125764	2922427	78.01	1.02	19340	0.42	46.15	208279	196396	332339	286316	91242	64473	6.891	5.652	197631	3191541	65.61	1.03	102771	2.25	48.98
GGTTAGTTGGGGTCGACTTGATGGCATG	51698	48673	79184	75208	4466	4254	1.416	1.420	37385	870426	77.07	1.23	5961	0.13	42.59	88471	83384	139333	124030	29550	22815	5.323	4.617	81381	1372835	65.01	1.27	38776	0.85	44.21
ATTGAGGATACTACTGCAAGCCGCGGTT	1185467	980656	1325701	1238209	99157	92439	1.877	1.874	563923	10622731	75.69	1.47	118049	2.58	45.15	979624	856342	1335559	1129321	466940	329890	8.775	7.332	908908	10538645	61.02	1.36	575845	12.58	47.80
GAAGAGTATTACGCTTCGTCTGCGAGAC	202420	187599	304544	286651	23801	22386	1.962	1.960	164095	3304838	76.71	0.84	36276	0.79	39.84	286490	268223	455576	400496	124366	94807	6.852	5.942	313790	4490493	63.52	0.86	171746	3.75	44.40
GCAGGTCGTCCCAATTCCATGACCTGAA	533705	493822	774574	728653	58035	54536	1.881	1.879	416353	8106823	75.95	5.70	83658	1.83	42.87	525574	496245	843485	722440	296313	215549	8.817	7.489	665708	8139704	59.22	4.95	412874	9.02	44.32
GAAGAGTATTGGTCGACTTGGATCTATC	173163	163428	276790	260485	18162	17080	1.647	1.646	140454	2991407	83.42	8.54	25736	0.56	49.38	238242	227493	397851	350529	98782	74870	6.232	5.361	269177	3982038	68.73	7.67	141182	3.08	49.23
GACTAGCATTGGTCGACTTGCATAGAGT	429361	399747	637231	599265	45314	42564	1.785	1.783	333350	6680740	78.29	6.64	63416	1.39	45.41	589735	559621	932867	825407	224301	173647	6.035	5.280	635366	9228488	66.84	6.13	319469	6.98	47.88
GATTCGGTCACTACTGCAAGGCAATGCA	126282	115009	182740	171941	13535	12669	1.859	1.849	93357	1920105	72.78	1.22	19590	0.43	37.27	167163	154859	261525	224758	78720	57399	7.555	6.410	177206	2453448	57.77	1.19	103186	2.25	40.61
GACTAGCATTGTACCTGAATGCGGCACA	271084	251289	401616	374199	25301	23540	1.581	1.579	195997	4197774	78.29	5.13	34365	0.75	44.25	180089	169683	289792	250397	98236	73114	8.508	7.329	214644	2833312	60.11	4.50	133599	2.92	45.31
TCCATACCTGTCGATGATACTATTAGCT	283788	265587	435612	412369	28733	27210	1.656	1.656	227771	4701377	80.57	5.87	40589	0.89	46.47	165771	160874	280498	252006	99533	80820	8.906	8.049	248103	3078236	62.09	4.94	158292	3.46	47.89
GCAGGTCGTCGGTCGACTTGGTGTCGGA	146696	138743	227455	216491	15181	14446	1.675	1.675	120472	2554595	79.99	4.71	22183	0.48	44.93	233960	222051	375891	336373	84249	66285	5.625	4.946	245593	3821742	68.22	4.39	120258	2.63	48.21
GACTAGCATTCCAATTCCATTGGCCGGT	135941	128921	209692	195865	10134	9536	1.213	1.222	93294	2261318	82.70	1.89	12654	0.28	49.94	103139	98570	170402	149434	44717	33126	6.587	5.564	101908	1689390	68.63	1.86	52883	1.16	51.60
GACTAGCATTCCAATTCCATCTCACCAA	329734	308338	505008	470134	29932	27774	1.488	1.483	236719	5213118	83.25	4.16	38420	0.84	51.20	284354	271757	465159	402556	136722	99972	7.377	6.233	308393	4524357	69.18	3.84	172605	3.77	53.83
GGTTAGTTGGGTACCTGAATGCAATGCA	969710	848555	1247496	1167385	91785	85765	1.847	1.844	606387	11619325	75.83	1.15	122174	2.67	44.26	868390	786244	1282979	1091605	452410	326220	8.851	7.501	922031	11224492	61.45	1.11	576368	12.59	48.22
GAAGAGTATTGGTCGACTTGCGCTATGT	108132	102016	171910	161988	14752	13851	2.154	2.146	97666	1930891	71.20	0.94	23713	0.52	34.97	178394	169432	294558	255878	86608	65395	7.380	6.415	218622	2966619	56.22	0.97	127121	2.78	37.38
GATTCGGTCATCGATGATACCGCTATGT	750623	676107	1039047	983770	75322	71396	1.819	1.822	517035	9861009	80.65	6.45	103092	2.25	49.96	485243	452844	757201	670460	288881	228606	9.576	8.558	667720	7259017	63.07	5.49	453378	9.91	51.46
CTCTGGAGACGGTCGACTTGCGCTATGT	49967	46400	75737	71852	4001	3790	1.326	1.324	34135	807641	78.54	1.23	5417	0.12	43.18	67701	63936	107467	96417	21193	16686	4.950	4.344	61322	1070812	66.79	1.22	28343	0.62	46.28
GAAGCAGCGGCTACTGCAAGCCTTCACC	797001	703691	1095190	1031675	80876	76206	1.853	1.854	523384	10035780	76.86	1.28	104695	2.29	45.55	797487	734366	1217833	1046631	426786	313446	8.796	7.517	880914	10745913	62.00	1.22	546612	11.94	48.35
GGCTGGCTCTCATTACCAAGCATAGAGT	173622	160794	265246	249893	15533	14573	1.470	1.464	124406	2730781	86.94	31.65	19892	0.43	64.87	156358	145788	248637	223865	44112	34006	4.453	3.813	143610	2384037	79.69	29.29	60950	1.33	65.02
GACTAGCATTCCAATTCCATTCTCTACT	168621	159665	263543	245495	17917	16631	1.706	1.700	133386	2812377	72.99	0.87	25118	0.55	41.09	141609	137478	241444	206041	89523	65588	9.306	7.990	186377	2442946	57.05	0.84	117904	2.58	43.59
TCCATACCTGCATTACCAAGCTTATCGG	34420	30997	49742	47027	2103	1993	1.061	1.064	17480	442190	97.35	93.86	1957	0.04	94.94	7284	6795	11525	10851	1240	1099	2.700	2.542	5606	106970	89.42	84.95	1955	0.04	75.14
ACGCGACGGCGGTCGACTTGATGAGGCC	270837	251179	389613	373616	23576	22626	1.519	1.520	190372	4055976	78.22	1.31	31140	0.68	48.35	210282	197178	319600	299045	69903	61539	5.490	5.165	215244	3274687	68.02	1.27	108521	2.37	52.22
TCCATACCTGCCAATTCCATGTCGGAGC	505999	468977	736265	688698	51566	48287	1.758	1.760	373679	7781668	77.64	1.05	70472	1.54	45.12	461274	434968	741758	637984	252151	185502	8.532	7.298	535621	7209540	61.92	1.03	325021	7.10	47.49
GAAGAGTATTCATTACCAAGAAGATACT	372019	344829	562164	525879	31787	29678	1.419	1.416	255023	5726829	80.89	1.51	39120	0.85	48.25	317292	305994	528829	451075	177706	125151	8.434	6.964	355030	5205958	65.71	1.44	204853	4.48	50.80
TCCATACCTGGGTCGACTTGCGGACAAC	216063	200558	331684	313606	19901	18819	1.506	1.506	161161	3542583	78.51	5.55	26572	0.58	47.01	340583	321432	544252	481342	116332	88106	5.365	4.594	322230	5314577	67.57	5.19	149367	3.26	47.58
GCAGGTCGTCATAATCGCGGCGCCGATC	251382	233937	375930	357249	25457	24219	1.700	1.702	190760	3971855	77.18	4.82	34679	0.76	45.33	300773	280864	468138	419720	123036	97856	6.597	5.852	319895	4581312	64.33	4.38	175794	3.84	47.79
CTCTGGAGACGTACCTGAATGCCACAGG	137429	127297	207492	195337	16215	15215	1.961	1.955	112826	2244835	74.09	1.11	25012	0.55	38.05	80628	77871	139565	115529	76334	56486	13.728	12.272	146104	1445568	48.91	1.02	113606	2.48	39.74
ATTGAGGATACCAATTCCATCACGAGCG	952869	827698	1205963	1122977	86079	80162	1.792	1.792	548916	10678277	72.13	1.08	106143	2.32	43.58	749429	684287	1118102	936812	417818	292317	9.379	7.832	796592	9547558	58.33	1.05	510179	11.15	46.75
GAAGCAGCGGGGTCGACTTGATGTAAGT	230326	216301	354227	336109	25090	23720	1.778	1.771	183503	3843008	75.18	1.23	36714	0.80	38.38	324702	309951	524115	469081	126526	100351	6.059	5.369	357297	5381514	62.88	1.21	183792	4.02	42.79
ATTGAGGATAACGCTTCGTCTGACGAAT	288910	269338	433963	408347	32087	30028	1.856	1.846	227851	4664600	74.96	1.19	46311	1.01	39.56	414268	392481	667021	585134	172635	130921	6.496	5.616	446454	6609325	63.23	1.17	232443	5.08	44.16
GAAGCAGCGGCCAATTCCATGCTCATTG	227917	210391	341033	319753	26617	24884	1.959	1.953	179116	3617302	73.24	1.03	38411	0.84	38.51	230108	216772	373519	321742	127032	94414	8.536	7.365	283462	3656601	56.52	1.00	175742	3.84	40.92
ACGCGACGGCGGTCGACTTGCCGCGGTT	120549	112397	183308	176217	10658	10203	1.459	1.453	87744	1984171	83.36	10.49	14306	0.31	49.58	92805	86910	147621	138819	29115	25822	4.950	4.669	98393	1554778	69.42	9.64	48534	1.06	48.53
TGCGGCCTGGATAATCGCGGGGACTTGG	286530	266398	424638	403579	29607	28052	1.750	1.745	219264	4469731	78.75	7.81	42572	0.93	48.23	306319	290148	489145	440025	127273	101802	6.531	5.807	359844	4998622	66.20	7.64	198545	4.34	50.42
TCCATACCTGACGCTTCGTCGATCTATC	117037	108847	174477	165029	7091	6687	1.020	1.017	70435	1766083	86.80	15.18	7567	0.17	63.78	142679	133616	219547	199715	27747	22030	3.172	2.769	98141	2049152	80.60	13.92	30760	0.67	61.92
GAAGCAGCGGGGTCGACTTGATCTGCCA	122679	115124	186524	176861	8897	8406	1.197	1.193	80921	1937454	80.99	1.63	10656	0.23	49.72	157852	149870	249158	224820	44709	35158	4.504	3.925	132769	2436102	71.76	1.64	54563	1.19	51.54
ACGCGACGGCTCGATGATACTAAGTGGT	78003	74879	124043	119075	9042	8680	1.830	1.830	70868	1435265	79.67	3.65	14279	0.31	45.17	44756	43739	76953	71347	27327	23797	8.913	8.372	73915	902403	63.07	3.15	48481	1.06	49.99
GAAGAGTATTTCGATGATACGCAATGCA	65268	62051	100465	94855	6846	6464	1.710	1.710	54057	1148421	72.90	1.41	10724	0.23	37.42	51181	49377	85849	75315	32057	24764	9.372	8.253	75110	933427	53.15	1.41	49894	1.09	39.62
GACTAGCATTATAATCGCGGTGGATCGA	132689	124630	197052	184682	14556	13676	1.854	1.859	105496	2154026	72.43	1.26	22826	0.50	35.54	158177	149964	253038	220359	68499	52340	6.794	5.962	176521	2476285	57.89	1.25	99332	2.17	38.89
TCCATACCTGCTACTGCAAGGGCTTAAG	266100	247114	395911	372123	27013	25236	1.713	1.702	202185	4296085	76.23	1.25	37644	0.82	45.18	301142	286087	490714	420771	156419	112829	8.001	6.730	343582	4865994	62.38	1.21	198239	4.33	47.30
GAAGCAGCGGCCAATTCCATGGACTTGG	158896	147709	235463	221728	18202	17114	1.940	1.937	132542	2644031	78.55	4.49	28607	0.63	43.59	150428	142492	244564	212435	82149	62345	8.431	7.366	201111	2532876	61.03	4.03	125735	2.75	45.35
CTCTGGAGACCTACTGCAAGGCAATGCA	317791	288923	460357	433151	31324	29448	1.708	1.706	223664	4727608	77.70	1.80	42145	0.92	41.60	448700	414698	701573	599449	199977	142134	7.154	5.951	439761	6368348	62.65	1.74	243741	5.33	44.26
TGCGGCCTGGACGCTTCGTCGTCGGAGC	203058	177559	250914	238590	12823	12180	1.283	1.281	95175	2054522	94.48	72.23	13017	0.28	86.80	129650	117393	181719	170379	13493	12217	1.864	1.800	78417	1526839	93.06	70.73	18000	0.39	84.41
CTCTGGAGACGTACCTGAATAAGTCCAA	94936	88862	144733	136094	10272	9650	1.781	1.780	75768	1587439	74.21	1.19	15229	0.33	39.31	80314	77721	136768	118443	48678	36514	8.933	7.738	111429	1442278	56.38	1.15	70511	1.54	41.71
GGTTAGTTGGCCAATTCCATGCACGGAC	174257	162726	261855	246586	18253	17124	1.750	1.743	133243	2836055	76.76	1.19	25902	0.57	41.27	163679	155852	269765	233135	90812	67473	8.449	7.264	200148	2707268	58.78	1.15	123729	2.70	43.30
GGTTAGTTGGCATTACCAAGTACCGAGG	887648	734335	988953	929136	76802	72327	1.949	1.954	411501	7457445	73.72	2.34	92054	2.01	41.41	601218	534014	835633	706699	338337	244366	10.162	8.679	651897	6460428	54.64	2.04	457762	10.00	42.64
GGTTAGTTGGGGTCGACTTGGCCACAGG	464331	427817	687166	650407	48690	45929	1.778	1.772	351274	7044704	75.62	0.83	66698	1.46	43.78	766412	716113	1190238	1047474	290170	220799	6.119	5.291	758350	11248890	65.07	0.83	377397	8.25	46.86
GATTCGGTCAGGTCGACTTGGGCTTAAG	280998	263564	429053	406659	31234	29510	1.827	1.821	233801	4691869	80.47	8.63	44475	0.97	47.28	454352	430212	724761	642090	170201	131171	5.894	5.127	492023	7250709	68.93	8.02	241769	5.28	48.94
TCCATACCTGACGCTTCGTCCCGCGGTT	395991	358314	545408	516953	36152	34252	1.664	1.663	261039	5140531	86.47	34.52	46731	1.02	65.87	304987	282394	456840	423612	66688	56616	3.664	3.355	276393	4305439	82.49	34.05	106646	2.33	69.19
GGTTAGTTGGACGCTTCGTCATATGGAT	279207	259461	427202	405776	26299	24963	1.545	1.544	211901	4605221	83.79	6.39	36051	0.79	51.09	384271	364114	621522	559701	132895	105603	5.367	4.736	391085	6299658	72.73	6.06	185644	4.06	53.19
GCAGGTCGTCCATTACCAAGTTGGACTC	244133	233499	387848	369206	27598	26206	1.786	1.782	219073	4465484	83.31	4.33	40023	0.87	53.04	329877	318674	554538	480987	193032	143542	8.737	7.490	445000	5797558	68.05	3.88	269170	5.88	54.14
GAAGAGTATTACGCTTCGTCCTGCTTCC	256191	234466	377717	355985	19322	18203	1.284	1.283	166698	3824701	81.89	1.72	23196	0.51	51.54	287053	267538	443266	395622	97425	74437	5.517	4.722	250405	4178002	70.82	1.68	118076	2.58	53.40
TCCATACCTGCCAATTCCATGTGTCGGA	125904	117683	185398	174228	8755	8158	1.185	1.175	81377	1985761	79.81	1.06	10831	0.24	46.51	118836	111345	184939	164396	42375	32479	5.751	4.959	104947	1787026	67.26	1.20	51544	1.13	49.09
GGTTAGTTGGTCGATGATACCTACGACA	574444	501797	774807	733783	57449	54443	1.861	1.862	373066	7087262	77.19	5.51	79123	1.73	44.54	475174	430797	701914	621541	234736	183700	8.394	7.418	561672	6359414	60.78	4.98	363790	7.95	47.29
ACGCGACGGCCATTACCAAGTTATAACC	126464	117051	193127	184728	15551	14895	2.021	2.024	104691	2078771	73.03	1.22	23584	0.52	37.47	91424	88253	154555	140311	57124	47904	9.277	8.569	142579	1688790	53.92	1.13	95929	2.10	40.01
TCCATACCTGATAATCGCGGTACTCATA	478737	441477	704889	665076	40977	38582	1.459	1.456	320391	7002529	81.08	1.92	49454	1.08	50.90	388402	372266	627871	558467	181756	141585	7.266	6.363	423458	6233269	67.99	1.86	232524	5.08	53.01
GATTCGGTCAACGCTTCGTCAATCCGGA	180342	168516	268826	254432	19825	18722	1.851	1.847	141650	2924898	74.31	1.16	28219	0.62	39.22	234148	221220	370648	330213	94932	74494	6.428	5.662	252518	3726851	61.71	1.14	133372	2.91	43.06
TCCATACCTGGGTCGACTTGCGCCGATC	567437	517169	811129	768212	55310	52361	1.711	1.711	398535	8168887	78.65	1.12	71672	1.57	48.78	943646	870798	1416455	1252397	331794	254957	5.879	5.110	866307	13081857	68.93	1.10	420679	9.19	51.73
TGCGGCCTGGCATTACCAAGTACTCATA	135695	126174	205521	195207	15072	14249	1.841	1.832	106598	2212550	70.66	1.15	21766	0.48	37.43	199616	192245	335482	280641	131144	91344	9.812	8.169	260156	3283500	54.08	1.25	167612	3.66	40.46
TCCATACCTGACGCTTCGTCCAAGCTAG	379105	349381	561670	531527	38252	36068	1.709	1.703	276617	5777701	83.28	10.87	50034	1.09	54.23	421741	397439	670999	604787	149700	118473	5.600	4.917	435063	6629291	73.48	10.30	207854	4.54	55.98
TCCATACCTGCCAATTCCATCCATTCGA	467028	431216	695646	652406	43052	40373	1.553	1.553	325913	7067239	79.09	1.10	55102	1.20	48.38	340922	324776	560067	481814	207747	153440	9.310	7.993	415748	5512702	62.96	1.07	261826	5.72	50.29
CTCTGGAGACATAATCGCGGCAGTAGGC	82286	75563	116871	110780	6535	6230	1.403	1.412	53843	1237471	78.41	1.26	8576	0.19	43.14	71940	67547	111522	100068	27283	21717	6.140	5.447	72166	1126676	63.89	1.18	38453	0.84	45.86
GAAGCAGCGGGTACCTGAATCTCTCGTC	197099	179900	292446	275349	20279	19048	1.740	1.736	146706	3037221	83.57	6.60	27298	0.60	52.15	155281	144645	247688	216514	84258	64391	8.538	7.464	193636	2461031	66.87	5.75	122225	2.67	53.26
ACGCGACGGCCATTACCAAGCTTGGTAT	454290	404758	632371	604590	43377	41474	1.722	1.722	301870	6037300	79.47	1.90	56169	1.23	47.28	262264	243813	405801	369593	143784	120690	8.893	8.196	341931	4066690	62.80	1.73	224559	4.91	50.49
TGCGGCCTGGCTACTGCAAGCTTATCGG	253266	232495	377366	357457	23358	22102	1.554	1.552	176924	3890155	75.94	0.98	30814	0.67	43.53	319018	300301	508035	440000	151842	110997	7.502	6.332	331898	4863683	61.62	0.96	188054	4.11	45.81
ATTGAGGATAGTACCTGAATCCAAGTCT	207134	193780	315810	294937	23603	22071	1.876	1.878	167405	3424050	75.57	1.15	34541	0.75	40.47	178139	171027	299290	253131	121760	88728	10.211	8.798	253651	3050752	55.80	1.12	170176	3.72	42.51
GACTAGCATTATAATCGCGGACTAAGAT	1025356	925639	1361957	1270893	103203	96177	1.902	1.899	639601	12126065	76.27	1.84	132906	2.90	45.08	793494	748727	1208559	1054528	380701	292030	7.906	6.951	888232	10805649	63.16	1.72	533135	11.65	48.92
GAAGAGTATTCCAATTCCATTGGATCGA	439609	407760	634436	592621	44073	41028	1.744	1.738	320159	6632627	75.32	1.18	60516	1.32	42.53	418533	397558	677221	577918	227701	164062	8.439	7.125	482298	6513916	60.20	1.14	288139	6.30	45.25
GGTTAGTTGGCTACTGCAAGTCCGCTAA	277857	251120	387414	366388	29414	27771	1.906	1.902	196629	3991773	75.42	1.52	40582	0.89	41.41	291413	273259	465368	403818	159360	120001	8.595	7.459	353565	4532749	59.45	1.44	220518	4.82	45.00
TCCATACCTGCATTACCAAGATATGGAT	100893	90516	138915	131468	6471	6134	1.169	1.171	52304	1196743	94.86	85.85	6365	0.14	87.70	49256	46394	75859	70691	9182	7715	3.038	2.739	38178	682460	83.37	74.29	13579	0.30	63.38
TGCGGCCTGGCATTACCAAGGACCTGAA	844852	759577	1097824	1038269	83624	79094	1.912	1.912	518620	9756334	79.71	6.28	109181	2.39	48.18	987240	921508	1498977	1252978	562886	387749	9.425	7.767	1099937	12391073	63.03	5.33	708011	15.47	49.47
GAAGCAGCGGCTACTGCAAGCAATTAAC	114260	102739	167669	158208	17865	16793	2.674	2.664	101717	1757718	66.46	1.01	29750	0.65	30.18	152808	144307	252216	213240	105101	77577	10.459	9.131	230159	2445445	47.71	0.96	159593	3.49	33.09
TCCATACCTGGTACCTGAATAGGTTATA	88058	78221	121501	113965	5154	4872	1.065	1.073	41903	1022971	94.36	76.75	4833	0.11	88.33	6097	5771	9662	9038	1270	1100	3.299	3.055	5423	88583	89.78	72.73	2184	0.05	82.33
GGCTGGCTCTATAATCGCGGAGGTTATA	200439	187271	303992	287264	22451	21087	1.854	1.842	164402	3339435	81.93	6.86	33226	0.73	47.46	215671	204307	349837	310447	100281	79438	7.195	6.422	269013	3590039	66.00	6.18	156827	3.43	49.11
GGTTAGTTGGCCAATTCCATCAAGCTAG	880828	765492	1095840	1025816	78554	73681	1.799	1.803	494760	9498149	75.66	4.88	99427	2.17	43.09	640517	580757	934114	807715	315358	234642	8.473	7.291	689152	8072280	58.94	4.20	438467	9.58	44.91
ACGCGACGGCACGCTTCGTCCACGAGCG	324342	295893	450315	431650	28809	27652	1.606	1.608	204450	4327293	77.28	1.22	34937	0.76	49.43	233775	216184	342853	320818	79158	69632	5.795	5.448	227241	3330292	67.50	1.21	119730	2.62	53.18
GACTAGCATTCATTACCAAGCTCTCGTC	343011	314303	506075	475722	34590	32431	1.716	1.711	251799	5145747	84.46	12.61	46573	1.02	53.93	301849	283805	482362	418998	160557	120229	8.354	7.202	380571	4674855	67.02	10.59	239897	5.24	53.34
GAAGCAGCGGCATTACCAAGGCGGCACA	323781	296539	469950	444571	33896	32026	1.810	1.808	240979	4877229	75.68	1.21	47599	1.04	41.93	435716	403247	677369	578836	227427	162698	8.427	7.055	474452	6268736	59.72	1.16	287555	6.28	44.40
GATTCGGTCAGGTCGACTTGTATTAGCT	145707	138887	233508	221897	16887	16024	1.815	1.812	131019	2659433	80.08	6.15	24602	0.54	46.90	241681	233236	400997	356649	98130	76422	6.142	5.378	286380	4232790	67.98	5.69	143123	3.13	48.65
ATTGAGGATACCAATTCCATATCCACTG	153574	142829	237236	221547	13443	12513	1.422	1.418	105726	2426128	80.40	1.53	16333	0.36	49.20	119511	115373	203209	173708	66835	47580	8.255	6.875	136549	1999906	64.14	1.44	79555	1.74	48.96
GATTCGGTCAGGTCGACTTGAGGTTATA	613474	564360	893637	845923	61105	57811	1.716	1.715	437374	8750366	83.76	5.74	78541	1.72	54.14	912904	855834	1409956	1247873	323722	248384	5.763	4.996	875802	12957418	73.72	5.38	423668	9.26	56.03
GGCTGGCTCTATAATCGCGGTAAGTGGT	302504	280808	451095	425818	31110	29228	1.731	1.723	234857	4822229	77.27	6.70	44603	0.97	42.74	277080	260972	443204	394611	127885	101481	7.242	6.455	333869	4498435	62.04	5.93	194724	4.25	45.55
ACGCGACGGCCCAATTCCATTCCAACGC	43803	39084	61980	59103	6993	6684	2.832	2.838	38876	664852	60.73	1.10	13181	0.29	23.22	32276	30215	52505	47582	20971	17858	10.025	9.420	56783	549513	40.31	1.03	42207	0.92	27.34
GCAGGTCGTCGTACCTGAATGGTACCTT	72362	67012	109419	103070	10230	9576	2.347	2.332	64306	1222302	63.12	0.97	16729	0.37	28.32	74959	70934	124539	106312	52474	39533	10.575	9.333	116258	1274370	43.97	1.03	82396	1.80	31.67
TGCGGCCTGGCTACTGCAAGTCGTAGTG	199403	186387	294185	278542	16711	15807	1.426	1.424	138307	3119320	85.75	7.92	21520	0.47	54.89	211457	202200	342757	299597	95312	70270	6.979	5.887	227925	3423165	71.81	7.19	123716	2.70	55.92
CTCTGGAGACCTACTGCAAGGGTACCTT	22530	18985	29027	27399	2110	2011	1.824	1.842	13811	278668	76.87	2.38	2615	0.06	47.04	17299	16515	28360	24489	10682	8021	9.454	8.221	22427	283737	60.96	2.07	14152	0.31	47.87
GAAGCAGCGGCATTACCAAGGATTCTGC	295045	273045	441660	418568	33573	31798	1.908	1.907	238470	4770224	77.91	2.11	48027	1.05	43.69	408505	383839	661566	566018	229716	166924	8.715	7.402	490678	6404368	61.65	1.95	300008	6.56	46.24
CTCTGGAGACGTACCTGAATTTATAACC	112472	105067	177148	166926	17041	16011	2.414	2.407	103603	1903355	67.94	1.07	27797	0.61	30.35	113759	110775	198432	170251	80237	60505	10.149	8.920	182852	2060479	48.92	1.02	124476	2.72	34.06
GAAGCAGCGGACGCTTCGTCGAACCGCG	122159	111993	182130	172822	12699	12000	1.750	1.743	90302	1928674	77.35	1.51	17626	0.39	40.73	175987	161884	273319	242582	68876	53419	6.325	5.527	172906	2608738	63.57	1.50	91777	2.01	44.12
GATTCGGTCAGTACCTGAATATAATGTG	194695	182735	303446	285975	20996	19815	1.737	1.739	160440	3322176	78.84	1.92	29310	0.64	44.93	104277	102007	184878	155273	95299	71356	12.938	11.534	184138	2004619	57.00	1.63	136204	2.98	47.38
ATTGAGGATACCAATTCCATTATTAGCT	346645	321519	525984	491982	39001	36485	1.861	1.861	271536	5511281	74.89	1.02	55776	1.22	39.30	310888	300385	525855	448967	192307	140755	9.179	7.869	416896	5333855	57.84	0.98	262178	5.73	42.85
GGTTAGTTGGGGTCGACTTGACGCACCT	669316	578058	808704	762863	64647	60920	2.006	2.004	380552	6864594	72.85	5.24	85212	1.86	40.08	955748	849656	1301319	1139028	330300	248519	6.371	5.476	829245	10490251	60.77	4.83	450666	9.85	42.23
GAAGCAGCGGCTACTGCAAGGTTCCAAT	27675	21568	30290	28596	2446	2311	2.027	2.028	13280	243435	76.13	2.88	2937	0.06	47.26	16992	15334	24738	21908	9937	7999	10.082	9.164	21973	229022	57.31	2.26	15368	0.34	46.08
ACGCGACGGCGTACCTGAATTGGATCGA	303250	281251	439780	419255	32337	30724	1.846	1.839	234407	4694890	77.01	1.08	44796	0.98	45.22	177715	167079	283656	258189	97893	82657	8.662	8.035	235564	2955511	61.87	1.04	151006	3.30	49.51
ACGCGACGGCACGCTTCGTCGACGTCTT	229415	217197	359560	345120	21055	20171	1.470	1.467	171801	3970663	79.99	0.82	26086	0.57	48.28	194852	184445	312743	292225	67037	58728	5.380	5.044	196231	3282816	68.98	0.84	96746	2.11	52.19
GAAGCAGCGGCTACTGCAAGCTCACCAA	2012197	1684261	2487451	2339717	186991	175515	1.887	1.883	1096938	20399697	76.24	2.60	229893	5.02	44.14	1574596	1405994	2252417	1943069	808101	601352	9.005	7.768	1644368	18615064	60.01	2.27	1056923	23.09	46.49
GATTCGGTCACCAATTCCATCTTATCGG	140539	130450	221340	208633	13954	13146	1.582	1.581	103596	2351980	78.32	0.81	18353	0.40	43.21	143200	136549	240732	208632	76633	56228	7.990	6.764	164647	2400585	61.74	0.80	97724	2.14	45.82
GAAGAGTATTTCGATGATACATGAGGCC	215745	207945	342247	323345	19764	18692	1.449	1.451	174860	3869230	80.73	1.81	27369	0.60	49.12	158104	154006	268586	239014	87721	68936	8.197	7.239	207541	2928451	64.75	1.76	124365	2.72	50.80
GAAGCAGCGGCCAATTCCATTTCCTGTT	361840	336859	544965	512685	42073	39515	1.938	1.935	299185	5928121	77.54	1.78	61237	1.34	43.63	330094	314845	547457	474005	197081	149022	9.036	7.891	440503	5551058	60.81	1.62	276442	6.04	46.38
GAAGCAGCGGCTACTGCAAGACAGGCGC	894992	787893	1170924	1105384	86125	81439	1.846	1.849	572804	10967705	79.91	3.31	115632	2.53	48.32	979312	883933	1420504	1235522	441511	330151	7.801	6.707	997521	12511402	66.17	3.05	592412	12.94	51.58
GACTAGCATTCCAATTCCATGTTCCAAT	75076	70951	115134	106613	4912	4576	1.071	1.077	48656	1207483	80.36	1.45	5751	0.13	47.77	45083	43884	75769	66126	21387	15839	7.085	6.012	46824	773083	65.32	1.35	25284	0.55	49.77
GAAGCAGCGGCCAATTCCATGGCTTAAG	191313	177984	283778	266069	16567	15578	1.465	1.470	133397	3024840	76.32	0.93	22592	0.49	43.41	150533	141719	240794	210184	73662	54957	7.678	6.563	163174	2384446	61.20	0.92	95170	2.08	46.13
TCCATACCTGATAATCGCGGGCGGCACA	155728	144652	230690	218419	11153	10582	1.213	1.216	101478	2396976	84.96	7.40	13133	0.29	53.91	151772	142047	235175	211102	49498	38427	5.283	4.569	130650	2239340	71.78	6.67	60960	1.33	52.15
GAAGCAGCGGCCAATTCCATCGGAACTG	233728	214589	333992	312558	19156	17898	1.440	1.437	153280	3467004	78.23	1.16	25330	0.55	42.91	164267	153338	257334	222524	85154	63121	8.305	7.120	180891	2515798	60.21	1.11	110482	2.41	45.33
CTCTGGAGACCATTACCAAGCACGAGCG	429907	393898	606619	575126	40289	38257	1.667	1.670	293520	6047051	78.98	2.00	52479	1.15	48.63	536702	501324	835546	718344	273818	198141	8.225	6.923	577639	7696642	64.73	1.86	345438	7.55	50.90
TCCATACCTGGTACCTGAATGCTCATTG	181255	148512	209773	196579	10529	9899	1.260	1.264	72142	1500292	91.85	75.86	9625	0.21	85.98	13095	11614	18197	16929	2950	2530	4.069	3.751	10898	136848	89.19	72.31	5381	0.12	84.95
ATTGAGGATACTACTGCAAGGTTCCAAT	219017	199466	315788	291745	26284	24399	2.089	2.099	165959	3244416	72.76	1.14	38072	0.83	36.43	251077	237383	408879	340030	155893	108744	9.570	8.027	312524	3856440	55.00	1.10	199968	4.37	39.66
CTCTGGAGACCCAATTCCATGGTCACGA	841805	758887	1162344	1088767	79911	74809	1.726	1.725	552715	10975289	82.69	4.06	102162	2.23	52.62	668236	624418	1048792	898232	364868	265483	8.732	7.418	766256	9573534	67.89	3.58	472262	10.32	54.72
ATTGAGGATACTACTGCAAGATGGCATG	1424727	1134807	1494676	1393388	114102	106346	1.916	1.916	602218	11125583	74.01	1.60	131049	2.86	42.86	1069981	913598	1380380	1173542	457011	325651	8.310	6.965	902561	10267218	59.54	1.46	567271	12.40	45.78
ATTGAGGATATCGATGATACTCCAACGC	53398	51117	84249	79627	4398	4113	1.310	1.296	39409	910834	77.52	1.39	5974	0.13	40.78	35981	35113	60878	53786	20417	15862	8.418	7.402	46108	642634	57.96	1.29	28758	0.63	42.97
GACTAGCATTCCAATTCCATGACCTGAA	118813	112905	186824	174312	14298	13249	1.921	1.908	100385	2057016	73.11	1.11	22392	0.49	35.63	118974	115255	203769	174309	71564	52669	8.815	7.584	161973	2076515	54.24	1.08	102757	2.25	37.81
GGTTAGTTGGCCAATTCCATGCAATGCA	452235	410337	653604	612480	47608	44508	1.828	1.824	322897	6710198	75.90	2.33	65716	1.44	40.24	398729	371095	636615	545865	222397	162289	8.768	7.462	466674	6059200	58.01	2.04	292802	6.40	42.61
GGTTAGTTGGGGTCGACTTGGATTCTGC	177776	167035	270236	256371	21978	20804	2.041	2.037	152141	3004213	73.27	1.17	33531	0.73	38.58	301094	285634	483130	421927	139015	105385	7.222	6.269	351326	4831333	59.42	1.15	196561	4.29	41.07
GGTTAGTTGGCCAATTCCATCTCTCGTC	94454	86125	138549	130409	10688	9973	1.936	1.919	72268	1465493	67.90	0.96	15881	0.35	35.60	99633	94019	160505	139412	52642	39754	8.232	7.157	121126	1577157	52.73	0.88	75017	1.64	38.68
ATTGAGGATAATAATCGCGGATTGTGAA	509012	464929	736041	692478	50376	47386	1.718	1.718	361746	7179351	81.09	2.42	67073	1.47	50.69	533931	504402	842152	737139	248901	189263	7.418	6.444	602164	8030311	68.82	2.26	340239	7.43	54.08
GCAGGTCGTCCCAATTCCATGCAATGCA	233470	214727	342820	321691	26498	24689	1.940	1.926	179508	3603096	74.51	1.06	38233	0.84	39.87	237627	222413	380494	323395	140267	101743	9.253	7.896	290467	3631852	57.06	1.06	186488	4.07	42.78
GAAGCAGCGGCATTACCAAGCATAGAGT	667694	598168	901000	851689	66554	62863	1.854	1.853	433452	8475530	77.94	1.84	86361	1.89	45.26	736013	679541	1119550	962253	386563	281969	8.666	7.355	801435	9870493	62.88	1.71	497155	10.86	48.87
ACGCGACGGCATAATCGCGGTCGATATC	231617	215487	338231	324159	22935	22017	1.702	1.705	171871	3620850	76.98	1.26	30930	0.68	46.63	105985	100957	169929	158730	56183	49633	8.298	7.848	146320	1882968	62.85	1.20	91848	2.01	50.65
CTCTGGAGACCATTACCAAGCCTTCACC	198517	188498	314947	298508	20375	19307	1.624	1.623	155727	3408979	71.47	0.95	27025	0.59	42.17	269949	260488	452719	387932	148499	106220	8.233	6.872	310249	4458807	57.96	0.90	181739	3.97	44.29
GGCTGGCTCTCATTACCAAGTAAGGTCA	78684	68225	105546	99309	4231	3993	1.006	1.009	32933	876866	95.13	81.32	3636	0.08	89.44	13026	11792	19953	18696	3366	2951	4.234	3.962	11213	177846	78.13	63.30	5476	0.12	62.36
GCAGGTCGTCGTACCTGAATCTAGCGCT	272497	252480	411509	388520	27699	26041	1.689	1.682	208775	4341789	77.65	1.50	38097	0.83	45.01	305523	285206	483867	421880	147110	110018	7.631	6.545	334583	4661819	63.26	1.44	192996	4.22	47.94
GGCTGGCTCTACGCTTCGTCACTAAGAT	30555	27970	45597	43132	2863	2735	1.576	1.592	19760	438714	88.23	56.20	3606	0.08	71.08	23996	22344	38069	35178	5170	4378	3.409	3.124	19657	348770	81.68	52.80	7786	0.17	68.47
TGCGGCCTGGCCAATTCCATCAATTAAC	69719	58908	88611	83703	3715	3513	1.052	1.053	25550	667268	95.35	81.42	2911	0.06	89.42	44457	39272	64135	59542	4095	3803	1.603	1.603	21334	481139	88.93	75.63	5278	0.12	68.62
GGTTAGTTGGCATTACCAAGTTGGACTC	752778	658342	951221	898919	71334	67366	1.882	1.881	441896	8110459	77.80	5.85	93869	2.05	45.05	828319	754506	1208716	1039483	399753	290569	8.301	7.016	876392	10026796	61.11	5.07	548698	11.99	46.16
TCCATACCTGCCAATTCCATCGGCGTGA	63685	55835	77507	72720	3911	3702	1.266	1.278	29524	658905	93.01	71.23	3965	0.09	83.25	13790	12496	20314	18990	2885	2484	3.565	3.283	10721	175483	83.98	63.65	4613	0.10	70.52
CTCTGGAGACCCAATTCCATGATCTATC	293325	273943	434208	408141	24920	23393	1.440	1.439	201485	4524044	76.36	0.93	33250	0.73	41.52	231681	222993	377716	328420	119984	88937	7.973	6.797	265450	3778421	60.10	0.90	157490	3.44	44.66
TGCGGCCTGGTCGATGATACCACGAGCG	72646	63571	90579	86010	4331	4123	1.200	1.203	32986	751928	94.39	74.40	4014	0.09	88.19	56486	49352	75671	70556	4535	4102	1.504	1.459	27605	587676	92.98	73.73	5346	0.12	84.34
GAAGCAGCGGATAATCGCGGAGTTCAGG	381617	343506	536829	508262	37701	35671	1.763	1.762	261983	5376314	78.87	1.76	48763	1.07	46.94	330207	305807	509943	457731	143722	116028	7.074	6.362	363979	5010547	65.57	1.69	206542	4.51	50.06
TCCATACCTGTCGATGATACAGTTCAGG	835314	737907	1088681	1022672	84569	79546	1.950	1.952	539735	9930204	78.83	8.02	117774	2.57	45.40	437103	406759	676689	598339	259785	206795	9.636	8.675	612438	6413817	59.21	6.45	421979	9.22	46.49
ATTGAGGATATCGATGATACCTTGGTAT	242709	229865	386344	364542	25586	24165	1.662	1.664	196650	4116758	79.36	2.19	34742	0.76	46.46	177797	172858	303317	268208	108890	85649	9.011	8.015	251056	3268662	63.46	2.02	158172	3.46	50.50
ATTGAGGATAGGTCGACTTGTCCGCTAA	201742	189986	300975	284347	19236	18189	1.604	1.606	148422	3227365	73.83	1.00	25863	0.57	43.59	262797	250147	420947	369197	116327	87603	6.936	5.956	274144	4148277	62.24	0.98	148671	3.25	47.07
GGCTGGCTCTCCAATTCCATCTCACCAA	39075	34827	57750	54273	2416	2281	1.050	1.055	20309	527668	90.39	57.11	2288	0.05	78.45	8289	7720	13049	12195	1744	1474	3.354	3.034	6854	121046	84.55	53.34	2931	0.06	75.03
GATTCGGTCAGTACCTGAATCAATTAAC	355940	330275	540344	507670	40422	37860	1.878	1.872	284759	5660412	75.02	0.83	55548	1.21	43.85	298605	286205	498236	424070	200150	146744	10.083	8.685	405844	4985024	59.20	0.80	263368	5.75	46.98
ATTGAGGATAGTACCTGAATTTATAACC	315900	295240	491999	459274	35387	32920	1.805	1.799	256061	5148942	81.07	3.18	49581	1.08	48.12	248331	241220	426371	362465	166159	121287	9.781	8.399	355454	4368576	64.35	2.80	228179	4.99	51.13
ATTGAGGATAACGCTTCGTCAGTACTCC	198643	184356	297343	279473	18538	17371	1.565	1.560	142167	3091967	78.66	1.66	24629	0.54	44.53	261393	248705	416169	366393	96782	72908	5.837	4.994	254026	4051156	67.14	1.61	123226	2.69	47.38
GAAGAGTATTGTACCTGAATCGGCGTGA	180838	165899	259446	243206	22344	20910	2.162	2.158	149310	2613220	73.67	1.49	33865	0.74	40.70	184000	172390	292362	252476	109495	83399	9.400	8.291	249841	2813450	57.32	1.37	164073	3.59	43.94
GATTCGGTCAACGCTTCGTCGCAATGCA	121364	111599	179370	169396	15140	14263	2.119	2.113	98467	1933157	72.28	1.14	23129	0.51	35.56	183983	170150	286624	250478	79098	60372	6.926	6.050	198113	2724264	58.02	1.16	112069	2.45	38.98
GATTCGGTCAACGCTTCGTCCCTTCACC	644199	571457	876976	827601	66126	62314	1.893	1.890	409710	7833143	76.07	3.92	84073	1.84	43.53	712620	656177	1046479	936891	262893	206784	6.305	5.540	688857	9277803	64.27	3.60	364065	7.95	45.98
ATTGAGGATATCGATGATACAATCCGGA	144273	138843	226406	213677	16196	15248	1.795	1.791	121638	2504173	71.90	1.07	23540	0.51	39.73	120529	117973	205241	180741	74712	58327	9.137	8.100	171927	2210813	55.68	1.05	109642	2.40	42.49
TGCGGCCTGGGTACCTGAATGCACGGAC	87710	81387	127558	120616	7055	6648	1.388	1.383	59043	1367993	75.50	1.05	9624	0.21	41.19	72697	68318	115402	100926	35880	27012	7.804	6.718	79635	1156939	58.41	1.03	47550	1.04	43.47
CTCTGGAGACCATTACCAAGCTGCTTCC	153225	144881	243115	230957	16139	15321	1.666	1.665	123557	2692849	75.22	1.19	22566	0.49	40.74	198889	190754	333752	288158	113671	83773	8.548	7.297	242451	3369797	58.58	1.09	148601	3.25	43.74
ATTGAGGATACATTACCAAGGCGGCACA	290411	268871	432630	405852	28262	26475	1.640	1.637	210343	4488672	77.36	1.19	38022	0.83	44.18	355466	335115	571188	484094	184377	128796	8.102	6.678	375198	5286368	62.25	1.14	217556	4.75	46.43
ACGCGACGGCATAATCGCGGAAGATACT	187767	171799	277771	266485	19226	18450	1.737	1.738	144274	2945109	81.30	8.08	27703	0.61	47.52	93835	89110	151411	142315	42001	37489	6.962	6.612	127701	1670181	65.21	7.08	75784	1.66	49.03
GGCTGGCTCTACGCTTCGTCACACTAAG	490375	454659	734245	689801	49350	46150	1.687	1.679	366279	7592874	78.23	2.47	64746	1.41	46.87	675343	634813	1052010	925564	245359	185360	5.854	5.027	641461	9981634	68.51	2.31	302559	6.61	50.44
TCCATACCTGGTACCTGAATGATTCTGC	26712	23813	38171	35942	1760	1648	1.157	1.151	12916	339636	94.05	75.40	1536	0.03	88.15	3877	3646	6217	5953	801	755	3.234	3.183	3170	59281	81.01	61.79	1310	0.03	64.66
CTCTGGAGACACGCTTCGTCATATGGAT	232994	215499	342704	325423	25227	23925	1.848	1.845	184114	3735244	74.28	1.36	36975	0.81	40.58	285914	271042	453854	408047	116942	94097	6.467	5.788	324137	4667888	61.98	1.35	174559	3.81	44.20
ACGCGACGGCGGTCGACTTGTCCAACGC	41549	38787	63280	60761	5030	4796	1.995	1.981	34250	701295	70.81	1.16	8098	0.18	32.95	41904	39706	67254	62410	17132	14915	6.394	5.998	50863	711012	56.45	1.16	29193	0.64	37.57
GCAGGTCGTCCCAATTCCATCGTTAGAA	763384	697340	1094867	1030403	80275	75474	1.840	1.838	556921	10794825	78.96	3.55	109352	2.39	47.09	732133	687975	1154707	996821	394807	291641	8.582	7.343	875944	10837581	63.95	3.19	535564	11.70	49.83
CTCTGGAGACCCAATTCCATCGGAACTG	199791	184433	295860	277437	24241	22646	2.056	2.049	161259	3190797	68.92	0.87	35797	0.78	36.03	213147	201766	349198	296753	124958	91404	8.982	7.731	270856	3426629	52.90	0.85	171940	3.76	38.51
GATTCGGTCAGTACCTGAATGCGGCACA	221432	204094	321448	301919	17909	16785	1.398	1.395	147975	3283804	79.14	0.87	23762	0.52	46.41	173184	162357	272786	235373	87867	64092	8.085	6.834	186334	2587757	63.67	0.85	112098	2.45	49.54
TCCATACCTGACGCTTCGTCCGCTATGT	301469	282652	466092	441781	30457	28761	1.640	1.634	235185	5086098	78.15	1.32	41588	0.91	45.64	416404	393587	668059	595956	155467	120911	5.841	5.092	415652	6665583	67.84	1.32	200850	4.39	49.43
TGCGGCCTGGCTACTGCAAGTACCGAGG	987693	870184	1281701	1206521	89662	84523	1.756	1.758	582948	11265249	78.49	2.08	111114	2.43	48.07	985534	905764	1469220	1237467	527791	370291	9.016	7.510	1030723	12432681	63.19	1.91	641284	14.01	49.85
ATTGAGGATAACGCTTCGTCCTCACCAA	150621	138743	231506	218076	17088	15994	1.853	1.841	116787	2433689	75.51	0.92	23614	0.52	40.64	223535	211511	363828	318781	97122	73634	6.700	5.798	246196	3590493	61.86	0.92	132496	2.90	42.72
GCAGGTCGTCGGTCGACTTGAACTGTAG	141877	134693	221891	210707	16259	15418	1.839	1.837	120647	2499312	75.28	1.14	24002	0.52	40.29	243638	232286	396224	349864	101841	78306	6.451	5.618	269373	3992206	62.58	1.15	142074	3.10	43.63
GAAGCAGCGGCTACTGCAAGGCACGGAC	1263238	1121404	1623461	1529881	113781	107027	1.759	1.756	778762	15212537	77.00	1.40	150242	3.28	46.16	1193277	1097106	1767452	1526492	594911	439617	8.448	7.228	1259831	15931723	63.08	1.33	761508	16.64	49.39
GAAGAGTATTCATTACCAAGTCGTAGTG	486581	457036	734412	688517	49393	46251	1.688	1.686	368712	7851733	76.18	2.83	68482	1.50	42.18	516658	496886	859877	734904	289182	206835	8.441	7.064	620789	8524237	60.11	2.54	369758	8.08	44.48
GGCTGGCTCTACGCTTCGTCATCCACTG	325759	304537	501732	471692	35111	32846	1.756	1.748	256765	5288209	78.86	5.32	47712	1.04	46.59	522129	489415	824806	724089	185075	140233	5.632	4.861	496126	7735125	68.05	4.92	234546	5.12	48.01
TGCGGCCTGGACGCTTCGTCAGCCTCAT	483991	442731	711141	672892	45969	43405	1.622	1.619	331120	6995086	77.76	5.11	58056	1.27	43.75	732806	682325	1145969	1006167	265115	196922	5.807	4.912	673014	10496433	66.28	4.77	322970	7.06	46.00
GATTCGGTCAGTACCTGAATTCGATATC	537756	493676	765098	717953	49566	46589	1.626	1.629	368692	7487051	79.15	1.76	63874	1.40	48.35	433480	409398	689369	595201	232309	171521	8.458	7.233	495152	6497791	64.48	1.64	299108	6.54	51.07
GAAGCAGCGGCTACTGCAAGCGCCGATC	213642	193865	310254	293318	25086	23596	2.029	2.019	165537	3240776	73.37	1.42	37253	0.81	37.95	290913	266534	448395	388138	144309	107846	8.078	6.974	325825	4223716	57.39	1.33	199284	4.35	41.15
GATTCGGTCAATAATCGCGGAAGTCCAA	695291	595811	837396	789177	62918	59413	1.886	1.890	374186	6964275	80.19	5.41	78568	1.72	49.52	468471	425244	666521	593375	204088	162691	7.685	6.882	502968	5823427	65.29	4.65	310065	6.77	50.99
GGCTGGCTCTGTACCTGAATGGTACCTT	151907	141810	233203	217080	9990	9298	1.075	1.075	90937	2271775	85.43	12.15	10243	0.22	61.00	65617	62526	109177	96026	30281	22564	6.961	5.898	62451	1025077	71.55	9.81	33299	0.73	57.28
GATTCGGTCAGGTCGACTTGAACTGTAG	107572	101369	169705	160529	12379	11715	1.831	1.832	86530	1833937	74.83	1.14	17695	0.39	38.14	193880	184428	317321	278395	78230	59271	6.188	5.344	201894	3077530	60.99	1.14	104521	2.28	40.13
ACGCGACGGCCTACTGCAAGTACCGAGG	172406	157296	248949	237478	13517	12885	1.363	1.362	114178	2583190	83.50	8.53	17745	0.39	49.61	83313	77978	132145	121517	38394	32513	7.292	6.715	100452	1383457	64.87	7.34	61353	1.34	49.55
GCAGGTCGTCGTACCTGAATCGCCGATC	363083	339323	551668	520187	34512	32466	1.570	1.566	275717	5995266	80.54	2.66	47388	1.04	47.67	351161	328856	558258	487225	174758	130847	7.857	6.740	394941	5548651	65.01	2.47	233080	5.09	50.02
GACTAGCATTGTACCTGAATCGCTATGT	51302	47716	77918	72823	4926	4633	1.587	1.597	38909	849730	78.06	7.98	7332	0.16	44.04	24799	23836	41718	36281	15781	12053	9.494	8.338	35931	440948	58.04	7.32	24098	0.53	44.75
TCCATACCTGGTACCTGAATAACTGTAG	79298	65856	95858	89584	4604	4326	1.205	1.212	31033	708904	95.66	81.06	4147	0.09	90.04	33072	28752	45688	42373	3486	3156	1.915	1.869	17087	343573	91.01	75.37	4532	0.10	77.93
GATTCGGTCAATAATCGCGGAGCCTCAT	304826	276453	422595	398929	24612	23251	1.462	1.463	189210	4064545	83.04	9.53	30789	0.67	49.80	270760	250418	409329	363861	101185	78073	6.204	5.385	256463	3732092	68.22	8.50	136752	2.99	50.06
ATTGAGGATATCGATGATACCAGTAGGC	568572	520538	801517	754509	56724	53477	1.776	1.779	395573	7665377	79.26	5.77	74802	1.63	48.18	444965	417539	692181	605456	237885	182081	8.626	7.548	547391	6526065	62.86	4.98	346880	7.58	49.53
GACTAGCATTGTACCTGAATATATGGAT	281786	262637	427876	399377	31534	29405	1.850	1.848	227345	4682671	75.36	1.17	44910	0.98	42.06	218934	210167	364841	318596	122073	94003	8.398	7.406	285017	3797224	59.55	1.13	174067	3.80	44.61
GATTCGGTCACATTACCAAGGCTTGTCA	173012	160902	267837	253117	24117	22712	2.260	2.252	153589	2918757	71.28	0.89	37459	0.82	35.21	268684	253927	445747	377158	163184	117294	9.189	7.806	344631	4226610	54.42	0.88	219049	4.79	38.45
TCCATACCTGCATTACCAAGGCGCAAGC	60774	54279	86999	81514	3563	3345	1.028	1.030	29249	732980	95.91	88.59	3185	0.07	89.48	53971	48803	80079	73990	6523	5734	2.044	1.945	30688	657930	88.12	81.06	8405	0.18	67.70
CTCTGGAGACATAATCGCGGAATCCGGA	100055	92936	145993	138265	9905	9365	1.703	1.700	77686	1614156	77.44	2.86	14573	0.32	41.33	91965	87758	148426	132688	40405	32181	6.833	6.087	109322	1564061	63.23	2.67	60247	1.32	45.27
GACTAGCATTTCGATGATACCTTATCGG	431579	398487	655140	615523	41980	39433	1.608	1.608	321977	6744514	84.75	6.84	55448	1.21	55.91	265584	250843	431037	385696	136783	110092	7.965	7.164	337468	4383870	69.84	5.92	206860	4.52	57.11
GCAGGTCGTCGTACCTGAATCTACGACA	205680	190289	310691	293446	22134	20892	1.788	1.787	168824	3399144	77.94	5.29	33447	0.73	43.47	201812	190136	324234	281534	110895	83171	8.584	7.415	264216	3291785	60.57	4.55	165047	3.61	45.73
GATTCGGTCAGTACCTGAATTGCGAGAC	325488	302329	488071	458953	34229	32126	1.760	1.757	255307	5219017	76.85	1.11	48117	1.05	43.50	308783	290214	498160	428766	174003	128687	8.767	7.533	375395	4886838	60.85	1.09	232854	5.09	46.63
GGTTAGTTGGGGTCGACTTGGATCTATC	692844	620923	943828	890805	69836	65810	1.857	1.854	459605	8756160	77.33	2.13	91645	2.00	46.11	943302	875788	1407946	1240123	358260	273634	6.387	5.538	935775	12720855	66.44	2.03	484747	10.59	48.86
TGCGGCCTGGACGCTTCGTCGGCTTAAG	136458	123348	196639	187239	8984	8593	1.147	1.152	75123	1748464	94.80	69.37	9228	0.20	85.32	162232	147485	242315	225425	14658	13138	1.518	1.463	94713	2054588	93.26	68.82	18238	0.40	82.82
GGCTGGCTCTCATTACCAAGTTATAACC	501456	464794	758299	712011	53585	50322	1.774	1.774	380776	7748823	76.38	1.07	72035	1.57	44.15	642292	611538	1050776	878427	374447	257780	8.944	7.365	742955	9756294	61.33	1.02	445814	9.74	46.74
GCAGGTCGTCCTACTGCAAGAAGATACT	541682	489187	769160	727808	51228	48524	1.672	1.673	364584	7421122	81.10	4.25	64712	1.41	51.39	560458	525411	880646	761672	290913	213188	8.291	7.025	623885	8173738	66.92	3.73	371918	8.13	53.18
GAAGCAGCGGCCAATTCCATGAACCGCG	443506	404625	637792	600214	37042	34897	1.458	1.459	293612	6427932	85.23	5.63	47081	1.03	54.21	379196	350879	589300	516165	164223	122891	6.994	5.976	381067	5551054	71.23	5.09	211288	4.62	55.77
GCAGGTCGTCACGCTTCGTCAGTTCAGG	91138	84763	134460	128014	7030	6683	1.312	1.310	62581	1461357	77.98	1.07	9662	0.21	42.67	116178	109027	178627	161988	34729	27675	4.880	4.288	102166	1786994	67.55	1.05	45693	1.00	47.13
GACTAGCATTCTACTGCAAGTCTCTACT	924201	846562	1326829	1236362	94306	87813	1.784	1.783	626503	12292766	74.99	0.99	120688	2.64	44.71	996505	947156	1590433	1330025	552728	381585	8.723	7.201	1088452	13871218	61.69	0.94	652425	14.26	48.04
GATTCGGTCACATTACCAAGGGTCACGA	95339	88863	146151	138120	14766	13885	2.536	2.523	87798	1599042	67.06	1.10	24613	0.54	28.87	165811	157897	276880	230788	106971	75617	9.697	8.224	229598	2627391	47.76	1.07	152730	3.34	31.37
GACTAGCATTCCAATTCCATCCATTCGA	71353	67166	102346	95663	11685	10864	2.866	2.850	66351	1128505	59.19	0.98	21425	0.47	23.30	80112	77682	138251	115587	60755	44600	11.030	9.685	135909	1400230	39.79	0.88	98298	2.15	26.35
ATTGAGGATATCGATGATACAGCCTCAT	309386	296325	482100	454117	29881	28131	1.556	1.555	239928	5111139	79.59	1.55	39541	0.86	48.71	244954	237758	411021	359283	143179	108692	8.743	7.593	312932	4196137	64.36	1.49	191511	4.18	51.17
GACTAGCATTACGCTTCGTCAGCCTCAT	225523	207081	326507	306200	20494	19130	1.575	1.568	154659	3386225	76.96	1.24	26895	0.59	44.61	294827	275565	455656	400328	103330	77726	5.692	4.873	262789	4308717	66.23	1.25	126339	2.76	47.55
ATTGAGGATACCAATTCCATAGGTTATA	357713	332800	543221	507139	34884	32491	1.612	1.608	265320	5662495	82.82	4.01	45718	1.00	52.86	262985	253843	447148	381991	160049	115844	8.984	7.612	340475	4530715	67.75	3.66	208412	4.55	54.88
ACGCGACGGCGGTCGACTTGGCGGCACA	514809	443050	621689	593379	47860	45676	1.932	1.932	289941	5310061	79.06	4.91	63340	1.38	47.75	326809	291372	439851	407995	113089	98487	6.453	6.059	329320	3933166	66.75	4.44	191550	4.19	51.55
GAAGCAGCGGTCGATGATACGTATGTTC	431220	402496	628092	595333	42825	40630	1.711	1.713	325465	6473080	78.27	4.14	59927	1.31	47.03	349375	333293	563917	498340	199164	155633	8.864	7.839	464541	5700355	61.86	3.62	295253	6.45	48.78
TGCGGCCTGGCATTACCAAGCTGCTTCC	411038	379670	621815	591495	43537	41462	1.757	1.759	318618	6482985	78.43	2.31	60135	1.31	46.03	691445	652203	1119357	946649	376529	262921	8.443	6.971	776656	10344004	63.61	2.14	459660	10.04	48.55
GATTCGGTCAACGCTTCGTCAGCTCGCT	183768	169020	274468	259949	20022	18879	1.831	1.823	143948	2952725	74.21	3.29	29741	0.65	38.08	278970	256206	427447	378933	102882	79883	6.041	5.291	278629	4083495	60.67	3.06	146534	3.20	40.47
TCCATACCTGGGTCGACTTGTTATAACC	187901	177189	292917	277702	20341	19184	1.743	1.734	151857	3189232	77.19	1.10	28884	0.63	43.52	296273	286151	487411	431408	124310	95541	6.401	5.559	334933	5027005	64.73	1.09	171234	3.74	45.58
ATTGAGGATAATAATCGCGGGTTCCAAT	583669	531470	819255	761097	58261	54725	1.785	1.805	397837	7689351	78.20	7.32	77662	1.70	46.25	658553	615365	1018012	887401	281827	211986	6.948	5.996	702733	9230832	64.98	6.58	390232	8.53	48.28
ACGCGACGGCGGTCGACTTGATCTGCCA	167535	156365	255480	244668	17723	16902	1.741	1.734	129874	2743983	77.53	1.29	25176	0.55	43.82	140406	133077	224504	209325	53355	46868	5.965	5.620	161056	2377834	65.68	1.27	85627	1.87	47.80
TCCATACCTGCCAATTCCATGCGCAAGC	713850	656105	1050728	973385	75070	69247	1.793	1.786	537839	10806533	76.98	3.64	104037	2.27	42.50	572136	537974	921068	782529	323117	232204	8.805	7.448	673792	8732552	60.03	3.19	410735	8.97	44.68
GCAGGTCGTCCATTACCAAGCTTGGTAT	81718	77222	127630	121698	9016	8580	1.773	1.770	66581	1422719	74.25	1.19	13049	0.29	40.26	104481	100596	174175	152659	59989	45553	8.645	7.489	136619	1823212	57.11	1.14	84987	1.86	42.24
ACGCGACGGCACGCTTCGTCCCAAGTCT	23654	22776	39270	37665	2928	2822	1.871	1.881	21981	477696	72.47	0.88	4659	0.10	34.88	21244	20594	36396	34141	9884	8796	6.816	6.466	29422	428907	55.23	0.87	17334	0.38	36.97
TCCATACCTGCCAATTCCATTACTCATA	410550	370645	587833	551317	35220	33077	1.504	1.506	248439	5348102	84.57	27.13	40119	0.88	62.78	201522	191059	321281	288290	78615	60714	6.142	5.286	194853	2954009	71.66	19.88	98494	2.15	55.80
GAAGCAGCGGACGCTTCGTCGTCGGAGC	1100965	926538	1209278	1140414	90478	85170	1.878	1.874	515880	9507879	81.22	6.96	109556	2.39	50.36	1089824	944153	1360760	1222150	307593	245994	5.674	5.052	833155	10707162	69.62	6.41	443602	9.69	52.06
GCAGGTCGTCCTACTGCAAGTTCCTGTT	64129	57946	93442	88625	9073	8661	2.437	2.453	54641	1033734	68.44	1.03	14896	0.33	31.27	99107	95091	168490	145263	61689	46487	9.189	8.032	142870	1708651	49.63	0.97	94359	2.06	33.40
GAAGCAGCGGGGTCGACTTGCATAGAGT	220085	205169	333936	316680	18881	17860	1.419	1.416	151545	3462071	80.44	1.64	22991	0.50	49.55	317902	298121	500852	446826	109629	84761	5.494	4.761	284189	4793563	69.79	1.62	133797	2.92	51.70
TGCGGCCTGGGGTCGACTTGGTGAATAT	118671	111285	180556	171896	10204	9681	1.418	1.414	82970	1877708	86.20	33.05	13207	0.29	63.94	120470	115213	192822	178509	23743	20206	3.091	2.841	107741	1987211	81.99	32.60	37867	0.83	66.21
TGCGGCCTGGTCGATGATACTAAGGTCA	40108	37032	62037	59073	3713	3549	1.502	1.508	27125	626329	89.73	60.65	4818	0.11	76.84	23353	21853	38015	35705	4549	4062	3.003	2.855	20531	372006	85.42	57.52	7875	0.17	73.46
ACGCGACGGCGTACCTGAATCATAGAGT	143721	132789	213527	203537	10704	10237	1.258	1.262	93992	2196939	83.24	2.06	12818	0.28	51.69	76238	71621	121090	111974	30145	25747	6.248	5.771	78328	1230010	69.55	1.98	42562	0.93	54.35
GCAGGTCGTCACGCTTCGTCCGCCGATC	366456	337307	543689	516984	34290	32462	1.583	1.576	262425	5551734	84.78	7.77	44791	0.98	54.49	560342	514763	851467	766213	182219	143188	5.371	4.690	512323	7980062	74.37	7.18	245968	5.37	56.63
TGCGGCCTGGGGTCGACTTGCCATTCGA	84185	78029	128889	122692	7925	7565	1.543	1.548	58549	1305432	81.01	15.94	10316	0.23	50.60	128023	120286	203453	182629	36864	28708	4.548	3.945	113100	1925328	71.77	15.19	48566	1.06	51.38
CTCTGGAGACACGCTTCGTCCCTTCACC	292188	261526	427826	405102	23915	22633	1.403	1.402	182203	4100248	82.21	1.82	27499	0.60	50.32	373666	344252	578658	518273	115723	90098	5.019	4.363	304918	5199965	71.77	1.77	137517	3.00	52.31
ATTGAGGATATCGATGATACGTTCCAAT	476758	453066	738527	691513	50869	47813	1.729	1.735	382487	7757845	79.24	2.15	70870	1.55	46.34	399699	386560	667433	581750	238670	181402	8.975	7.826	532817	6745332	63.18	2.01	332168	7.26	49.45
GACTAGCATTGTACCTGAATTCATCCTT	183422	168884	278755	259825	15422	14371	1.389	1.388	125370	2888671	81.08	2.06	19052	0.42	47.60	120731	115038	199072	174119	61727	46821	7.783	6.749	134157	1982282	65.60	1.97	77926	1.70	50.27
GAAGCAGCGGTCGATGATACACTAAGAT	91660	87482	145229	138073	11320	10757	1.956	1.955	83676	1669167	69.94	1.20	18155	0.40	36.47	88062	85056	149880	132935	56545	45087	9.469	8.513	135375	1639717	51.68	1.17	90991	1.99	38.62
GATTCGGTCACCAATTCCATTCTCTACT	274381	258587	435905	409797	30128	28236	1.735	1.729	224821	4630946	83.60	6.01	41904	0.92	50.22	293214	283024	501523	428231	168107	120728	8.413	7.076	377254	4958101	67.05	5.33	227340	4.97	51.69
TGCGGCCTGGCATTACCAAGTAAGGTCA	870334	783895	1166043	1104540	85184	80717	1.834	1.834	563545	10935703	75.98	1.60	112269	2.45	45.40	1083689	1014191	1673617	1399440	644188	446496	9.661	8.008	1228912	14607764	61.05	1.50	782592	17.10	48.35
GAAGAGTATTGTACCTGAATGCGCAAGC	199078	183128	290686	270177	23158	21464	2.000	1.994	163156	2941529	75.37	1.24	35092	0.77	40.36	171714	163199	280774	238357	110502	81954	9.878	8.630	239722	2720490	57.65	1.17	158898	3.47	44.26
ATTGAGGATATCGATGATACTAATACAG	238877	227122	381338	359050	24384	22969	1.605	1.606	192386	4062821	80.55	1.89	32017	0.70	49.77	158180	155131	273207	240836	102518	80234	9.418	8.362	230611	2995290	63.87	1.77	145878	3.19	51.13
GAAGCAGCGGACGCTTCGTCCCATTCGA	325588	296010	463490	438769	26850	25304	1.454	1.447	205301	4534976	80.94	4.63	32293	0.71	49.45	405762	372175	612153	548882	127031	99126	5.208	4.533	344498	5594389	70.50	4.41	160430	3.51	51.94
GACTAGCATTATAATCGCGGCCGCGGTT	753453	677778	1016245	952158	74464	69786	1.839	1.840	497588	9455139	76.93	6.39	101736	2.22	43.72	781876	718805	1167649	1024920	313671	240881	6.742	5.899	797497	10422637	63.44	5.80	447433	9.78	46.15
TCCATACCTGTCGATGATACGATCTATC	98426	91846	152313	143832	11346	10660	1.870	1.860	80095	1627551	74.45	1.68	16496	0.36	38.45	64865	62482	110671	97346	44666	35264	10.130	9.092	96556	1154668	54.69	1.56	66054	1.44	41.70
GGCTGGCTCTCCAATTCCATCCTTCACC	32066	27085	42849	40265	1701	1598	0.996	0.996	15017	389157	90.40	51.37	1578	0.03	74.21	25898	23720	39825	36661	3617	3210	2.280	2.198	16611	343947	81.22	47.03	5408	0.12	60.30
GACTAGCATTCATTACCAAGCTGCTTCC	509082	463881	742239	697695	50643	47678	1.713	1.715	366557	7505893	77.01	1.46	66585	1.45	45.89	567049	530495	893865	770374	286538	210979	8.046	6.874	614773	8306675	63.01	1.40	364114	7.96	48.92
GAAGCAGCGGGTACCTGAATAGCCTCAT	145004	133387	210851	197860	15301	14304	1.821	1.815	108860	2220564	73.66	1.20	22550	0.49	38.37	137364	127858	215912	187552	70393	53134	8.183	7.111	159376	2099406	57.03	1.14	98245	2.15	41.38
GAAGCAGCGGCATTACCAAGCCGCGGTT	728327	619381	867090	819973	64129	60696	1.856	1.858	389604	7358060	72.27	1.20	80477	1.76	42.46	635135	566937	900868	769056	349038	253693	9.725	8.280	680961	7541583	57.36	1.11	456408	9.97	46.10
ATTGAGGATACATTACCAAGAGGTTATA	353562	330500	543151	510344	34483	32352	1.593	1.591	270554	5809086	77.04	4.92	45283	0.99	45.55	298620	288712	506919	434073	179310	129460	8.878	7.486	384810	5179105	61.03	4.26	232163	5.07	46.69
GGCTGGCTCTATAATCGCGGATGGCATG	456284	422250	671926	633365	45029	42397	1.682	1.680	341336	7062519	77.84	1.15	61820	1.35	45.61	503138	469037	780975	693402	208305	164298	6.695	5.947	531426	7619353	65.52	1.13	289848	6.33	49.74
GATTCGGTCAGTACCTGAATTACTCATA	225767	209532	343412	322835	22952	21552	1.678	1.676	174670	3620635	76.40	4.54	32324	0.71	41.48	201000	192501	332115	290394	102973	77940	7.782	6.736	245450	3337730	60.64	4.05	142703	3.12	44.22
GAAGCAGCGGATAATCGCGGGTTCCAAT	260016	241550	392772	369257	27841	26349	1.779	1.791	203519	4202763	76.26	3.07	40603	0.89	40.01	260789	246780	421833	377135	120045	96175	7.143	6.401	310208	4300606	61.22	2.76	178499	3.90	43.91
GATTCGGTCACATTACCAAGTTCCTGTT	820403	736534	1080199	1018361	79148	74504	1.839	1.836	510878	9699501	81.37	5.86	102126	2.23	50.20	724298	678827	1112841	945296	418106	299562	9.430	7.954	858102	9692892	65.57	4.95	556646	12.16	53.00
GCAGGTCGTCTCGATGATACATGGCATG	153953	148876	251027	239731	18885	18047	1.888	1.889	152698	2986551	80.54	10.57	30236	0.66	51.19	140432	136693	240012	215292	83428	66880	8.724	7.797	226093	2697579	66.47	10.26	144137	3.15	54.84
ACGCGACGGCCTACTGCAAGTGCGAGAC	133113	122475	192623	184064	9355	8950	1.219	1.220	84607	2013981	85.36	5.64	11581	0.25	54.97	71441	66536	110979	102340	29390	24789	6.647	6.080	75428	1146798	70.14	5.10	42716	0.93	55.48
ATTGAGGATAACGCTTCGTCTTGCCTAG	538320	489053	731778	687767	51636	48516	1.771	1.771	362679	7109600	81.98	10.82	69781	1.52	49.78	660175	612159	986889	869205	242316	182431	6.163	5.268	656551	9089744	69.41	9.90	339988	7.43	50.56
CTCTGGAGACGTACCTGAATTTCCTGTT	185812	174836	282556	266237	18769	17597	1.667	1.659	145108	3087801	76.44	1.07	26664	0.58	42.12	154196	149256	260725	227089	89250	67568	8.592	7.468	202189	2739232	60.31	1.01	123201	2.69	45.69
GACTAGCATTGGTCGACTTGTATCGCAC	130454	122769	204307	192156	13074	12220	1.606	1.596	99259	2197613	77.44	0.95	18022	0.39	42.21	194279	184816	313140	275165	73989	55868	5.930	5.096	191599	3074154	64.99	0.96	95838	2.09	45.30
GACTAGCATTCCAATTCCATTCATCCTT	511743	477722	771635	717370	52626	48642	1.712	1.702	388030	7954342	77.94	5.47	70923	1.55	45.43	407011	390464	670490	572418	233749	169846	8.750	7.447	506440	6531328	61.79	4.75	308602	6.74	47.31
TGCGGCCTGGATAATCGCGGTAAGTGGT	111891	104455	168709	160790	11835	11229	1.761	1.753	87138	1851053	81.31	4.54	16791	0.37	47.42	135897	129427	221414	198551	58899	47061	6.677	5.949	159061	2313253	67.75	4.16	88040	1.92	50.73
GGTTAGTTGGATAATCGCGGTGACGAAT	253564	232767	360953	339912	16614	15602	1.155	1.152	149721	3647663	82.95	2.01	18691	0.41	50.24	181258	168928	279089	251870	59397	47020	5.342	4.686	155033	2693506	70.88	1.98	73275	1.60	52.56
TGCGGCCTGGCCAATTCCATGATTCTGC	76120	65852	96290	90998	4308	4090	1.123	1.128	31773	753385	94.66	82.58	3855	0.08	90.58	67912	59650	93536	86348	6727	6164	1.805	1.792	33735	710227	89.19	75.93	8663	0.19	74.13
CTCTGGAGACATAATCGCGGTCTCTACT	214977	198405	321520	304056	23702	22433	1.850	1.852	162643	3353191	75.52	1.15	32788	0.72	41.79	222222	212221	364078	323188	104732	82605	7.220	6.415	259494	3645719	61.80	1.14	147648	3.23	45.39
ATTGAGGATAGTACCTGAATCAAGCTAG	367025	340524	548855	512733	33322	31152	1.524	1.525	263110	5668193	80.00	5.82	44368	0.97	46.74	264580	251470	437164	375619	149414	109234	8.578	7.299	327254	4331285	61.87	5.01	200771	4.39	46.78
GACTAGCATTGTACCTGAATCAGTAGGC	554656	505815	779140	725154	55008	51258	1.772	1.774	399610	7897082	79.47	5.05	74800	1.63	48.90	400482	375360	633348	545568	219700	164410	8.707	7.564	493855	6118586	63.53	4.41	309415	6.76	50.18
TCCATACCTGCCAATTCCATTTCCTGTT	482688	441035	668903	627724	45990	43150	1.726	1.725	318055	6175550	84.01	30.07	58977	1.29	61.14	139902	133761	224509	199587	73570	57416	8.225	7.220	183607	2118502	71.54	24.87	113595	2.48	61.04
ATTGAGGATACCAATTCCATAGTTCAGG	407913	375676	599401	558889	42003	39225	1.759	1.762	304417	6215499	82.37	4.82	58159	1.27	50.89	338467	321554	558040	473091	199910	142805	8.991	7.576	432612	5469028	65.77	4.37	269001	5.88	51.66
TGCGGCCTGGCTACTGCAAGCGTTAGAA	389707	362219	592089	560866	40984	38770	1.737	1.735	303379	6350952	73.40	0.85	56900	1.24	41.70	545791	518478	890914	764164	282796	204085	7.967	6.703	621069	8746712	60.30	0.83	355076	7.76	45.31
GGCTGGCTCTGTACCTGAATCCAAGTCT	234118	220566	366827	341620	25404	23553	1.738	1.730	189804	3927327	78.87	1.75	35344	0.77	45.07	201588	192648	337821	289296	118028	86965	8.769	7.545	253760	3356043	62.42	1.65	155628	3.40	47.86
TGCGGCCTGGGTACCTGAATAGCTCGCT	415007	380170	605857	572122	44009	41461	1.823	1.819	323635	6472129	77.08	1.14	61655	1.35	46.15	435632	403800	679167	587812	231452	173635	8.553	7.414	513688	6637151	62.61	1.10	314310	6.87	49.16
GAAGAGTATTTCGATGATACGCACGGAC	127184	121910	194844	184167	13855	13105	1.785	1.786	111682	2248901	76.28	6.18	22792	0.50	38.66	93345	90947	157722	138665	62701	49154	9.978	8.897	156300	1766486	53.56	5.09	107050	2.34	39.77
GAAGCAGCGGCATTACCAAGTAATACAG	305587	281386	454653	430770	31433	29789	1.735	1.736	237523	4808878	82.31	7.60	45776	1.00	49.42	315987	300920	513818	445748	178170	132471	8.703	7.459	418576	5189508	65.25	6.57	260437	5.69	50.50
GCAGGTCGTCATAATCGCGGTCTCTACT	43331	40303	65862	62728	3041	2898	1.159	1.160	28319	697029	80.24	1.30	3768	0.08	44.48	44655	42755	72538	65810	15265	12181	5.282	4.646	41013	719340	66.26	1.33	19628	0.43	46.30
GAAGCAGCGGCATTACCAAGCTACGACA	169095	153523	255753	242344	20665	19529	2.028	2.023	137264	2713516	73.86	0.81	30420	0.66	38.65	229038	213843	372937	318172	137444	100064	9.250	7.894	292802	3633190	56.82	0.79	187224	4.09	42.06
ATTGAGGATAGGTCGACTTGCCGTGAAG	423614	390036	592711	558468	40961	38444	1.735	1.728	293327	5879450	79.41	8.35	55284	1.21	48.32	569777	533120	869245	769383	201205	155289	5.810	5.066	571307	8226573	68.71	7.76	286285	6.26	50.53
GAAGCAGCGGACGCTTCGTCCGGCGTGA	755687	665601	971636	919782	62918	59490	1.625	1.623	440062	8965817	78.15	3.78	75717	1.65	46.89	796882	720060	1121945	1013418	247375	199254	5.534	4.935	689203	10246468	67.99	3.54	336236	7.35	50.26
GGCTGGCTCTATAATCGCGGGCACGGAC	192048	179552	285751	269727	21884	20607	1.922	1.918	159470	3186582	76.21	1.19	33355	0.73	41.90	228874	216119	362970	320232	106203	83363	7.344	6.534	273349	3702795	61.99	1.16	158181	3.46	45.51
CTCTGGAGACCCAATTCCATCGTCTGCG	41824	33869	51935	49119	2451	2315	1.185	1.183	22494	547920	80.32	1.24	3053	0.07	44.51	27599	25845	43776	38834	11933	9139	6.842	5.907	27746	429871	64.27	1.21	15642	0.34	48.04
GATTCGGTCAATAATCGCGGTACCGAGG	725572	563487	703723	661783	58037	54598	2.070	2.071	283406	4911153	72.07	5.69	67452	1.47	39.86	527989	431377	611288	544283	160408	128909	6.586	5.945	400793	4414319	57.67	5.02	243351	5.32	41.65
ATTGAGGATACATTACCAAGACGCACCT	222130	205926	330610	309811	24834	23219	1.885	1.881	170037	3476515	75.93	1.72	35042	0.77	41.94	247864	236664	410069	342838	153533	106763	9.397	7.816	306424	3916987	58.87	1.58	192550	4.21	44.05
TGCGGCCTGGGGTCGACTTGCCTTCACC	628650	571846	917158	867792	63593	60164	1.740	1.740	426221	8678041	78.02	1.38	79387	1.73	46.45	1099109	1025646	1696742	1472693	430048	314789	6.361	5.365	1008696	14936259	67.46	1.35	507870	11.10	49.93
TGCGGCCTGGCTACTGCAAGGACGTCTT	32940	29285	48007	45688	2447	2324	1.279	1.277	17206	440037	95.42	89.53	2397	0.05	87.69	37100	33837	57482	53478	7095	6458	3.098	3.031	27599	520258	78.75	71.90	11364	0.25	56.78
TGCGGCCTGGATAATCGCGGGACGTCTT	766304	684775	1044351	988946	74446	70463	1.789	1.788	504846	9761612	71.87	0.96	96520	2.11	43.70	912522	840952	1366078	1207474	388827	301277	7.144	6.262	920860	12322289	61.30	0.95	516302	11.28	47.79
GGCTGGCTCTCCAATTCCATACTAAGAT	248695	228804	359133	335991	17463	16301	1.220	1.218	132939	3209443	88.88	33.66	16457	0.36	71.97	91470	87220	147456	129803	38829	28447	6.609	5.501	77993	1281928	77.01	23.90	39191	0.86	63.76
GGTTAGTTGGGTACCTGAATTATCGCAC	142855	131516	214597	201904	10757	10053	1.258	1.250	94901	2233836	80.52	1.13	12998	0.28	49.11	141504	132786	223745	197066	53935	39975	6.050	5.091	128960	2151826	68.51	1.14	63683	1.39	51.43
